# Supplementary material for: Comparative morphological and lipidomic profiling of abdominal adipose tissue in Beijing You chickens at different ages and Ross 308 broilers
Source: Poult Sci. 2025 Jul 26;104(10):105613. doi: 10.1016/j.psj.2025.105613 (PMC12355105; doi:10.1016/j.psj.2025.105613)
Supplement: Supplementary file 1 [file mmc1.xlsx]

## Sheet: Supplementray Table 1
Supplementray Table 1. Lipids content of all abdominal fat samples.
Index	Compounds	Class I	Class II	Q1 (Da)	Molecular weight (Da)	Ionization model	Formula	ROS150_1	ROS150_2	ROS150_3	ROS150_4	ROS150_5	ROS150_6	ROS150_7	ROS150_8	ROS150_9	ROS150_10	YOU150_1	YOU150_2	YOU150_3	YOU150_4	YOU150_5	YOU150_6	YOU150_7	YOU150_8	YOU150_9	YOU150_10	YOU450_1	YOU450_2	YOU450_3	YOU450_4	YOU450_5	YOU450_6	YOU450_7	YOU450_8	YOU450_9	YOU450_10
LIPID-N-0022	12,13-EpOME	FA	Eicosanoid	295.227	296.235	[M-H]-	C18H32O3	42665.6	79342.5	74673	112196	54603.6	24508.8	44330.9	70629.9	36135.6	29117.2	0	0	0	0	0	0	0	0	0	0	0	0	0	0	0	0	0	0	0	0
LIPID-N-0008	6,7-diketolithocholic acid	ST	BA	403.3	404.256	[M-H]-	C24H38O3	1.16648e+06	1.25445e+06	1.66775e+06	1.19974e+06	1.32385e+06	1.13336e+06	1.41315e+06	1.25683e+06	1.21393e+06	1.01061e+06	901437	926308	976922	1.06966e+06	1.07265e+06	969030	884373	1.35995e+06	1.08953e+06	962854	867624	1.34853e+06	1.14059e+06	977274	908240	1.08305e+06	1.07799e+06	1.2436e+06	1.01824e+06	818779
LIPID-N-0026	9,10-DiHOME	FA	Eicosanoid	313.238	314.246	[M-H]-	C18H34O4	53968.6	163468	161592	383642	78299.7	27873.2	42744.5	514077	11326.9	137116	0	0	0	0	0	0	0	0	0	0	0	0	0	0	0	0	0	0	0	0
LIPID-P-0035	Carnitine C12:1	FA	CAR	342.265	341.257	[M+H]+	C19H35NO4	21371	15792.9	16710.4	14358.4	17731.7	14741.9	14920.9	10704.6	13200.2	15027.3	8702.56	10859	12484.2	9357.22	10549.6	12233.9	11440.1	13458.5	9820.85	13390.7	9873.72	8701.07	11455.4	9458.53	10550	8188.13	9901.55	11843.4	12799.8	10752.4
LIPID-P-0023	Carnitine C18:0	FA	CAR	428.375	427.366	[M+H]+	C25H49NO4	2365.42	8212.98	8025.14	32340.5	9293.26	6515.78	10735	17614.3	50212.1	55099.8	13121	41292.1	22491	23013	22785.8	29280.8	28550.8	19995.2	88927.8	21648.6	11310.6	4069.14	11928.6	23266.1	18275.5	29428.3	51365.9	15051.6	140110	13506.8
LIPID-P-0042	Carnitine C18:1	FA	CAR	426.36	425.351	[M+H]+	C25H47NO4	989.298	4293.31	8652.41	20421.7	5076.2	6825.24	8240.62	20608.2	47573.1	50823.7	8674.46	28007.8	19051.1	25879.6	22835.2	29592.9	34602.1	15321.9	142982	25697.7	27081.2	10339.6	25214.2	36408.7	21616.5	64630.7	44456.7	10999.6	234873	18645.8
LIPID-P-0002	Carnitine C2:0	FA	CAR	204.124	203.116	[M+H]+	C9H17NO4	23187.9	38584.2	67916.5	64584	24191.9	34955	38126.9	289771	222139	153599	0	0	0	0	0	0	0	0	0	0	0	0	0	0	0	0	0	0	0	0
LIPID-P-0003	Carnitine C3:0	FA	CAR	218.14	217.131	[M+H]+	C10H19NO4	4466.83	7710.84	10620.2	12079.3	6065.79	5938.3	4879.71	29693.5	90161.4	33218.1	0	0	0	0	0	0	0	0	0	0	0	0	0	0	0	0	0	0	0	0
LIPID-P-0004	Carnitine C4:0	FA	CAR	232.155	231.147	[M+H]+	C11H21NO4	3922.91	3403.21	4033.8	2215.59	2718.08	2155.51	2647.65	6904.15	14949	3086.6	0	0	0	0	0	0	0	0	0	0	0	0	0	0	0	0	0	0	0	0
LIPID-P-0011	Carnitine C6-2OH	FA	CAR	290.161	289.153	[M+H]+	C13H23NO6	21290.9	17745.2	14177.1	12885.6	12671.2	9645.56	11824.3	14352.2	12313.1	16460.7	80738.3	87319.8	89032	103888	115341	90082.7	86040.6	92021.1	113682	84579	80609.2	89373.2	87455.5	89477.1	82056.2	109269	85244.8	89954.1	94139.6	80813.4
LIPID-P-2006	Cer(d16:0/18:1)	SP	Cer-NDS	520.509	537.512	[M-H2O+H]+	C34H67NO3	28150.1	36701.3	50600.4	50982.7	14227.7	10247.9	14715.7	52874.7	121515	211282	43362.5	107833	67409.1	45203.1	113389	51019.6	47647.2	68157.9	57658.9	79388.4	26037.9	48678.2	49270	71565.5	35639.2	35456.6	64673.4	54557.5	50326.5	19491.3
LIPID-P-2488	Cer(d17:1/40:1(2OH))	SP	Cer-AS	856.848	873.851	[M-H2O+H]+	C57H111NO4	53370.9	25394.5	49796.6	38029	59409.5	39305.5	33031	21280.1	563.959	2819.8	186022	137397	130927	137237	170068	151086	179341	103836	157871	169831	96371.8	206358	221879	191493	131164	159332	144643	98817.3	101030	178571
LIPID-P-2493	Cer(d17:2/40:0(2OH))	SP	Cer-AS	856.848	873.851	[M-H2O+H]+	C57H111NO4	61068.2	73782.1	61615.2	40785.7	90216.3	73761.7	83768	36302.3	6719.04	5037.53	305579	253825	319763	283219	259928	237913	314681	196616	342949	247431	228423	344421	355423	389933	208814	329649	297467	237416	256618	319115
LIPID-P-2497	Cer(d17:3/42:1(2OH))	SP	Cer-AS	880.848	897.851	[M-H2O+H]+	C59H111NO4	74430.9	61526.8	76706.6	54990.1	52274.9	85149.7	54173	66732	6256.81	6256.81	445831	171881	162995	235271	304841	166515	251624	144897	322618	173869	242976	229239	520522	539493	247775	309459	273326	121180	83126.4	417027
LIPID-P-0105	Cer(d18:0/22:0)	SP	Cer-NDS	606.618	623.622	[M-H2O+H]+	C40H81NO3	23701.2	30694	49702	42664.6	20049.2	37927.1	20431.4	46197	174636	158341	43260	75632.4	96013.6	29835.2	62331.6	41746.7	66032.1	61724.5	51719.3	70902.8	16269.3	74581.8	58241.8	48097.1	15018.3	15292.1	42527.7	79857.4	28142.8	36559.9
LIPID-P-0106	Cer(d18:0/24:0)	SP	Cer-NDS	634.65	651.653	[M-H2O+H]+	C42H85NO3	56744	57185.3	65013.7	74988.9	60120.5	52781.1	43266.5	71185	227323	129750	85035.9	127739	138007	86217.1	101113	91262	118392	93435.7	131992	160698	90724.5	165244	119160	171134	74828.6	58901.3	123949	178336	82329	101140
LIPID-P-0109	Cer(d18:1/16:0)	SP	Cer-NS	520.509	537.512	[M-H2O+H]+	C34H67NO3	1.44741e+06	2.47046e+06	3.24092e+06	3.37961e+06	1.0749e+06	765249	1.05589e+06	3.42018e+06	6.30001e+06	1.19922e+07	3.72841e+06	6.51628e+06	4.05681e+06	3.25982e+06	7.97443e+06	3.33834e+06	3.60817e+06	4.3695e+06	3.98692e+06	4.9827e+06	1.8052e+06	3.28533e+06	3.95026e+06	4.73683e+06	2.46014e+06	2.35642e+06	4.97259e+06	3.48774e+06	3.01527e+06	1.39665e+06
LIPID-P-0111	Cer(d18:1/18:0)	SP	Cer-NS	548.54	565.543	[M-H2O+H]+	C36H71NO3	483973	594434	844839	727841	322451	361062	356515	578507	1.00346e+06	1.85046e+06	1.37126e+06	1.4457e+06	1.29368e+06	1.0476e+06	2.2854e+06	1.10664e+06	1.22241e+06	1.1866e+06	1.41873e+06	1.4018e+06	956781	727178	1.6715e+06	1.16695e+06	657301	349843	2.25591e+06	1.31023e+06	1.33632e+06	1.34e+06
LIPID-P-2510	Cer(d18:1/21:0(2OH))	SP	Cer-AS	606.582	623.585	[M-H2O+H]+	C39H77NO4	42637.3	45563.5	76874.6	96927.3	43898.3	37182.7	32277.1	62101.8	251003	309101	61998.6	122566	85742.6	66574.4	92057.5	76090.6	56962	88305.3	80769.2	111838	60774.1	78965.3	94593.8	92434.4	43418.6	33026.1	62532.5	68497.4	54480.5	62133.6
LIPID-P-0115	Cer(d18:1/22:0)	SP	Cer-NS	604.603	621.606	[M-H2O+H]+	C40H79NO3	1.16186e+06	1.69888e+06	1.77593e+06	2.03794e+06	877210	1.12365e+06	1.00505e+06	2.16134e+06	7.10329e+06	7.98436e+06	2.2196e+06	3.48412e+06	2.42997e+06	2.24922e+06	2.8227e+06	2.30181e+06	2.18341e+06	2.56982e+06	2.53519e+06	3.23235e+06	1.13291e+06	2.41967e+06	2.54034e+06	2.3772e+06	1.31622e+06	761624	2.21452e+06	2.33647e+06	1.71187e+06	1.90015e+06
LIPID-P-0116	Cer(d18:1/23:0)	SP	Cer-NS	618.618	635.622	[M-H2O+H]+	C41H81NO3	1.46791e+06	2.03386e+06	1.86565e+06	1.71544e+06	985924	1.34559e+06	1.2839e+06	2.00443e+06	707281	5.4246e+06	2.38324e+06	2.53446e+06	2.84745e+06	2.15976e+06	2.19678e+06	1.67157e+06	1.42684e+06	2.12451e+06	2.16551e+06	3.29039e+06	1.91894e+06	2.88871e+06	2.2967e+06	2.64798e+06	1.08487e+06	855900	1.51976e+06	2.89577e+06	1.55575e+06	1.64194e+06
LIPID-P-0117	Cer(d18:1/24:0)	SP	Cer-NS	632.634	649.637	[M-H2O+H]+	C42H83NO3	2.27444e+06	2.7625e+06	3.18507e+06	2.81603e+06	2.11915e+06	2.13497e+06	1.93544e+06	3.42621e+06	1.01437e+07	7.23816e+06	5.4817e+06	5.66609e+06	6.31991e+06	3.9919e+06	4.70453e+06	5.07487e+06	5.41542e+06	5.31137e+06	6.31587e+06	7.34208e+06	5.97545e+06	6.68662e+06	6.54322e+06	7.97867e+06	3.03162e+06	4.68856e+06	5.20629e+06	6.00772e+06	3.55343e+06	4.91948e+06
LIPID-P-0124	Cer(d18:1/24:1)	SP	Cer-NS	630.618	647.622	[M-H2O+H]+	C42H81NO3	884634	1.27794e+06	1.5252e+06	1.30437e+06	572950	631381	771171	1.40957e+06	3.87409e+06	6.94821e+06	1.08498e+06	2.7531e+06	1.68997e+06	1.09174e+06	1.98083e+06	2.17743e+06	1.66579e+06	2.27836e+06	1.81362e+06	2.2762e+06	727656	1.44747e+06	1.51204e+06	2.05523e+06	810164	667548	2.17604e+06	1.84404e+06	1.67251e+06	813482
LIPID-P-0118	Cer(d18:1/25:0)	SP	Cer-NS	646.65	663.653	[M-H2O+H]+	C43H85NO3	173819	163623	168568	215260	135798	152222	167653	267122	97677.5	308381	393369	300988	523444	207137	275537	306358	448152	330815	385812	465813	610632	535488	435634	778364	263163	413867	388256	421621	256002	371015
LIPID-P-2076	Cer(d18:1/25:1)	SP	Cer-NS	644.634	661.637	[M-H2O+H]+	C43H83NO3	76219.1	78159.9	97209.3	68854.7	64835.3	57871.1	59174.8	70552.7	96444.8	267664	38904.1	93836.1	68135.2	35072.9	63554	103428	71132.9	88399	109970	70437.3	56112.1	80211	100039	122178	20429.2	41558.3	55038.3	69697.4	59032.6	56551.2
LIPID-P-2563	Cer(d21:2/36:0(2OH))	SP	Cer-AS	856.848	873.851	[M-H2O+H]+	C57H111NO4	148482	87196.2	89414.6	66130.1	96264.1	119004	104128	69895.6	202.943	1014.72	435557	399873	334170	369608	393584	243596	425321	299518	346275	236045	441809	340388	479335	478177	355976	475030	397294	266513	245829	465233
LIPID-P-2564	Cer(d21:2/38:1(2OH))	SP	Cer-AS	882.864	899.867	[M-H2O+H]+	C59H113NO4	84540.5	115372	75596.1	56022.4	84121.9	84938.6	86184.7	43827.6	299.383	1496.91	497857	260477	248014	310223	299190	201535	428120	273023	252867	175265	559692	356233	446843	621175	386767	501030	442599	304467	205751	560610
LIPID-P-2574	Cer(d23:2/36:0(2OH))	SP	Cer-AS	884.879	901.883	[M-H2O+H]+	C59H115NO4	74589.9	42717	50861.5	49085.4	44563.2	60786.8	44527.4	29590.3	164.999	824.995	343183	107264	181850	171292	218000	128480	177185	124172	149083	118089	173653	255827	209382	228294	203798	153517	222267	102206	61449.3	196542
LIPID-P-2575	Cer(d23:2/36:1(2OH))	SP	Cer-AS	882.864	899.867	[M-H2O+H]+	C59H113NO4	73172.6	146835	91596.7	69823.6	64564.9	71703.8	83422.8	48263	1676.35	335.269	374237	301190	337443	319284	411274	257268	378176	306553	279601	181121	554407	421287	566633	640556	443815	408640	454350	274014	211756	581144
LIPID-P-2583	Cer(d24:2/33:0(2OH))	SP	Cer-AS	856.848	873.851	[M-H2O+H]+	C57H111NO4	155890	163793	96683.4	94635.5	159512	141354	108038	71109.3	3939.66	2241.14	623754	480772	425997	426109	557783	280568	524377	394770	510370	410246	459273	508439	714256	713179	391259	705224	638002	389766	388401	574405
LIPID-P-2585	Cer(d24:2/35:1(2OH))	SP	Cer-AS	882.864	899.867	[M-H2O+H]+	C59H113NO4	97689.6	145267	96561.2	102313	99255.2	142274	113813	54620.9	1604.3	320.86	476677	384273	373348	383627	470707	309322	508107	357536	347993	342204	603999	567344	572490	842419	534159	738205	539867	417014	296801	717989
LIPID-P-2590	Cer(d25:1/32:1(2OH))	SP	Cer-AS	856.848	873.851	[M-H2O+H]+	C57H111NO4	46216.5	36894.4	31455.1	26087.1	44150.4	60896	32140.8	14128.8	299.383	1496.91	173450	155095	123834	146463	155653	163323	196174	153450	135431	110849	137525	160085	226777	200190	140179	205796	187744	174487	104773	171891
LIPID-P-2593	Cer(d25:2/32:0(2OH))	SP	Cer-AS	856.848	873.851	[M-H2O+H]+	C57H111NO4	174981	154567	93892.9	114629	212401	151138	86206.4	114225	3362.04	1131.3	692350	597946	420394	545732	625905	386785	564008	439444	556665	570330	525578	543283	870542	837044	446697	503380	597646	378569	430679	535062
LIPID-P-2594	Cer(d25:2/34:1(2OH))	SP	Cer-AS	882.864	899.867	[M-H2O+H]+	C59H113NO4	159517	137456	86845.1	96821.2	133001	111262	112149	51036.3	9769.41	9769.41	719288	364525	406072	493894	499339	363418	622865	304365	523573	512476	861736	612582	737615	991122	570315	624786	649991	358290	246939	798994
LIPID-P-2604	Cer(d26:3/33:1(2OH))	SP	Cer-AS	880.848	897.851	[M-H2O+H]+	C59H111NO4	59334.8	46823.1	52262.5	45825.9	60942.4	32067	56503.7	31255.5	325.273	1626.36	283587	111887	100326	124926	145504	114329	221421	142260	123421	133297	216084	287272	343160	314128	184461	239822	138187	97988.4	62022.9	337877
LIPID-P-2610	Cer(d27:2/30:0(2OH))	SP	Cer-AS	856.848	873.851	[M-H2O+H]+	C57H111NO4	142967	177296	81667.7	105086	177699	154742	109394	94750.5	13385.6	13385.6	561430	540240	590274	414102	739574	343769	519722	422110	398407	370889	422144	593524	523905	660796	439661	495202	439678	404656	266253	709915
LIPID-P-2612	Cer(d27:2/32:1(2OH))	SP	Cer-AS	882.864	899.867	[M-H2O+H]+	C59H113NO4	126248	115918	78904.1	95672.2	118099	182593	100206	94304.9	336.507	1682.53	746300	380988	502226	403787	580282	244478	601378	279412	365046	490651	687226	622209	590066	960562	591186	627582	751504	314574	183540	856862
LIPID-P-2619	Cer(d28:2/29:0(2OH))	SP	Cer-AS	856.848	873.851	[M-H2O+H]+	C57H111NO4	118119	137008	65618	102862	95167.1	140234	76690.8	32765.4	2557.6	2486.63	486519	360329	354207	412277	380901	318358	423904	356477	373938	389460	295085	447706	440377	458557	364415	460295	449495	353860	299488	371817
LIPID-P-2621	Cer(d28:2/31:1(2OH))	SP	Cer-AS	882.864	899.867	[M-H2O+H]+	C59H113NO4	67333.8	110593	80560.6	70541.2	100399	115072	59344.4	85654.4	317.45	1587.25	659938	330562	348249	319825	354477	197829	538895	243250	408124	416119	518158	653074	501682	808294	532505	508014	585068	319365	203655	647728
LIPID-P-2624	Cer(d29:1/28:1(2OH))	SP	Cer-AS	856.848	873.851	[M-H2O+H]+	C57H111NO4	195407	143099	115124	133292	120470	117332	116497	75596.1	334.099	1670.5	672627	461479	413887	436466	537163	284858	598048	358044	606043	426201	411973	472855	576614	599959	433124	542029	475617	323143	340672	644219
LIPID-P-2628	Cer(d29:2/28:0(2OH))	SP	Cer-AS	856.848	873.851	[M-H2O+H]+	C57H111NO4	98245.7	80332.3	81113.3	77423.8	132448	79150.5	104126	36044.9	7208.99	7208.99	482713	327241	305035	275122	335805	251397	353697	289963	370752	339627	301537	346592	358711	415159	360103	339826	313582	277199	238456	518169
LIPID-P-2630	Cer(d29:2/30:1(2OH))	SP	Cer-AS	882.864	899.867	[M-H2O+H]+	C59H113NO4	107624	131510	92945.7	65814.3	70959.2	88801	96506.6	75445.6	9759.82	9759.82	544294	306574	216060	246460	305072	201000	404725	222005	313982	326220	314451	523381	496369	672582	465552	391567	496815	307657	202515	616362
LIPID-P-2631	Cer(d29:2/30:2(2OH))	SP	Cer-AS	880.848	897.851	[M-H2O+H]+	C59H111NO4	76110.6	85818.3	74352.6	93810.3	97018.5	63590.4	55413.6	29342.7	5868.53	5868.53	501988	99723.5	145464	197684	243600	145431	283988	179673	183394	177936	261420	327389	302579	421264	213455	342719	287243	98517.7	95379.8	405504
LIPID-P-2632	Cer(d30:1/27:1(2OH))	SP	Cer-AS	856.848	873.851	[M-H2O+H]+	C57H111NO4	150914	147482	56717.5	94572.6	126381	154454	118124	67746	226.259	1131.3	534755	400546	270229	382610	378282	338446	452180	300471	261893	356015	401116	491457	477122	471118	323927	371075	425591	363129	255033	454282
LIPID-P-2636	Cer(d30:2/29:1(2OH))	SP	Cer-AS	882.864	899.867	[M-H2O+H]+	C59H113NO4	81680.8	92735.1	69811.7	55109.8	93826.9	151683	109827	46418.2	422.844	2114.22	459268	260463	230142	309803	307198	270526	307376	214033	211409	263515	478832	472555	444774	624607	504372	467065	383633	300714	246124	541990
LIPID-P-2637	Cer(d30:3/29:0(2OH))	SP	Cer-AS	882.864	899.867	[M-H2O+H]+	C59H113NO4	88457	83344.4	71511.8	36501.9	62161.2	70597.2	66558.3	45489.6	7300.39	7300.39	316826	202182	143477	203413	193588	219052	275968	178959	166783	180064	275128	421909	276730	491561	327245	342204	325762	187618	162804	431993
LIPID-P-1955	Cer(t18:1/38:1(2OH))	SP	Cer-AP	858.827	875.831	[M-H2O+H]+	C56H109NO5	236464	177280	170983	128921	186808	212219	166595	152658	1659.31	6748.88	426860	446817	519548	442327	449800	551858	451068	458195	820604	479636	198088	240737	402554	287092	224003	315714	327609	395064	188331	301012
LIPID-P-1956	Cer(t18:1/38:2(2OH))	SP	Cer-AP	856.812	873.815	[M-H2O+H]+	C56H107NO5	697196	650267	429478	507644	480182	624512	589066	374168	4516.35	8807.44	2.07269e+06	2.09642e+06	2.09498e+06	1.7796e+06	1.91184e+06	2.14816e+06	2.35616e+06	2.09929e+06	2.92376e+06	2.05656e+06	1.97042e+06	1.95329e+06	2.19025e+06	2.82329e+06	1.89366e+06	2.4135e+06	1.84898e+06	1.60321e+06	1.61736e+06	2.16246e+06
LIPID-P-1957	Cer(t18:1/40:2(2OH))	SP	Cer-AP	884.843	901.846	[M-H2O+H]+	C58H111NO5	355568	257530	308442	221200	326276	302897	226904	141242	1458.85	4950.06	1.28801e+06	605042	755335	907391	962371	584458	762838	512026	943779	773387	731660	821371	918865	913141	653276	677027	924437	433269	338642	1.08128e+06
LIPID-P-1973	Cer(t20:2/36:1(2OH))	SP	Cer-AP	856.812	873.815	[M-H2O+H]+	C56H107NO5	55783.5	58620.9	66013.7	55680.2	58438.4	59791.3	58982.3	33217.1	2988.93	4647.19	224020	214027	251103	208350	332332	121700	279615	160113	216759	195978	132630	65303.8	73597.7	104189	132110	68428.7	67406.1	130675	204510	120283
LIPID-P-1976	Cer(t20:2/38:2(2OH))	SP	Cer-AP	882.827	899.831	[M-H2O+H]+	C58H109NO5	109390	189873	95664.2	103922	140869	207332	116437	109054	2991.08	6621.27	683841	1.02697e+06	895031	573512	1.07027e+06	498545	547433	772806	301497	687557	567896	335557	369398	573989	664899	283402	415454	660314	766361	567263
LIPID-P-1981	Cer(t22:1/34:2(2OH))	SP	Cer-AP	856.812	873.815	[M-H2O+H]+	C56H107NO5	335802	333228	319088	254293	430591	346966	227827	259376	1497.31	3243.86	1.51276e+06	1.158e+06	1.12501e+06	1.25858e+06	958590	1.01526e+06	1.28949e+06	985536	1.32012e+06	1.02631e+06	754464	1.23607e+06	1.39951e+06	1.31576e+06	1.00862e+06	1.14573e+06	1.02815e+06	955497	865251	1.45448e+06
LIPID-P-1999	Cer(t29:1/27:1(2OH))	SP	Cer-AP	858.827	875.831	[M-H2O+H]+	C56H109NO5	54847.7	82496.4	48390.2	24881.9	40364.3	67596.1	66621.4	49559.9	2357.2	2345.42	187030	185662	196811	187882	154890	194231	263573	190895	135804	189371	170390	172427	225375	213860	138035	181055	208364	148396	135316	166087
LIPID-P-2001	Cer(t30:2/28:2(2OH))	SP	Cer-AP	882.827	899.831	[M-H2O+H]+	C58H109NO5	70425.3	89188.8	79212.7	53091.9	61806	51399.3	65496.3	47031.8	1124.59	1496.91	313018	215926	163332	158948	257785	176599	249125	164101	212681	235352	327795	390059	370175	378743	423008	372381	300686	195085	141845	318891
LIPID-N-0609	CerP(d18:1/18:1)	SP	CerP	642.486	643.494	[M-H]-	C36H70NO6P	15341.2	7740.79	82807	92474.1	20255	7556.66	15433.1	165939	524336	118681	9384.23	28266.6	16294.7	35175.8	39991.4	17586.5	26385.5	9969.75	24131.1	15113.6	6363.98	11083.1	13951	22919.8	7562.88	20585.9	34098.2	7007	12943.4	7017.68
LIPID-N-0606	CerP(d18:1/24:0)	SP	CerP	728.596	729.604	[M-H]-	C42H84NO6P	5157.59	10609.9	16259.4	14427.1	8808.38	7236.74	8026.99	18177.2	66530.8	29095.6	0	0	0	0	0	0	0	0	0	0	0	0	0	0	0	0	0	0	0	0
LIPID-P-0052	Cholesterol	ST	Cho	369.4	386.355	[M-H2O+H]+	C27H46O	333018	249632	265415	339097	194289	214915	189703	254854	344796	349197	0	0	0	0	0	0	0	0	0	0	0	0	0	0	0	0	0	0	0	0
LIPID-P-0161	Coenzyme Q10	PR	CoQ	863.691	862.684	[M+H]+	C59H90O4	52318	63306.1	54063.2	113503	26514	33103.4	21534	102793	47372.6	387226	247941	122500	221549	142470	178018	76034.2	193626	60821.3	160869	121668	105435	264222	121673	113552	357654	85649.5	144637	70958.2	131606	125676
LIPID-P-0214	DG(16:0_18:2)	GL	DG	610.55	592.507	[M+NH4]+	C37H68O5	1.32294e+06	1.15987e+06	1.74901e+06	1.26619e+06	889720	1.53153e+06	1.31382e+06	618705	92441.4	511779	3.01087e+06	2.56828e+06	2.80796e+06	3.93216e+06	3.34631e+06	3.50533e+06	4.57433e+06	2.861e+06	3.96951e+06	3.21493e+06	3.53569e+06	3.96416e+06	7.2908e+06	2.46372e+06	1.68515e+06	6.57227e+06	4.37585e+06	3.86833e+06	2.5262e+06	4.04777e+06
LIPID-P-0225	DG(16:0_18:3)	GL	DG	608.535	590.491	[M+NH4]+	C37H66O5	57245.2	57553.4	49618.7	46000.6	69098.3	46813.2	43052	28060	2876.33	24987	0	0	0	0	0	0	0	0	0	0	0	0	0	0	0	0	0	0	0	0
LIPID-P-0239	DG(16:0_20:4)	GL	DG	634.55	616.507	[M+NH4]+	C39H68O5	53595.9	66665.9	36251.7	52392	60324.8	70754.6	51506.2	21205.2	100001	33450.5	83515.1	69821.6	81763.1	94493.7	96984.9	51272.2	106935	42842.8	49936.8	117920	53861.4	38197.1	39439.7	44565.5	47901	50914	48129.1	81357.6	53382.7	57854.7
LIPID-P-0224	DG(16:1_18:2)	GL	DG	608.535	590.491	[M+NH4]+	C37H66O5	151186	113922	70582.7	100804	166426	131583	84712.6	54010.3	11505.4	59064.7	171577	432322	439638	390396	357215	596433	794678	364693	548896	377309	434287	377683	504350	325828	200751	1.16763e+06	266763	605452	874607	399910
LIPID-P-1458	DG(16:2_18:2)	GL	DG	606.51	588.475	[M+NH4]+	C37H64O5	40046.3	26345.9	49175	15389.5	23839.9	17391	26558.3	18125.5	888.91	4444.55	179740	92297.2	36957	99053.5	98421.8	101240	442573	51590.7	123986	70806.2	155022	124504	424945	195667	178724	211584	244250	83033.7	59990.1	240568
LIPID-P-0218	DG(18:1_18:1)	GL	DG	638.582	620.538	[M+NH4]+	C39H72O5	870562	1.37642e+06	886911	631202	909453	1.47685e+06	740134	436458	99167.7	834427	2.45718e+06	3.53751e+06	3.58031e+06	3.74717e+06	4.84592e+06	4.78477e+06	6.52982e+06	3.63344e+06	2.69345e+06	4.32311e+06	6.55576e+06	3.14383e+06	5.60543e+06	2.63285e+06	5.2839e+06	7.61164e+06	2.9615e+06	6.58024e+06	3.7791e+06	4.12545e+06
LIPID-P-0229	DG(18:1_18:2)	GL	DG	636.566	618.522	[M+NH4]+	C39H70O5	1.74696e+06	1.63627e+06	2.20028e+06	1.18327e+06	1.44729e+06	1.49468e+06	1.7465e+06	840127	83848.5	310602	4.12981e+06	3.06548e+06	3.35085e+06	4.20958e+06	4.78842e+06	4.40501e+06	8.26942e+06	3.63087e+06	3.25938e+06	3.92062e+06	7.02305e+06	6.14379e+06	7.32102e+06	4.18822e+06	4.0511e+06	8.32674e+06	4.07169e+06	5.72899e+06	2.20717e+06	5.80786e+06
LIPID-P-0252	DG(18:1_20:4)	GL	DG	660.566	642.522	[M+NH4]+	C41H70O5	75815.5	96346.2	61836.5	71837.7	110399	155986	85590.3	33676.8	21613.3	33480.8	199166	139622	125863	228690	228842	124745	208429	98545.2	92896.3	213821	181081	114283	118068	94969.5	157803	105919	111076	192794	115024	149269
LIPID-P-0240	DG(18:2_18:2)	GL	DG	634.55	616.507	[M+NH4]+	C39H68O5	2.66551e+06	1.97127e+06	3.1682e+06	2.21634e+06	2.9415e+06	2.90005e+06	2.4796e+06	1.29174e+06	212778	159352	4.78625e+06	2.31006e+06	2.37421e+06	4.45989e+06	4.12514e+06	3.40621e+06	7.97881e+06	1.54206e+06	3.35036e+06	2.92609e+06	7.24364e+06	4.28019e+06	1.05212e+07	5.89289e+06	2.74293e+06	1.2524e+07	5.35701e+06	2.00193e+06	1.52926e+06	1.18614e+07
LIPID-P-1459	DG(18:2_20:2)	GL	DG	662.572	644.538	[M+NH4]+	C41H72O5	14345.3	17359.1	36501.1	14861.1	19628.8	13020.2	14984.8	6655.64	596.448	697.109	78788.5	33496.5	42804.6	44314.4	93225.1	25374.6	101560	23154.1	67501.4	26061.7	55842	55579.1	50101.9	55430.8	39692.1	79745.5	87912.8	33394.6	34039.7	85662
LIPID-P-0259	DG(18:2_20:4)	GL	DG	658.55	640.507	[M+NH4]+	C41H68O5	74681.9	140139	105663	69215.9	159701	165169	81851.1	25845.2	4306.6	17132.8	205358	107329	80372.5	140516	204599	73146	241397	73666.2	138889	181447	171385	94934.1	186019	94391.6	156775	131844	95028.2	153814	95885.4	190757
LIPID-P-1691	DG(O-19:2_18:2)	GL	DG-O	634.577	616.543	[M+NH4]+	C40H72O4	3.42429e+06	3.13113e+06	2.5912e+06	2.01897e+06	2.59753e+06	2.70952e+06	2.5088e+06	1.49498e+06	204442	205370	3.84814e+06	2.42506e+06	1.94212e+06	4.00972e+06	4.01689e+06	2.18565e+06	5.09857e+06	1.66278e+06	3.84727e+06	2.19054e+06	4.40668e+06	2.96293e+06	9.70752e+06	6.43221e+06	3.42098e+06	7.69564e+06	4.0784e+06	2.23092e+06	1.45388e+06	9.35062e+06
LIPID-P-0001	DL-Carnitine	FA	CAR	162.113	161.105	[M+H]+	C7H15NO3	6726.33	5298.58	6405.14	7818.02	3400.26	4410.14	4990.23	32899.6	19239	36268.5	0	0	0	0	0	0	0	0	0	0	0	0	0	0	0	0	0	0	0	0
LIPID-N-0067	FFA(10:0)	FA	FFA	171.139	172.146	[M-H]-	C10H20O2	1.07436e+06	904033	1.15615e+06	2.31568e+06	2.25663e+06	987189	2.46686e+06	2.30937e+06	2.3798e+06	2.81343e+06	3.18727e+06	2.7752e+06	2.66722e+06	2.52671e+06	2.30554e+06	2.90575e+06	1.75157e+06	1.99422e+06	1.4468e+06	2.18518e+06	2.94135e+06	2.63947e+06	2.49449e+06	2.04722e+06	1.96918e+06	4.01174e+06	3.29654e+06	4.01557e+06	2.72515e+06	2.79984e+06
LIPID-N-0073	FFA(16:0)	FA	FFA	255.232	256.24	[M-H]-	C16H32O2	540608	962621	1.03138e+06	856785	558625	470442	574351	834016	335585	1.54897e+06	1.53017e+06	2.81086e+06	2.05277e+06	2.15566e+06	3.19262e+06	2.65327e+06	3.47568e+06	1.57723e+06	1.90905e+06	1.59411e+06	1.71799e+06	1.98725e+06	2.28621e+06	1.80537e+06	1.43992e+06	1.64127e+06	2.05066e+06	2.40174e+06	2.67284e+06	1.4279e+06
LIPID-N-0082	FFA(16:1)	FA	FFA	253.217	254.225	[M-H]-	C16H30O2	328242	368818	364347	700303	303196	222549	314316	260542	198750	1.83954e+06	141540	623739	381241	296720	490948	555889	1.01825e+06	513552	360684	247973	244559	404390	324472	270981	197019	272406	303805	802135	715774	201248
LIPID-N-0075	FFA(18:0)	FA	FFA	283.264	284.272	[M-H]-	C18H36O2	2.84777e+06	2.23787e+06	3.52148e+06	3.18803e+06	2.02135e+06	1.40993e+06	2.93745e+06	2.31334e+06	2.23088e+06	5.66182e+06	4.20956e+06	4.80832e+06	5.34155e+06	4.25741e+06	5.22381e+06	4.59843e+06	5.77775e+06	3.38815e+06	4.3419e+06	3.69582e+06	3.55131e+06	4.75253e+06	4.2468e+06	3.98503e+06	3.46616e+06	3.72159e+06	5.17962e+06	4.11283e+06	3.94742e+06	3.55143e+06
LIPID-N-0084	FFA(18:1)	FA	FFA	281.248	282.256	[M-H]-	C18H34O2	1.33605e+07	1.5771e+07	2.21678e+07	3.72007e+07	1.10746e+07	8.69369e+06	1.75358e+07	1.73403e+07	4.89967e+06	5.74818e+07	1.61669e+07	3.46421e+07	3.32002e+07	2.13781e+07	4.02047e+07	4.21625e+07	6.68668e+07	1.75491e+07	2.4051e+07	2.03135e+07	2.82687e+07	5.17346e+07	4.04828e+07	3.83768e+07	2.84308e+07	3.06503e+07	3.97603e+07	3.99259e+07	4.85976e+07	3.49202e+07
LIPID-N-0090	FFA(18:2)	FA	FFA	279.232	280.24	[M-H]-	C18H32O2	1.38839e+07	1.73724e+07	3.43827e+07	4.45697e+07	1.59314e+07	9.87219e+06	1.79111e+07	1.82352e+07	7.17822e+06	1.89259e+07	1.10321e+07	1.18315e+07	1.07577e+07	1.02821e+07	1.8289e+07	1.08278e+07	2.7587e+07	7.13516e+06	1.34714e+07	6.90023e+06	1.10149e+07	2.08616e+07	2.14521e+07	1.855e+07	1.00473e+07	1.24009e+07	1.74713e+07	1.03087e+07	8.73998e+06	1.53112e+07
LIPID-N-0094	FFA(18:3)	FA	FFA	277.217	278.225	[M-H]-	C18H30O2	384704	491575	728732	1.26918e+06	387484	273708	429226	498502	211679	597101	0	0	0	0	0	0	0	0	0	0	0	0	0	0	0	0	0	0	0	0
LIPID-N-0086	FFA(20:1)	FA	FFA	309.279	310.287	[M-H]-	C20H38O2	507297	607644	774031	890235	442825	382407	511148	564705	409267	951901	388022	542804	622500	317472	672446	509803	1.15722e+06	291859	416044	326112	445532	766241	490094	456687	605340	396134	788287	660373	540922	457479
LIPID-N-0091	FFA(20:2)	FA	FFA	307.264	308.272	[M-H]-	C20H36O2	443028	719399	860936	1.4213e+06	448570	339037	429594	484215	791216	1.31013e+06	280999	355003	384120	239746	525467	237550	675913	210706	290350	202521	247092	323217	257221	242096	288174	192284	361438	268501	303327	250096
LIPID-N-0095	FFA(20:3)	FA	FFA	305.248	306.256	[M-H]-	C20H34O2	234664	434844	411158	739583	247768	192650	220746	270408	776737	593568	146406	237585	264650	131401	272425	109539	251572	120461	127040	99810.7	101813	151847	109707	132122	109955	79934.9	130187	97455.9	166170	102485
LIPID-N-0098	FFA(20:4)	FA	FFA	303.232	304.24	[M-H]-	C20H32O2	1.35164e+06	2.60805e+06	1.53914e+06	5.46316e+06	1.89356e+06	1.53347e+06	1.41081e+06	1.23583e+06	6.05187e+06	4.29176e+06	582911	639880	964843	648678	1.04455e+06	434464	971132	505101	512858	405587	403534	385951	445426	359510	402971	232127	611454	327797	694208	284655
LIPID-N-0101	FFA(20:5)	FA	FFA	301.217	302.225	[M-H]-	C20H30O2	32663	65761.7	34630.3	65894.7	44627	38561.2	26024.6	23659.5	59098.5	84148.9	0	0	0	0	0	0	0	0	0	0	0	0	0	0	0	0	0	0	0	0
LIPID-N-0099	FFA(22:4)	FA	FFA	331.264	332.272	[M-H]-	C22H36O2	978057	1.57115e+06	1.2617e+06	2.49345e+06	1.0607e+06	795381	897605	651459	2.76287e+06	2.38313e+06	419917	530032	536301	385489	617138	262158	528040	411940	223422	224914	429961	216125	256226	218799	452054	149224	252729	200537	333695	242030
LIPID-N-0102	FFA(22:5)	FA	FFA	329.248	330.256	[M-H]-	C22H34O2	819764	1.43722e+06	1.0527e+06	1.92507e+06	1.21257e+06	697475	598354	506731	1.08638e+06	1.40616e+06	49729.7	112873	548536	327864	504849	405678	983071	351010	211195	446568	370287	217579	235340	163400	386330	191910	302471	178948	364627	191777
LIPID-N-0104	FFA(22:6)	FA	FFA	327.232	328.24	[M-H]-	C22H32O2	385752	434249	335855	518334	325836	403559	358354	505050	496437	1.27369e+06	0	0	0	0	0	0	0	0	0	0	0	0	0	0	0	0	0	0	0	0
LIPID-N-0103	FFA(24:5)	FA	FFA	357.279	358.287	[M-H]-	C24H38O2	320658	457243	491590	523234	354973	312533	377403	330156	355942	703373	0	0	0	0	0	0	0	0	0	0	0	0	0	0	0	0	0	0	0	0
LIPID-N-0015	Glycocholic acid	ST	BA	464.4	465.309	[M-H]-	C26H43NO6	113387	107287	84569.9	88445.9	74855.3	59811.5	65320	95607.5	126758	246261	0	0	0	0	0	0	0	0	0	0	0	0	0	0	0	0	0	0	0	0
LIPID-P-0299	HexCer(d18:1/24:0)	SP	HexCer-NS	632.635	811.69	[M-H2O+H]+	C48H93NO8	1.1961e+06	1.43936e+06	1.60635e+06	1.36703e+06	1.1747e+06	946467	1.0799e+06	1.88824e+06	5.70246e+06	4.16582e+06	2.65581e+06	2.78381e+06	3.02737e+06	1.85559e+06	2.24046e+06	2.35607e+06	2.4722e+06	2.4569e+06	2.79259e+06	3.5668e+06	2.78483e+06	2.84164e+06	2.74094e+06	3.40266e+06	1.41192e+06	1.96349e+06	2.55298e+06	2.90836e+06	1.75469e+06	2.30846e+06
LIPID-P-2124	HexCer(t14:0/24:2(2OH))	SP	HexCer-AP	606.546	785.602	[M-H2O+H]+	C44H83NO10	32247.1	25375.2	28952.4	17009.6	27856.4	35830.4	30449.2	27154.3	22546.3	18853.1	47460.1	26783.8	21088.6	32799.1	30502	50851.8	54071.4	29395.4	31486.2	35188.8	30376.5	28116.1	19605.7	27556.2	37386.3	20533.9	38458.2	23929.7	33717.2	18629.2
LIPID-P-2132	HexCer(t14:2/30:2(2OH))	SP	HexCer-AP	686.608	865.664	[M-H2O+H]+	C50H91NO10	15260.2	15618.5	18422.6	8768.8	10408	14658.6	22439.7	15894.5	10572.8	13212.6	0	0	0	0	0	0	0	0	0	0	0	0	0	0	0	0	0	0	0	0
LIPID-P-2159	HexCer(t18:1/20:0(2OH))	SP	HexCer-AP	608.561	787.617	[M-H2O+H]+	C44H85NO10	14453.8	5178.09	12215.1	14423.7	7752.2	4467.59	11839.7	5601.81	2590.62	12213.4	17307.2	9632.23	4080.93	19956.3	9890.84	20639.6	11080	17347	18222.4	14426.5	7811.92	6661.76	10745.9	14372.7	18053.5	15108.7	9360.53	5551.22	5933.85	12275
LIPID-P-2167	HexCer(t20:2/38:2(2OH))	SP	HexCer-AP	882.827	1061.88	[M-H2O+H]+	C64H119NO10	43529.9	30856	29005.6	28936.6	44129.2	46704.9	32861.3	18214.5	1128.5	8566.22	62436.5	131754	87075.7	100462	97997.9	116222	83021.6	113570	103756	124072	102946	76893.2	80015.3	51706.6	75076	71126.6	132122	94561.2	113939	79116.2
LIPID-N-0957	LNAPE(16:0/N-16:0)	GP	LNAPE	690.507	691.515	[M-H]-	C37H74NO8P	26676.9	47134.7	61626.7	106361	25169.4	27052.5	26635.7	75264	869633	73002	0	0	0	0	0	0	0	0	0	0	0	0	0	0	0	0	0	0	0	0
LIPID-N-0959	LNAPE(16:0/N-18:1)	GP	LNAPE	716.523	717.531	[M-H]-	C39H76NO8P	630215	1.17013e+06	2.1464e+06	2.21726e+06	1.01139e+06	1.57881e+06	2.20272e+06	6.02099e+06	7.86835e+06	4.02071e+07	370532	929810	695122	387827	596523	1.01339e+06	1.96014e+06	761386	1.32507e+06	1.34559e+06	741768	527612	647103	1.3055e+06	382009	1.38483e+06	1.34515e+06	962085	939600	293672
LIPID-N-0958	LNAPE(16:1/N-16:0)	GP	LNAPE	688.492	689.5	[M-H]-	C37H72NO8P	16694.6	42808.4	37167.2	53646.4	21246.5	32294.8	50799.5	173025	573388	2.46291e+06	4080.18	34937.3	19867.7	6987.54	16208.2	51166.2	123930	15103.2	34289.6	46884	6993.55	3507.25	8755.49	16858.1	3488.3	11662.2	16894.2	25208.6	38685.7	2341.53
LIPID-N-0960	LNAPE(18:1/N-17:0)	GP	LNAPE	730.539	731.547	[M-H]-	C40H78NO8P	168965	349037	468385	423795	106199	187289	227214	676910	2.92356e+06	920925	48739.2	59026.2	52989.9	46259.2	61734.7	57097.7	122974	41922.4	227047	80976.3	55313.3	40394.6	57374.3	88889.3	43684.8	71375.6	90348.5	44838.8	57777.3	28588.1
LIPID-N-0964	LNAPE(18:1/N-18:2)	GP	LNAPE	740.523	741.531	[M-H]-	C41H76NO8P	1.54448e+06	1.8101e+06	3.26667e+06	3.05392e+06	1.61293e+06	1.63963e+06	1.80324e+06	4.19256e+06	8.5461e+06	4.45073e+06	924950	1.92374e+06	1.48935e+06	958458	1.38778e+06	1.68511e+06	2.57546e+06	1.50587e+06	2.4008e+06	1.39836e+06	3.08063e+06	2.15633e+06	3.19952e+06	4.04208e+06	1.54653e+06	4.26637e+06	5.43473e+06	1.71284e+06	1.18592e+06	1.74401e+06
LIPID-N-0965	LNAPE(18:2/N-18:2)	GP	LNAPE	738.507	739.515	[M-H]-	C41H74NO8P	2.07425e+06	1.71723e+06	5.39427e+06	4.77224e+06	2.19272e+06	1.48165e+06	1.73057e+06	5.1201e+06	5.64388e+06	5.20028e+06	1.36486e+06	2.1231e+06	1.24691e+06	1.07087e+06	2.09087e+06	1.29708e+06	3.67274e+06	1.2528e+06	2.9314e+06	1.30781e+06	3.17079e+06	3.01817e+06	5.73804e+06	5.15586e+06	2.08468e+06	3.68337e+06	6.93873e+06	1.21553e+06	760334	2.12842e+06
LIPID-N-0968	LNAPE(20:4/N-18:2)	GP	LNAPE	762.507	763.515	[M-H]-	C43H74NO8P	240610	280665	449740	678969	251739	146002	235328	529736	953741	897845	216426	409861	349155	211041	454879	221864	408797	326923	182607	302560	282524	260857	535104	338109	446166	171180	534633	130930	120530	253941
LIPID-N-0976	LNAPE(20:4/N-22:4)	GP	LNAPE	814.539	815.547	[M-H]-	C47H78NO8P	3861.41	29981.2	39473.8	32279.7	22272.1	11493.6	8665.56	29929.5	292718	38737.9	0	0	0	0	0	0	0	0	0	0	0	0	0	0	0	0	0	0	0	0
LIPID-N-0963	LNAPE(22:1/N-18:1)	GP	LNAPE	798.601	799.609	[M-H]-	C45H86NO8P	33284.9	81793.9	50637	74089.3	55536.6	48164.7	35323.4	71009.9	104552	34600.2	16335.2	46819.3	23481.5	13482.9	32091.5	41586.6	32938.6	31336	19555.9	22030	25765.3	21981.5	22372.6	38934.9	26116.4	27737.5	66292.4	29671.2	15257.6	12888.4
LIPID-N-0970	LNAPE(22:4/N-18:2)	GP	LNAPE	790.539	791.547	[M-H]-	C45H78NO8P	48770.6	60755.3	125305	148354	73547.9	56483.2	97755.4	124312	291790	127141	85400.5	139358	69709.4	54782.7	80943.9	40535.5	54110.9	58313.7	39885.3	26457.3	146135	32735.5	72774.2	45749.8	138145	44576.6	74352.9	42321.3	23471.7	42811
LIPID-N-0972	LNAPE(22:5/N-20:2)	GP	LNAPE	816.554	817.562	[M-H]-	C47H80NO8P	72939.7	103193	148010	181451	72260.7	64352	70312.1	147195	162696	103686	14406.4	56882.9	33495.7	20199.8	58386.9	104819	76048.4	26805.5	94924.2	51948.9	27366.6	33497.4	56706.2	24636.4	19037.7	38661.6	71113.9	30341.7	64297.2	19334.9
LIPID-P-0351	LPC(0:0/15:0)	GP	LPC	482.322	481.317	[M+H]+	C23H48NO7P	2882.19	1681.18	2292.94	3254.82	2146.78	5215.04	5183.59	12365	16733.8	63964.8	0	0	0	0	0	0	0	0	0	0	0	0	0	0	0	0	0	0	0	0
LIPID-P-0353	LPC(0:0/16:0)	GP	LPC	496.34	495.332	[M+H]+	C24H50NO7P	8541.51	9175.31	20527.1	18916.2	13436.1	41384.7	54341.7	76908.9	131327	296035	24201.2	82631.9	56677.9	46767.5	56563.7	50202.9	114396	26684.4	66115.5	65710.1	15605.3	16732.4	56203	32694.5	19572.5	29880.5	98990.1	30496.6	21528.8	13036.3
LIPID-P-0355	LPC(0:0/17:0)	GP	LPC	510.356	509.348	[M+H]+	C25H52NO7P	8090.15	7651.12	17486.2	14304.4	9151.11	16300.5	15352.4	32579.8	49795.4	107678	17937	24595.4	26188.7	97077	24717.4	15702.1	157107	25286.8	239625	75615.5	22313.1	21761	56595.7	33407.2	19400.3	26254.5	88568.8	10340.1	110114	15878.6
LIPID-P-0357	LPC(0:0/18:0)	GP	LPC	524.372	523.364	[M+H]+	C26H54NO7P	5115.71	4268.44	7482.1	6663.79	4102.5	9373.73	8759	13204.5	20730.2	116940	10640.3	22635.8	23044.9	10963.1	19293.6	11648.4	74931.1	7024.4	34390.8	52225.8	7249.1	5346.06	12091.9	6558.61	9816.74	9091.37	27655.1	8296.07	8628.45	4195.1
LIPID-P-0370	LPC(0:0/18:1)	GP	LPC	522.356	521.348	[M+H]+	C26H52NO7P	26553.5	22456.5	122450	46200.3	12169.5	20586.8	20440	41798.1	31173.2	103872	29422.3	94024	99906	28454.2	79682.3	78926	131518	40488.3	206084	160061	35185.7	37241.7	92551.6	56785.4	53045.2	60258	135299	44860.1	112608	32355.3
LIPID-P-0378	LPC(0:0/18:2)	GP	LPC	520.34	519.332	[M+H]+	C26H50NO7P	75785.1	50587	347906	114780	31408.1	38510.9	53674.8	107961	61881.6	363479	80986.7	188622	167356	86898.2	228084	128203	222958	75178.7	184176	208106	87074.8	106374	376427	190034	118271	112927	413024	56164.9	88912.6	52156.4
LIPID-P-0380	LPC(0:0/20:2)	GP	LPC	548.372	547.364	[M+H]+	C28H54NO7P	18831.3	18254.2	110025	41758.1	7044.48	8023.21	14482.6	23071.5	34315.4	123284	30610.6	43542.8	54734.4	33529.7	61538.6	15163.5	54629.6	17410.8	50297.2	55717.7	19822.6	10610.1	39688.8	14537.5	39741.1	15058.7	69470.6	8698.19	20816.9	12696.9
LIPID-P-0387	LPC(0:0/22:4)	GP	LPC	572.372	571.364	[M+H]+	C30H54NO7P	80576.9	51772.7	253260	93439.8	27717.9	30670.9	50152.9	44203.2	122730	264871	54649.2	117540	114511	306089	91010	39073.3	62357.9	52463.6	282513	95393.8	59902.4	14272.6	96134.9	37022.8	72029.4	16076.6	94737.8	13996.8	193563	31541.5
LIPID-P-0390	LPC(0:0/22:5)	GP	LPC	570.364	569.348	[M+H]+	C30H52NO7P	28590	17276.1	83651.5	35717.6	15447.3	12156.5	17267	18326.5	28746.7	79560.2	13976	31611.2	27355	69409	27092.1	10858.2	16851.3	17523.3	100915	46869.7	10489.8	2145	19963.4	5254.12	15509.1	3649.75	12721	4617.23	71599.6	4496.27
LIPID-P-0350	LPC(14:0/0:0)	GP	LPC	468.309	467.301	[M+H]+	C22H46NO7P	13856.1	10699	33056.7	20192.9	8133.93	14951.1	19132.6	30613.4	135819	81524.4	0	0	0	0	0	0	0	0	0	0	0	0	0	0	0	0	0	0	0	0
LIPID-P-0352	LPC(15:0/0:0)	GP	LPC	482.322	481.317	[M+H]+	C23H48NO7P	2105.27	2633.48	3677.61	3280.26	2677.6	5424.13	5257.98	11573.5	34170.8	62151.1	0	0	0	0	0	0	0	0	0	0	0	0	0	0	0	0	0	0	0	0
LIPID-P-0354	LPC(16:0/0:0)	GP	LPC	496.34	495.332	[M+H]+	C24H50NO7P	11141	11623.9	15857.6	15100.2	13410.1	47561.7	45338.6	79050.7	139416	282846	13030.9	41918	34059.1	134165	25059.6	25167.4	360901	32545.4	192578	135934	16383	16954.4	57157.1	26252.4	19264.9	41996.4	116348	19705.3	240874	17439.8
LIPID-P-0368	LPC(16:1/0:0)	GP	LPC	494.325	493.317	[M+H]+	C24H48NO7P	40976.1	40838.9	138546	60503.9	36601.8	75766.6	44895.6	128749	248950	613014	16480.8	89449	69643.8	108757	60360.6	72747.5	265896	57661.1	121153	146746	16512.1	21651.4	61004	34018.7	26538.5	53901.1	82347.7	48670.4	214404	16978.5
LIPID-P-0356	LPC(17:0/0:0)	GP	LPC	510.356	509.348	[M+H]+	C25H52NO7P	8159.49	10142.5	19101.5	17016.6	11135.4	17111.9	13072.2	35687	54216.9	123930	14618.3	17580.8	22135.3	69515.4	29547.4	14319.7	118952	17056.5	192932	55188	19135.2	21114.4	52492.4	28453.5	15970.7	17044.7	70117	8504.22	82499.2	10948.8
LIPID-P-0358	LPC(18:0/0:0)	GP	LPC	524.372	523.364	[M+H]+	C26H54NO7P	3822.71	6298.65	5929.6	7684.9	5374.21	8741.74	7956.74	17493.7	20756	119078	13107.6	31064.3	30593.3	101309	30179.1	16889.4	145952	24306.1	65761.2	88283.3	18207.9	14978.5	43270.8	22844.8	18714.9	14819.1	68910.6	6673.05	115374	9745.69
LIPID-P-0371	LPC(18:1/0:0)	GP	LPC	522.356	521.348	[M+H]+	C26H52NO7P	24644.1	27668	123486	48293.5	14096.7	18082.1	22316.2	42295.2	33967.2	106191	23939.4	97895.9	93714	28469.3	68062.1	89480.2	121145	33335	183520	151677	31888.2	31796.1	80886	49621.2	52594.6	56712.9	127198	40520.6	96224.9	26831.7
LIPID-P-0379	LPC(18:2/0:0)	GP	LPC	520.34	519.332	[M+H]+	C26H50NO7P	70826.1	55915.8	367791	118129	32846.5	39216.4	46001.4	105104	55353.2	380670	74600.7	170603	153300	83807.5	196280	119248	212478	58966.2	171585	196447	85374.6	96898.4	355643	169660	103683	120462	366804	57792.8	76083.5	45421.7
LIPID-P-0383	LPC(18:3/0:0)	GP	LPC	518.325	517.317	[M+H]+	C26H48NO7P	56568.2	31617.6	229849	51307.8	18858.7	30839	30149.2	57822.7	42181.2	282415	15332.4	52369.3	36742.8	26810.7	43809.7	41437.9	45566.3	17559.5	49458.6	49762.7	10104.6	19417.9	66444.5	24504.9	15162	27687.5	52175.1	13353.9	20112.5	8501.22
LIPID-P-0381	LPC(20:2/0:0)	GP	LPC	548.372	547.364	[M+H]+	C28H54NO7P	19144.7	18962.1	104753	44844.2	10445.8	6077.02	12048.2	21050.8	28431.9	122714	34066	42643	53577.8	33412.9	68826.3	12158.9	48386.2	14024.8	53958.6	59028.1	21654.2	9208.9	33063.4	14301	33359.7	14011.7	82344.6	8370.57	16735.7	9935.99
LIPID-P-0384	LPC(20:3/0:0)	GP	LPC	546.356	545.348	[M+H]+	C28H52NO7P	34537.9	34376.2	203121	58456.3	14675	14188.4	24260.5	37541	94100.4	470032	14512.6	60208.1	71070	98108.4	58426.5	22358.8	66029.8	23606	157295	107377	11680.3	9979.9	39255.8	25080	21313.1	11229	60128.2	8802.95	124066	11881.1
LIPID-P-0386	LPC(20:4/0:0)	GP	LPC	544.34	543.332	[M+H]+	C28H50NO7P	14116.3	10264.4	55198.2	21898.4	9359.97	8415.31	11607	21227.9	38781.2	139712	13337.4	33022.7	32492.1	72495.9	25570.7	16524.7	30451.3	13059.2	99506.8	71759.4	7053.99	4704.74	28101.9	13965.7	15391.9	7642.53	35100.5	6594.22	91141.7	8586.08
LIPID-P-0389	LPC(20:5/0:0)	GP	LPC	542.325	541.317	[M+H]+	C28H48NO7P	10011.4	9134.35	41179.2	7797.51	4858.21	4611.94	2577.85	8354.91	11470	84048.5	0	0	0	0	0	0	0	0	0	0	0	0	0	0	0	0	0	0	0	0
LIPID-P-0388	LPC(22:4/0:0)	GP	LPC	572.372	571.364	[M+H]+	C30H54NO7P	83798.9	49716.2	240646	102291	31391.3	28566.3	45410.8	48143.7	136659	262689	58359.8	123176	110497	286574	91715.4	39830.9	55672.4	48749.5	289303	100309	59615	12137.3	89740.3	40656.4	85299.1	16577.5	91385.5	13315.2	205895	34555.5
LIPID-P-0391	LPC(22:5/0:0)	GP	LPC	570.364	569.348	[M+H]+	C30H52NO7P	12773.6	10816.7	40744.8	21391.3	5003.8	5495.45	8784.27	7292.85	17185.4	45890.2	6266.53	17814.6	39967.5	54401.4	27334.8	28422.8	119137	10909.9	85240.3	191049	10157.1	6255.13	29659.4	12198.1	18853.6	12647.8	34482	5486.48	68596.8	12323.6
LIPID-P-0392	LPC(22:6/0:0)	GP	LPC	568.34	567.332	[M+H]+	C30H50NO7P	19569.8	11718.5	41121.9	14032.2	4992.9	12496	14284.3	28731.6	22323.3	148343	11402.7	16200.2	43977.7	40391.9	24655.4	29074.7	50845.8	15059.7	91431.1	127112	7617.73	5067.48	29213.4	16696.1	10431.5	7835.46	18806.9	9315.97	106596	15977.9
LIPID-P-0394	LPC(O-16:0)	GP	LPC-O	482.361	481.353	[M+H]+	C24H52NO6P	114360	153470	224330	184221	90219.1	120008	54736.4	223803	4.29007e+06	617895	114607	153585	102467	328284	128925	141800	204561	130430	332899	132910	68035.5	46969.4	157344	72094.4	64390.9	57030.9	188054	43794.6	186832	43023.2
LIPID-P-0395	LPC(O-18:0)	GP	LPC-O	510.392	509.385	[M+H]+	C26H56NO6P	6454.3	8357.65	12781	10503	4967.53	8027.96	5748.34	13732.3	227011	29996.9	7248.87	9243.21	9085.28	18365.9	8044.07	8830.15	15366.8	6118.24	11539.8	7714.22	2261.11	2108.62	6256.28	4114.73	5243.34	2559.6	11506.8	2654.61	9979.85	1708.38
LIPID-P-0400	LPC(O-18:1)	GP	LPC-O	508.377	507.369	[M+H]+	C26H54NO6P	11804.2	16768.1	17064.9	16737.3	11172.1	13156.6	7967.47	21804.4	143402	95903.8	20859.5	31667.3	18376.2	112918	21754.3	31255.8	53700.3	31278.2	88368.3	33970.1	23089.9	12757.7	48307.3	25237.6	18509.4	16165	54028.1	9639.26	87180.3	13272.2
LIPID-P-0407	LPE(0:0/16:0)	GP	LPE	454.293	453.286	[M+H]+	C21H44NO7P	10120.9	11687.3	22903.9	18958.4	13011.5	54083.3	64148.5	105454	228828	1.11903e+06	9416.32	35119.1	37247.5	42338.3	31015	30551.5	418645	30489.3	148195	114583	14611.7	19880.2	33471.2	25161.8	24690.2	51578	84890.8	16450.6	151830	6631.62
LIPID-P-0410	LPE(0:0/18:0)	GP	LPE	482.325	481.317	[M+H]+	C23H48NO7P	43609.2	66465.9	59333.9	82553.1	37977.2	95586.5	59250.1	151150	234477	1.091e+06	31548.3	65274.8	100253	74136.3	85652.3	44633.5	419467	80825.4	298306	187297	30484.9	35363.4	60131.8	49117.8	58327.7	44897.5	156454	24059.1	277026	10814.3
LIPID-P-0417	LPE(0:0/18:1)	GP	LPE	480.309	479.301	[M+H]+	C23H46NO7P	59834.6	69112.8	194735	101697	12820.2	19752.6	28498.2	31410.6	100027	42067.3	40773.2	153165	144710	295352	135360	124000	153715	86842.2	247956	134000	163004	95423.7	354554	263113	98946.7	215578	712273	109967	140748	116167
LIPID-P-0423	LPE(0:0/18:2)	GP	LPE	478.293	477.286	[M+H]+	C23H44NO7P	197264	162279	924640	359939	57370	52451.8	100454	176731	163218	395909	58070.7	188296	180037	389042	245250	115750	317582	120740	223340	153985	228385	144052	639430	507867	144847	304236	1.66792e+06	88615.2	117796	204645
LIPID-P-0408	LPE(16:0/0:0)	GP	LPE	454.293	453.286	[M+H]+	C21H44NO7P	9120.99	13228	22277.4	21854.8	13872.1	59232.5	65084.7	99705.2	225469	1.21159e+06	8978.46	29501.1	42966	51423.6	31322.2	34845.7	429936	26052.4	176995	117192	15050.1	26719.8	34139.5	28215.2	29333.9	46810.7	97927.2	21484.6	194804	7502.89
LIPID-P-0411	LPE(18:0/0:0)	GP	LPE	482.325	481.317	[M+H]+	C23H48NO7P	48507	66446.7	61154.1	80192	44631.4	92713.5	61558.4	145561	236011	1.06618e+06	33573.9	79331.1	99565.7	78217.3	92313.7	44075.5	444843	77085.8	327043	196391	31984.3	38821	56663.9	47263.9	54708.6	49397.7	158125	23132.8	282109	11732.5
LIPID-P-0418	LPE(18:1/0:0)	GP	LPE	480.309	479.301	[M+H]+	C23H46NO7P	6384.26	6916.17	10902.7	16845.1	7684.96	27710.2	32106.6	85763.7	114197	139478	39029.4	150001	147544	282091	130712	115273	149920	79287.8	245086	130519	148965	98299.6	332272	245129	83373.7	210260	704734	96292.6	141834	107412
LIPID-P-0424	LPE(18:2/0:0)	GP	LPE	478.293	477.286	[M+H]+	C23H44NO7P	203034	171328	852050	332691	51186.5	58647.6	94297.8	164444	159310	393142	55261.3	186101	168068	371183	214278	100627	308542	107460	213261	149352	228852	139805	642036	517350	123468	297729	1.5724e+06	79323.6	99073.8	187919
LIPID-P-0432	LPE(20:4/0:0)	GP	LPE	502.293	501.286	[M+H]+	C25H44NO7P	36957.4	37252	109393	52316.2	20641.4	19164.2	21091.8	33174.3	104453	224875	34294	119872	78689.1	1.2536e+06	73653.3	41758.3	144368	86417.5	150693	74992.7	55858.5	33928.6	394832	257904	62555.6	25595.4	1.11003e+06	27522.4	141326	170165
LIPID-P-0433	LPE(22:4/0:0)	GP	LPE	530.325	529.317	[M+H]+	C27H48NO7P	14443.2	16330.9	45002	25198.7	5553.17	8005.1	9811.63	10554.8	28685.3	23842.7	32826.1	105903	42242.5	1.13423e+06	47986.1	16646.1	70049.4	46207.6	74827.2	31505.8	59687.5	12203	226529	129904	60508	14222.1	459055	12586	101752	155900
LIPID-P-0436	LPE(22:5/0:0)	GP	LPE	528.309	527.301	[M+H]+	C27H46NO7P	11280.9	11411	31460.6	25146.8	2893.26	6763.65	2843.15	4512.67	6657.99	20380.4	8778.49	54282.7	67058.1	430473	61464.9	56812.3	153134	36284.8	55220.5	106332	52215.6	20346.3	207368	60770.5	52360.4	35463	470283	25137.8	81188.6	112070
LIPID-P-0437	LPE(22:6/0:0)	GP	LPE	526.293	525.286	[M+H]+	C27H44NO7P	14566.3	7555.05	20629.2	10807	3812.92	4721.35	10020.2	7826.91	15547.4	31479.9	15192.7	36413.7	43120.4	346058	30002.3	31446.5	54495.5	40471.6	52526.6	51235.8	18980.4	16065.1	171063	55826.9	19737.6	15244.1	233343	13149.4	76521.9	100597
LIPID-P-0438	LPE(P-16:0)	GP	LPE-P	438.3	437.291	[M+H]+	C21H44NO6P	53193.3	55593.7	70858	91835.2	48823.1	136133	32630.9	71189.9	302085	84923.7	71904.4	130789	112090	31726.4	150901	137541	128687	120740	342185	103267	49253.2	147163	104323	78711.1	50259.3	167078	178651	71328.1	160044	18468
LIPID-P-0440	LPE(P-18:0)	GP	LPE-P	466.3	465.322	[M+H]+	C23H48NO6P	31787	39480.4	44345.5	67521.5	35535.5	79560.9	28137.6	60218.2	231584	78040.4	45778.4	73409.4	84067.4	15895.5	94378.5	58303.9	56720.6	47563.9	99155.9	46225.3	19280.7	51118.4	40692.6	43544.7	34183.4	51495.5	98178.4	32147.8	77000.6	7377.19
LIPID-N-0167	LPG(18:0/0:0)	GP	LPG	511.304	512.311	[M-H]-	C24H49O9P	2016.37	3481.58	7674.47	8183.73	3224.09	7250.87	7755.89	23767.3	35757.7	50880.3	0	0	0	0	0	0	0	0	0	0	0	0	0	0	0	0	0	0	0	0
LIPID-N-0175	LPI(16:0/0:0)	GP	LPI	571.288	572.296	[M-H]-	C25H49O12P	2949.3	4708.1	11518.3	3264.55	5678.05	7958.38	5876.17	12490.6	23847.5	518423	0	0	0	0	0	0	0	0	0	0	0	0	0	0	0	0	0	0	0	0
LIPID-N-0176	LPI(18:0/0:0)	GP	LPI	599.32	600.327	[M-H]-	C27H53O12P	66418.8	126808	253671	110975	169239	172973	82771.5	311491	307758	1.86629e+06	21531.2	35077.4	19119.3	39256.1	51606.7	10092.1	31184	44013.2	104644	12950.9	22093.5	9572.13	28332.8	18991.1	13244.2	16874.5	49202.4	13173.8	48033.2	8330.74
LIPID-N-0178	LPI(18:1/0:0)	GP	LPI	597.304	598.312	[M-H]-	C27H51O12P	7200.18	10406.2	23266.5	8484.26	15063.2	14227.9	7675.91	14843	10046.1	93228.9	0	0	0	0	0	0	0	0	0	0	0	0	0	0	0	0	0	0	0	0
LIPID-N-0179	LPI(18:2/0:0)	GP	LPI	595.288	596.296	[M-H]-	C27H49O12P	3389.57	3426.92	27284	8964.04	5113.68	4450.24	6263.88	11589.2	10535.4	112641	0	0	0	0	0	0	0	0	0	0	0	0	0	0	0	0	0	0	0	0
LIPID-N-0683	LPI(19:0)	GP	LPI	613.335	614.343	[M-H]-	C28H55O12P	740.381	1481.71	3486.89	1902.6	3093.2	2582.16	671.73	3149.75	880.382	7649.36	0	0	0	0	0	0	0	0	0	0	0	0	0	0	0	0	0	0	0	0
LIPID-N-0181	LPI(20:4/0:0)	GP	LPI	619.288	620.296	[M-H]-	C29H49O12P	6198.94	6676.02	39657.6	28676.9	5960.7	3050.02	8458.96	13940.1	13216.3	49243.4	0	0	0	0	0	0	0	0	0	0	0	0	0	0	0	0	0	0	0	0
LIPID-N-0187	LPS(18:0/0:0)	GP	LPS	524.299	525.307	[M-H]-	C24H48NO9P	15406.8	25824.2	31558	40063.2	39060.7	41284.3	21448.5	56541.2	214691	703113	0	0	0	0	0	0	0	0	0	0	0	0	0	0	0	0	0	0	0	0
LIPID-N-0192	LPS(18:1/0:0)	GP	LPS	522.283	523.291	[M-H]-	C24H46NO9P	24041.1	45901.3	89895.2	83457.2	37465.6	19897.9	50100.8	42520.6	593560	26195.5	8633.4	25414.3	10268.3	17809.7	19642.2	15886.8	18475.7	10634.9	10918.4	10986.2	5292.19	7415.39	41699.2	8788.6	11467.8	5723.54	101516	5214.18	7104.8	3351.51
LIPID-N-0196	LPS(18:2/0:0)	GP	LPS	520.268	521.275	[M-H]-	C24H44NO9P	7247.04	7228.01	31719.2	27809.1	3719.67	1214.67	6580.55	18995.8	110709	45237.6	0	0	0	0	0	0	0	0	0	0	0	0	0	0	0	0	0	0	0	0
LIPID-N-0188	LPS(20:0/0:0)	GP	LPS	552.33	553.338	[M-H]-	C26H52NO9P	1257.34	1603.4	3290.98	2793.53	4257.71	3899.19	2171.47	5045.02	29991.7	10964.1	0	0	0	0	0	0	0	0	0	0	0	0	0	0	0	0	0	0	0	0
LIPID-N-0198	LPS(20:4/0:0)	GP	LPS	544.268	545.275	[M-H]-	C26H44NO9P	3962.28	10425.7	25225.4	16965.1	6042.74	2509.49	8387.55	14401.7	51365.8	37980.5	0	0	0	0	0	0	0	0	0	0	0	0	0	0	0	0	0	0	0	0
LIPID-N-0189	LPS(22:0/0:0)	GP	LPS	580.361	581.369	[M-H]-	C28H56NO9P	837.166	1356.85	2721.19	3261.86	4544.67	3266.5	1653.94	4846.27	40051.6	8980.91	0	0	0	0	0	0	0	0	0	0	0	0	0	0	0	0	0	0	0	0
LIPID-P-0274	MG(16:0)	GL	MG	348.321	330.277	[M+NH4]+	C19H38O4	16546.6	17960.8	16632.3	16319	13163.3	15667.5	14740.5	15874.5	12960.3	16386.2	18492.8	22150.2	17981.4	15405	21756.6	17090.9	17217.6	15756	16707.2	21079.3	37785.5	20902.3	20095.6	21158.8	17934	25468.7	23018.8	20453	18529.1	21145.2
LIPID-P-0276	MG(18:0)	GL	MG	376.352	358.308	[M+NH4]+	C21H42O4	21697	15957.1	13396.9	17818.8	17488.4	17373.5	12115.2	18017.5	13435.4	14127.6	39970.8	53042.5	37383.9	46506.6	60737.6	55560.4	39940.9	37667	44318.9	55308.1	37488.4	43770.5	45980.2	50191	49461.3	52130.8	51983.7	49268.4	40445	57951.9
LIPID-N-1477	PA(10:0_20:4)	GP	PA	611.371	612.379	[M-H]-	C33H57O8P	7454.41	8177.13	10782.5	13716	9216.41	8114.64	8435.43	11635.9	11943	15985.2	0	0	0	0	0	0	0	0	0	0	0	0	0	0	0	0	0	0	0	0
LIPID-N-1444	PA(12:0_12:0)	GP	PA	535.34	536.348	[M-H]-	C27H53O8P	20206.9	29264	37296.1	54917.9	24586.4	18799.7	24656	30676.4	30631.6	116479	14637.4	10757.3	8029.29	17392.5	18211.6	20309.6	9213.97	17071.6	24060.1	13330.1	5303.09	5258.22	9723.22	2033.09	12676.5	13497.4	10743.4	8358.21	17836.3	5202.3
LIPID-N-1478	PA(12:0_18:4)	GP	PA	611.371	612.379	[M-H]-	C33H57O8P	385516	449652	473672	640698	395823	362111	417206	498739	597905	838301	132803	162514	186798	190357	213529	216770	390541	228259	207315	214341	178773	339031	297134	254515	202744	203347	254772	250303	306876	216955
LIPID-N-1490	PA(12:0_20:5)	GP	PA	637.387	638.395	[M-H]-	C35H59O8P	22879.7	22445.2	38297.5	19657	24310	36836.5	23828.3	41506.1	15521.3	58389.3	0	0	0	0	0	0	0	0	0	0	0	0	0	0	0	0	0	0	0	0
LIPID-N-1479	PA(12:0_22:4)	GP	PA	667.434	668.442	[M-H]-	C37H65O8P	49259.4	53328	59322.8	77660.7	48842	42814.9	57636.7	62419.6	67930.9	95343.1	21772.6	23501.4	23264.7	25601.5	28410.5	26198	36480.2	32951.9	28660.6	27114.2	23989.1	33365.8	36490.4	32758.7	24996.3	27927.4	31622.4	28696	37830.4	23788.7
LIPID-N-1499	PA(12:0_22:6)	GP	PA	663.403	664.41	[M-H]-	C37H61O8P	120937	123703	148959	150849	145440	125757	127241	167114	137463	121037	55799.4	55445.7	61227.7	44504.2	49082.4	50752.4	56935.1	51315.1	38285.1	58929.9	50859.2	56536.7	55334.9	56363.1	60189.5	50026.7	57993.4	47748.8	54397.4	52666.5
LIPID-N-0624	PA(16:0_18:0)	GP	PA	675.496	676.504	[M-H]-	C37H73O8P	16608.1	50482.7	66178.6	95473.3	36777.6	17882.9	21239.4	82274.4	603132	109974	15313.9	55279.5	19670.5	18868.2	29091.7	49549.5	21966.4	33044.6	51650.3	36292.3	41866.1	36146.7	57221.1	78580.6	8095.4	46972.4	41939.9	47194.5	29094.9	13459.5
LIPID-N-1446	PA(16:0_20:0)	GP	PA	703.528	704.536	[M-H]-	C39H77O8P	25995.4	57606.1	49637.5	81883.2	33278.7	27143.7	47948.9	54393.1	303428	59863.7	0	0	0	0	0	0	0	0	0	0	0	0	0	0	0	0	0	0	0	0
LIPID-N-1455	PA(16:0_20:1)	GP	PA	701.512	702.52	[M-H]-	C39H75O8P	22590.6	99353.3	98254.3	139321	48808.8	22595	35116.8	106410	484211	155219	23275.7	49098.6	16208.6	13363.1	26691.5	35610.8	25716.1	39979	54124.8	32188.8	29560.9	26688.4	50936	69740.4	8627.98	42649.8	40325.8	34197	33326.2	15778.9
LIPID-N-1448	PA(16:0_23:0)	GP	PA	745.575	746.583	[M-H]-	C42H83O8P	6664.1	23329.7	24779	36268	10476.3	11143.1	14546.2	27940	22804	262444	0	0	0	0	0	0	0	0	0	0	0	0	0	0	0	0	0	0	0	0
LIPID-N-1463	PA(17:1_21:1)	GP	PA	727.528	728.536	[M-H]-	C41H77O8P	18735.9	21817.2	67293.6	50831.6	18161.8	16407.1	22582.1	66661.7	72211.6	43361.6	0	0	0	0	0	0	0	0	0	0	0	0	0	0	0	0	0	0	0	0
LIPID-N-0625	PA(18:0_18:0)	GP	PA	703.528	704.536	[M-H]-	C39H77O8P	14645.6	24818.2	22591.5	35267.1	22506.5	15843.2	30843.1	24663.2	164072	16840.2	0	0	0	0	0	0	0	0	0	0	0	0	0	0	0	0	0	0	0	0
LIPID-N-1470	PA(18:0_20:3)	GP	PA	725.512	726.52	[M-H]-	C41H75O8P	73230.8	158121	279475	194859	94944.3	77431.6	69881.5	274590	879354	210948	0	0	0	0	0	0	0	0	0	0	0	0	0	0	0	0	0	0	0	0
LIPID-N-0640	PA(18:0_20:4)	GP	PA	723.496	724.504	[M-H]-	C41H73O8P	21170.4	26689.1	52421.9	36570.2	24723.7	23731.5	16463.4	75460	100326	356973	0	0	0	0	0	0	0	0	0	0	0	0	0	0	0	0	0	0	0	0
LIPID-N-1449	PA(18:0_21:0)	GP	PA	745.575	746.583	[M-H]-	C42H83O8P	619640	1.13987e+06	1.44704e+06	1.57013e+06	732232	826824	835843	2.41243e+06	2.4977e+06	2.58112e+06	317697	678670	474798	328774	583135	571676	864993	432667	573046	595452	396166	270431	332408	464473	370021	470994	865149	391903	305180	203450
LIPID-N-1484	PA(18:0_22:4)	GP	PA	751.528	752.536	[M-H]-	C43H77O8P	486968	743482	984736	1.27906e+06	546702	377041	552495	1.12036e+06	5.02565e+06	1.02575e+06	365240	654576	218832	166716	427691	124108	188127	267556	484591	224813	110590	127637	276720	242928	193331	178985	241373	154712	290456	126447
LIPID-N-1450	PA(18:0_23:0)	GP	PA	773.606	774.614	[M-H]-	C44H87O8P	52246	117215	128165	176792	57687	59643.8	55612	127478	38549.6	194911	46849.8	86585.2	65447.4	43300.5	84230.4	30823.2	55132.5	39217.9	43055.6	55089.1	53270.5	22440.2	19053.2	22816.9	32827.2	38304.7	79484.7	50982.1	26345	15923.5
LIPID-N-1480	PA(18:1_16:3)	GP	PA	667.434	668.442	[M-H]-	C37H65O8P	2426.3	3411.66	5953.99	9515.36	1611.19	2429.69	3182.02	2943.89	1290.43	6783.81	14594.4	32037.5	27798.3	19794.2	31183.3	41298.4	47418.5	15659.8	20891.7	18622	25766.4	37118.3	32742.5	31923.2	26037.6	29349.1	34108.4	39337.4	31250.6	28025.1
LIPID-N-1464	PA(18:1_20:1)	GP	PA	727.528	728.536	[M-H]-	C41H77O8P	44034.8	80075.7	102016	115604	70508.8	62175.6	76194.4	137417	358710	142169	33476.3	86089.2	35770	27918.4	66186.9	82328.7	76951.5	74519.4	391113	74129.3	73217.5	90928.4	237146	216715	33995.9	132465	159492	100257	229650	53443.1
LIPID-N-1471	PA(18:1_20:2)	GP	PA	725.512	726.52	[M-H]-	C41H75O8P	4321.79	8223.6	9176.55	23418	6097.25	4311.52	9983.07	34502.6	50388.2	35781.5	0	0	0	0	0	0	0	0	0	0	0	0	0	0	0	0	0	0	0	0
LIPID-N-1483	PA(19:0_20:4)	GP	PA	737.512	738.52	[M-H]-	C42H75O8P	40645.6	56585.1	87507.2	137897	53796.9	35679.8	47262.7	178829	336765	96469.2	0	0	0	0	0	0	0	0	0	0	0	0	0	0	0	0	0	0	0	0
LIPID-N-1465	PA(20:0_18:2)	GP	PA	727.528	728.536	[M-H]-	C41H77O8P	1.15883e+06	1.47769e+06	4.89454e+06	3.57564e+06	1.36268e+06	1.08538e+06	1.57549e+06	4.92969e+06	4.9275e+06	3.10604e+06	369919	434730	295129	130765	554946	377874	742543	293501	984387	396610	312553	620177	838761	1.20154e+06	217889	777449	1.64653e+06	418145	360844	265320
LIPID-N-1473	PA(20:0_18:3)	GP	PA	725.512	726.52	[M-H]-	C41H75O8P	9497.27	7471.71	35456.6	24678.7	10045.1	5016.21	8578.64	28834.4	37320.9	37122.7	0	0	0	0	0	0	0	0	0	0	0	0	0	0	0	0	0	0	0	0
LIPID-N-1475	PA(20:0_20:3)	GP	PA	753.543	754.551	[M-H]-	C43H79O8P	49297.9	64264.3	107231	171819	79658.6	43543.9	83703.1	166927	537756	100857	46692	70981.9	37445.9	23140.4	70235.2	30356	25538.9	31927.7	43931	27635.8	15273	15708.9	30926.9	31393.1	17314.1	21589.6	58058.4	17621.1	29177.2	14005.5
LIPID-N-1486	PA(20:0_20:4)	GP	PA	751.528	752.536	[M-H]-	C43H77O8P	1.8869e+06	2.34684e+06	3.73977e+06	6.24369e+06	2.75993e+06	1.74637e+06	2.82022e+06	5.47659e+06	1.93095e+07	3.8367e+06	1.54219e+06	2.38121e+06	1.29298e+06	720911	2.60561e+06	1.20242e+06	986809	1.18656e+06	1.74329e+06	1.05634e+06	558020	583739	1.10537e+06	1.18697e+06	709091	676266	1.90151e+06	597730	969808	421778
LIPID-N-1451	PA(20:0_21:0)	GP	PA	773.606	774.614	[M-H]-	C44H87O8P	39273.2	87657.1	64021.4	54810.9	53284.7	66179.7	43645.7	74913.1	88745.2	18347.5	27673.5	55031	25712.7	24906.9	41966.6	66750.6	41108.1	26361	25337.9	29517.8	22535.8	28640.9	29563.9	32105.7	28043.1	34333.5	69030.2	37115.8	13403.6	27257.4
LIPID-N-1489	PA(20:0_22:4)	GP	PA	779.559	780.567	[M-H]-	C45H81O8P	1.00678e+06	1.51155e+06	2.36139e+06	3.27857e+06	1.31386e+06	802586	1.38525e+06	2.83954e+06	6.20678e+06	2.23972e+06	718385	1.01528e+06	492706	223227	756786	198110	266930	367973	620649	368196	146133	133293	315375	280365	319366	195353	407975	201930	360010	156117
LIPID-N-1506	PA(20:0_22:6)	GP	PA	775.528	776.536	[M-H]-	C45H77O8P	34493	43277.8	51421.7	69992.4	28043.8	40117.6	37370.7	84081	305978	80143	50669.8	60940.7	51449.8	20371.7	64749.8	113263	27028.9	37665.6	83863.6	67427.7	16742.2	21602.8	44051.3	21820.5	30016.7	23216.6	41031.8	31962.4	49871.9	25191.7
LIPID-N-1472	PA(20:1_18:2)	GP	PA	725.512	726.52	[M-H]-	C41H75O8P	74436.1	105074	373797	334897	93256.8	77511.3	141028	742575	348946	830615	57262.4	58864.3	23656.9	17488.7	61343.7	58556.2	118469	45250.5	252142	64572.5	64961	151135	196190	358105	25266.3	191199	258376	58589.3	120472	64011.3
LIPID-N-1494	PA(20:1_20:4)	GP	PA	749.512	750.52	[M-H]-	C43H75O8P	239711	325788	586907	767380	398165	357655	374973	664359	961883	692620	112368	214085	72512.1	82554.3	173306	84706	89259.2	171947	256584	84202.7	52821.5	101725	144600	134273	58047	70770.4	195597	85082.6	160280	49485.6
LIPID-N-1496	PA(20:1_22:4)	GP	PA	777.543	778.551	[M-H]-	C45H79O8P	80849.9	143523	129376	212685	99501.7	59912.3	100553	142657	490396	169301	59004.4	136304	33765.5	26034.7	75696.5	19180.6	29971.9	51878.1	101998	49237.7	18706.3	29479.5	57023.4	44245.7	35498.4	36599.1	35837.2	30720.8	48862.8	28405.8
LIPID-N-1507	PA(20:1_22:5)	GP	PA	775.528	776.536	[M-H]-	C45H77O8P	18377	40687.9	75382.9	83306.5	25029.8	15675.8	16888.2	174724	205663	956208	0	0	0	0	0	0	0	0	0	0	0	0	0	0	0	0	0	0	0	0
LIPID-N-1511	PA(20:2_22:5)	GP	PA	773.512	774.52	[M-H]-	C45H75O8P	88188	217596	405385	657321	113147	59675.1	74336.5	629929	1.283e+06	2.51998e+06	25050.2	11982	9694.03	17080.3	23977.6	10251.2	30269.7	14801.9	68591.6	10201.6	7477.43	5116.01	12543.3	8566.93	6313.62	3990.38	15468.6	1707.05	62774.4	2844.38
LIPID-N-1453	PA(21:0_22:0)	GP	PA	801.637	802.645	[M-H]-	C46H91O8P	64926.4	170931	116592	113938	124250	147594	79413.4	177443	130404	20960.2	27175.4	50061.2	32798.3	28101.9	36165.2	54896.1	34069.7	29553.5	20542.1	32439.9	22767.4	26868.5	30898.4	30669.5	28645.1	26212	67000	40031.8	12261	32178.4
LIPID-N-1459	PA(21:0_24:1)	GP	PA	827.653	828.661	[M-H]-	C48H93O8P	1783.15	4998.13	5328.47	5334.51	4256.81	3360.17	3153.9	6150.84	15050.1	20354.8	0	0	0	0	0	0	0	0	0	0	0	0	0	0	0	0	0	0	0	0
LIPID-N-1474	PA(22:1_18:2)	GP	PA	753.543	754.551	[M-H]-	C43H79O8P	21711.8	30113.4	65019.1	53174.9	26566.2	17414.7	26836.6	64088.2	42485.6	104662	0	0	0	0	0	0	0	0	0	0	0	0	0	0	0	0	0	0	0	0
LIPID-N-1497	PA(22:1_20:4)	GP	PA	777.543	778.551	[M-H]-	C45H79O8P	46312.3	68657.3	92896.6	161069	70127.5	33460.7	68242.7	106780	330260	86704.7	0	0	0	0	0	0	0	0	0	0	0	0	0	0	0	0	0	0	0	0
LIPID-N-1468	PA(24:0_20:2)	GP	PA	811.622	812.63	[M-H]-	C47H89O8P	1599.77	2861.83	1349.95	1932.77	1230.85	2354.73	3429.28	2181.47	10548.4	10363.1	0	0	0	0	0	0	0	0	0	0	0	0	0	0	0	0	0	0	0	0
LIPID-N-1458	PA(25:0_20:1)	GP	PA	827.653	828.661	[M-H]-	C48H93O8P	855.55	2558.74	2978.94	2331.63	171.11	1287.04	1238.14	2250.53	8287.92	22936.8	0	0	0	0	0	0	0	0	0	0	0	0	0	0	0	0	0	0	0	0
LIPID-N-0918	PC(10:0_10:0)	GP	PC	610.372	565.374	[M+COOH]-	C28H56NO8P	52920.4	56859.3	61967.4	81130.6	51627.1	44267.4	52662.7	61164.6	69269.6	106056	22425.9	29988.4	32050.3	39048.4	39171.8	40784	73781.4	37120.8	39529.2	42586.4	33397.9	65306.8	55413.3	41564	39617.2	34392.1	42934.8	47860.1	54819.5	38146.7
LIPID-N-0980	PC(10:0_18:0)	GP	PC	722.497	677.5	[M+COOH]-	C36H72NO8P	2.01359e+06	1.97315e+06	2.22242e+06	1.95033e+06	1.89606e+06	1.85442e+06	1.90395e+06	2.32169e+06	1.20035e+06	844925	1.11319e+06	1.50017e+06	1.26866e+06	1.3188e+06	1.38448e+06	1.24648e+06	1.22355e+06	1.18358e+06	1.10461e+06	1.19294e+06	1.11619e+06	1.14565e+06	1.19069e+06	1.14733e+06	1.17757e+06	1.19736e+06	1.26255e+06	1.17802e+06	1.24918e+06	1.2354e+06
LIPID-N-0978	PC(12:0_14:1)	GP	PC	692.45	647.453	[M+COOH]-	C34H66NO8P	5242.68	4737.94	7155.68	9077.43	4506.96	2595.61	4929.49	5659.19	4928.53	15993.8	0	0	0	0	0	0	0	0	0	0	0	0	0	0	0	0	0	0	0	0
LIPID-N-1005	PC(12:0_20:1)	GP	PC	776.544	731.547	[M+COOH]-	C40H78NO8P	7876.41	12823.5	15646	24058	3317.6	6614.54	2076.95	37053.3	45416.2	261399	0	0	0	0	0	0	0	0	0	0	0	0	0	0	0	0	0	0	0	0
LIPID-N-1026	PC(12:0_22:4)	GP	PC	798.529	753.531	[M+COOH]-	C42H76NO8P	20496.9	23499	27463	25198.1	20017.4	19569.2	21059.2	22710.1	26479.7	26189.7	17340.3	18151.3	15644.2	14555.3	15662	16227.3	18401.3	17510.8	14169.4	18472.9	15156.5	19376.3	16856.8	17541.1	18164.7	16777.7	18015.8	17114	17426.1	18542.7
LIPID-N-0979	PC(13:0_14:0)	GP	PC	708.482	663.484	[M+COOH]-	C35H70NO8P	277181	309240	352908	374759	287601	305492	293254	315812	371966	363833	185515	194162	192615	162993	186932	179307	193291	182824	132454	183256	180168	189135	177621	176093	189111	163532	184369	188281	176711	170738
LIPID-N-0984	PC(13:0_16:0)	GP	PC	736.513	691.515	[M+COOH]-	C37H74NO8P	9181.2	13623.8	23134.6	12992.3	13818.7	6817.95	5405.57	34145	107728	649488	0	0	0	0	0	0	0	0	0	0	0	0	0	0	0	0	0	0	0	0
LIPID-N-0994	PC(13:0_18:0)	GP	PC	764.544	719.547	[M+COOH]-	C39H78NO8P	65409.8	134921	141213	109960	61243.9	70911.7	41517.1	189615	283371	1.99081e+06	0	0	0	0	0	0	0	0	0	0	0	0	0	0	0	0	0	0	0	0
LIPID-N-1001	PC(13:1_18:2)	GP	PC	758.497	713.5	[M+COOH]-	C39H72NO8P	23295.8	44650.8	136729	111214	35926.6	28776.9	38639.6	176636	524654	551893	17313.4	45981.9	7159.35	23166.2	24280.1	29346	63295.3	28797.6	101366	38412	18474.5	11710.6	55399.1	19315.9	18779.1	60909.2	76583.8	9323.35	57759.6	6414.81
LIPID-N-0217	PC(14:0_18:1)	GP	PC	776.544	731.547	[M+COOH]-	C40H78NO8P	152383	163295	269827	281335	182696	209893	230035	411417	778115	528423	355389	270316	254182	244891	272244	287834	656869	247170	406785	549007	239590	284643	312686	290512	448927	281929	328526	234877	279675	277893
LIPID-N-0229	PC(14:0_18:2)	GP	PC	774.529	729.531	[M+COOH]-	C40H76NO8P	52913.4	74097.6	185015	280341	61594.4	99865.3	148729	321095	446576	458008	72283	67173.9	40212.1	88156.8	119748	68990.7	315449	34888.9	195094	200629	21974.1	41171	62639.2	46771.9	34538.7	47132.2	101239	22710	81860.9	20113.3
LIPID-N-0268	PC(14:0_20:4)	GP	PC	798.529	753.531	[M+COOH]-	C42H76NO8P	6249.22	10751.1	27220.2	47422.8	8561.78	12164.8	17204.1	38323.6	172087	71313.2	0	0	0	0	0	0	0	0	0	0	0	0	0	0	0	0	0	0	0	0
LIPID-N-1010	PC(14:1_18:1)	GP	PC	774.529	729.531	[M+COOH]-	C40H76NO8P	38835.5	89961.2	132773	193027	46252	30779.7	40453.5	195348	1.66109e+06	2.7628e+06	27877.8	54203.6	30492.2	71285.8	32196.4	83234.9	35369.1	28111.3	63897.3	43820.8	29740.1	22445.9	29926.7	38036.1	24131.4	32363	54205.3	22475.7	147992	26114.8
LIPID-N-0245	PC(14:1_18:2)	GP	PC	772.513	727.515	[M+COOH]-	C40H74NO8P	23630	33476	67498	126363	28997.9	9673.34	29425.8	107971	596865	695048	0	0	0	0	0	0	0	0	0	0	0	0	0	0	0	0	0	0	0	0
LIPID-N-0205	PC(15:0_16:0)	GP	PC	764.544	719.547	[M+COOH]-	C39H78NO8P	72678.6	147706	208193	157261	80222.5	70872.1	51266.7	211938	383613	2.27187e+06	0	0	0	0	0	0	0	0	0	0	0	0	0	0	0	0	0	0	0	0
LIPID-N-1012	PC(15:0_18:0)	GP	PC	792.575	747.578	[M+COOH]-	C41H82NO8P	464198	503265	845608	1.24735e+06	405197	386603	355303	1.03769e+06	1.08473e+06	4.35975e+06	150116	506633	354515	281997	581381	613266	1.22138e+06	279427	388984	871262	244931	96477.1	194259	120731	346875	140401	380468	149584	337597	110561
LIPID-N-0253	PC(15:0_20:3)	GP	PC	814.56	769.562	[M+COOH]-	C43H80NO8P	64166.5	143924	159493	173272	55497.5	31964.2	36377	138357	1.72597e+06	127287	0	0	0	0	0	0	0	0	0	0	0	0	0	0	0	0	0	0	0	0
LIPID-N-1019	PC(15:1_18:1)	GP	PC	788.544	743.547	[M+COOH]-	C41H78NO8P	1.5594e+06	2.41395e+06	4.06669e+06	4.10934e+06	2.46076e+06	1.4049e+06	2.2198e+06	5.42432e+06	3.32799e+07	1.99035e+06	953225	1.18079e+06	582310	1.29042e+06	1.44535e+06	1.49645e+06	643022	837991	738269	641157	291805	219711	784247	137331	617551	614110	1.31935e+06	278168	380002	275810
LIPID-N-1021	PC(15:1_18:2)	GP	PC	786.529	741.531	[M+COOH]-	C41H76NO8P	52047	45745.3	98410.7	91249.2	32396.9	26261.2	29397.9	93889.2	81592.1	107671	46936.9	26400.8	35479.4	11366.5	40059.6	62888.1	39820.7	22342.1	40532.9	101914	32639	21308.9	48146.8	23097.3	37851.6	26770	35041.4	23654.8	18858	33575.9
LIPID-N-1042	PC(15:1_22:4)	GP	PC	838.56	793.562	[M+COOH]-	C45H80NO8P	202634	301443	584749	751849	265253	172235	218387	517199	1.75059e+06	1.1645e+06	88908	131643	22615.7	112648	87710	36952.6	24289.3	79613.8	146093	60032.1	38044	1805.2	34141.5	8314.73	52817.9	26608	35892.7	20341.4	54847.1	8322.47
LIPID-N-0203	PC(16:0_14:0)	GP	PC	750.529	705.531	[M+COOH]-	C38H76NO8P	112182	127218	297512	443492	107690	86676.1	148874	298182	3.22813e+06	299561	93864	247260	104530	167678	203500	155324	117807	107350	204667	147535	27876.2	61243.6	77736	41750.3	34264	79442.2	114803	69819.2	99371.1	36450.6
LIPID-N-0206	PC(16:0_16:0)	GP	PC	778.56	733.562	[M+COOH]-	C40H80NO8P	5.15617e+06	6.97699e+06	1.21768e+07	1.62977e+07	6.12487e+06	4.36049e+06	6.69087e+06	1.27485e+07	51093702	1.37607e+07	4.56579e+06	1.10007e+07	5.82834e+06	8.28267e+06	8.15756e+06	7.06904e+06	6.80549e+06	7.01874e+06	9.24321e+06	6.79326e+06	4.19847e+06	3.0228e+06	5.56084e+06	6.28619e+06	3.45773e+06	6.90841e+06	8.80678e+06	4.65757e+06	5.39187e+06	2.39615e+06
LIPID-N-0216	PC(16:0_16:1)	GP	PC	776.544	731.547	[M+COOH]-	C40H78NO8P	213401	321418	362098	560389	269477	285182	304910	792455	3.51421e+06	3.31328e+06	105738	646599	324869	450528	374736	580299	1.16252e+06	377583	659289	693744	92458.7	170365	206030	201773	126974	263167	285013	272197	577588	66069.5
LIPID-N-1014	PC(16:0_17:1)	GP	PC	790.56	745.562	[M+COOH]-	C41H80NO8P	23884.7	26909.7	18284.2	53130.3	5512.63	83749	74758	162790	188967	705694	0	0	0	0	0	0	0	0	0	0	0	0	0	0	0	0	0	0	0	0
LIPID-N-0218	PC(16:0_18:1)	GP	PC	804.575	759.578	[M+COOH]-	C42H82NO8P	4.54907e+06	7.45783e+06	1.16444e+07	1.30685e+07	6.2979e+06	1.43923e+07	1.76992e+07	3.15809e+07	3.4331e+07	6.91202e+07	2.93921e+06	7.8993e+06	5.68501e+06	6.55067e+06	6.41197e+06	8.52489e+06	2.50477e+07	5.68571e+06	2.12964e+07	2.12039e+07	3.64175e+06	3.41899e+06	4.87995e+06	5.64374e+06	4.4702e+06	6.23566e+06	9.4086e+06	4.68474e+06	1.44482e+07	2.73376e+06
LIPID-N-0232	PC(16:0_18:2)	GP	PC	802.56	757.562	[M+COOH]-	C42H80NO8P	4.95863e+06	5.91439e+06	1.18005e+07	1.29775e+07	5.77288e+06	7.93109e+06	1.09206e+07	2.22171e+07	2.08151e+07	4.54569e+07	5.26117e+06	9.51123e+06	5.82393e+06	9.77214e+06	9.6874e+06	8.32041e+06	2.66457e+07	7.06419e+06	2.38076e+07	2.15494e+07	6.71417e+06	7.46521e+06	1.11594e+07	1.16251e+07	6.95063e+06	9.07678e+06	1.62197e+07	4.75651e+06	1.51321e+07	5.57815e+06
LIPID-N-0251	PC(16:0_18:3)	GP	PC	800.544	755.547	[M+COOH]-	C42H78NO8P	222866	230376	530834	426490	228416	357751	432932	737904	781617	2.77888e+06	98314.1	171091	86352.7	170726	149847	189557	562583	102864	384216	354697	40123	114475	137178	132176	54057.6	106765	195181	75278.4	164553	61568.4
LIPID-N-1030	PC(16:0_19:0)	GP	PC	820.607	775.609	[M+COOH]-	C43H86NO8P	89576	115396	198267	235249	104332	86328.7	99923.6	175118	287006	201499	0	0	0	0	0	0	0	0	0	0	0	0	0	0	0	0	0	0	0	0
LIPID-N-0908	PC(16:0_20:2)	GP	PC	830.591	785.593	[M+COOH]-	C44H84NO8P	78145.5	135945	218738	270345	89309	57930.1	88142.6	225227	426561	692208	75957.8	74437.2	48795.2	67070.4	103755	33269.8	149270	64243.3	116382	118778	46569.5	23172	46569.5	50287.1	49918.7	28734.1	97365	18873.9	95498.6	23401.1
LIPID-N-0255	PC(16:0_20:3)	GP	PC	828.575	783.578	[M+COOH]-	C44H82NO8P	186618	333567	506699	660585	254368	197309	283511	769444	2.0478e+06	4.19085e+06	56797.9	200443	171104	163109	185791	74794	562620	153538	968847	593462	58520.9	37742.9	60208.5	96193.4	77651.5	63050.8	129541	46971.1	826418	16332.9
LIPID-N-0272	PC(16:0_20:4)	GP	PC	826.56	781.562	[M+COOH]-	C44H80NO8P	732940	943330	1.44664e+06	2.46129e+06	909905	985996	1.4135e+06	2.61205e+06	5.88366e+06	7.83315e+06	1.07909e+06	1.8729e+06	1.39147e+06	1.97882e+06	1.70808e+06	1.14511e+06	4.10199e+06	1.56345e+06	4.80396e+06	5.919e+06	885333	388514	829613	872846	1.01039e+06	596692	1.2465e+06	444381	4.8695e+06	288108
LIPID-N-0284	PC(16:0_20:5)	GP	PC	824.544	779.547	[M+COOH]-	C44H78NO8P	13359.1	36684.6	52890	45450.2	18565.8	15997.1	26984	63341.7	98649.4	371896	0	0	0	0	0	0	0	0	0	0	0	0	0	0	0	0	0	0	0	0
LIPID-N-0211	PC(16:0_22:0)	GP	PC	862.654	817.656	[M+COOH]-	C46H92NO8P	96732	171650	103855	85406.8	203739	222758	132600	62814.2	32970	21232.5	74707.5	127703	31837.9	123722	91969.3	92476.1	30136.5	85411.1	64686.4	73219.2	39682.7	70615.4	131791	77702.7	22132.7	67750.9	88244.1	76726.5	31044.4	62410.2
LIPID-N-0291	PC(16:0_22:5)	GP	PC	852.575	807.578	[M+COOH]-	C46H82NO8P	28576.8	58152.2	94090.3	137527	51254.4	54574.9	76341.3	160191	259943	365175	25698.6	51965.7	62696.6	77666	58713.4	115088	1.63553e+06	65100.2	376035	1.36011e+06	40549.4	21130.9	51275.4	38763.3	42832.5	44785.8	66585.7	21604.1	242947	18729.5
LIPID-N-0303	PC(16:0_22:6)	GP	PC	850.56	805.562	[M+COOH]-	C46H80NO8P	31847.2	22966.3	42383.1	48699.5	38452.1	212353	231847	374267	353124	1.1577e+06	29388.9	54670.1	68896.5	94423	68275.5	96063.9	565391	69107.2	407102	747338	20339.9	23163.8	62647.7	51440.7	21068.8	37532.4	43842.6	32833.3	367764	19915.8
LIPID-N-0212	PC(16:0_24:0)	GP	PC	890.685	845.687	[M+COOH]-	C48H96NO8P	15682.4	30976.6	21892.9	20128.3	40237.6	34563.3	23919.3	21244.8	14985.8	8302.73	12540.8	20016	5057.14	16881.5	13739.8	10716.3	4419.8	13350.1	8462.95	14452	9299.2	13463.2	23767.4	18856.9	3399.12	17707.9	15312.6	14748.8	3986.54	9464.72
LIPID-N-0228	PC(16:1_16:1)	GP	PC	774.529	729.531	[M+COOH]-	C40H76NO8P	13368.6	21768.7	22723.5	38613.8	25726	29970.2	16903.7	55743.5	160471	352556	0	0	0	0	0	0	0	0	0	0	0	0	0	0	0	0	0	0	0	0
LIPID-N-0231	PC(16:1_18:1)	GP	PC	802.56	757.562	[M+COOH]-	C42H80NO8P	100139	155413	165892	296890	153459	338042	421165	720376	740232	1.77265e+06	47261	229785	148617	156532	141588	272178	909961	242520	342872	637849	43306.4	78176.7	77820.1	96595.6	71383.1	166374	131359	193104	309842	47710.5
LIPID-N-0250	PC(16:1_18:2)	GP	PC	800.544	755.547	[M+COOH]-	C42H78NO8P	218480	309517	505544	693464	305576	515131	593091	1.23078e+06	845027	2.37124e+06	73053.2	266650	123482	209826	217225	194023	843450	176747	535038	726212	71939.6	116784	153280	165130	90660.7	269363	189270	102494	342794	57515.7
LIPID-N-0266	PC(16:1_18:3)	GP	PC	798.529	753.531	[M+COOH]-	C42H76NO8P	10627.9	9694.03	15475.1	18654.2	14560	11409.2	12503.9	28149.4	15821.7	71418.4	0	0	0	0	0	0	0	0	0	0	0	0	0	0	0	0	0	0	0	0
LIPID-N-0234	PC(17:0_18:2)	GP	PC	816.575	771.578	[M+COOH]-	C43H82NO8P	213841	303997	654259	612628	305536	441641	551837	1.17976e+06	1.07913e+06	2.53295e+06	167305	129755	104044	225045	242624	98370	362284	122423	333765	246096	206642	251485	364767	339033	117544	131779	369722	69702.4	116160	137185
LIPID-N-0252	PC(17:1_18:2)	GP	PC	814.56	769.562	[M+COOH]-	C43H80NO8P	100668	96520.3	240777	205826	123029	111978	143057	351843	42690	137794	114798	129725	41741.2	50309.2	161709	97209.7	93264.4	96539.3	328732	104577	23264.5	66411.4	130011	121388	30118.4	54310.7	167074	70207.4	115863	31614.9
LIPID-N-0207	PC(18:0_14:0)	GP	PC	778.56	733.562	[M+COOH]-	C40H80NO8P	38146.4	15117.6	56252.4	68274.2	18236.3	12284	30543.1	32643.5	174467	66931.1	0	0	0	0	0	0	0	0	0	0	0	0	0	0	0	0	0	0	0	0
LIPID-N-0236	PC(18:0_18:2)	GP	PC	830.591	785.593	[M+COOH]-	C44H84NO8P	1.33167e+07	1.85826e+07	3.33956e+07	2.90485e+07	1.62992e+07	1.66042e+07	1.63136e+07	4.65771e+07	2.45944e+07	1.04504e+08	1.00385e+07	1.28841e+07	8.55445e+06	1.52808e+07	1.715e+07	7.60552e+06	1.94918e+07	1.09327e+07	1.29906e+07	1.58432e+07	1.09982e+07	7.78011e+06	1.44414e+07	1.09055e+07	7.26928e+06	5.32563e+06	1.6696e+07	4.47347e+06	8.75859e+06	6.60883e+06
LIPID-N-0241	PC(18:0_20:2)	GP	PC	858.622	813.625	[M+COOH]-	C46H88NO8P	238920	433439	716353	677743	305228	220063	224009	709916	759843	3.86454e+06	197028	191757	174770	180847	338051	64324.1	269713	145472	216557	236629	147035	50511.6	108666	61807.6	137936	49949	203545	41228.3	127901	56547.5
LIPID-N-0275	PC(18:0_20:4)	GP	PC	854.591	809.593	[M+COOH]-	C46H84NO8P	1.81205e+06	2.77101e+06	3.26994e+06	4.74877e+06	2.54477e+06	2.80836e+06	3.06224e+06	6.27469e+06	9.09522e+06	2.24972e+07	1.28544e+06	2.04999e+06	1.47347e+06	2.64791e+06	2.2413e+06	1.02651e+06	4.9786e+06	1.99506e+06	2.99807e+06	8.53766e+06	886557	413842	896240	890229	1.04944e+06	466193	1.10545e+06	372770	4.40916e+06	346819
LIPID-N-0907	PC(18:0_22:1)	GP	PC	888.669	843.672	[M+COOH]-	C48H94NO8P	28933.7	37743.9	62914.9	39351.5	27721.1	20654.3	15321.4	77576.4	367898	1.37581e+06	0	0	0	0	0	0	0	0	0	0	0	0	0	0	0	0	0	0	0	0
LIPID-N-0262	PC(18:0_22:3)	GP	PC	884.638	839.64	[M+COOH]-	C48H90NO8P	5516.27	9910.39	13195.3	13505.1	6016.41	3830.76	4442.96	10894.8	12211.2	37458.1	0	0	0	0	0	0	0	0	0	0	0	0	0	0	0	0	0	0	0	0
LIPID-N-0296	PC(18:0_22:5)	GP	PC	880.607	835.609	[M+COOH]-	C48H86NO8P	91839.6	128908	182744	226436	109170	114109	112408	205515	321076	562300	43177.6	56037.2	33914.4	48795.7	72239.1	20353.1	62063.8	60202.2	46550.8	51837.8	30353	2717.92	12383.8	13787.7	33939.9	4084.85	13496	7848.97	36923.7	14374.5
LIPID-N-0308	PC(18:0_22:6)	GP	PC	878.591	833.593	[M+COOH]-	C48H84NO8P	70481.9	76572.1	109460	110894	75667.1	327959	353301	501065	428595	1.42844e+06	44803.8	47764.4	63012.5	83655	73622	84059	314392	88088	217909	470426	28633.5	13779.2	56003.6	39578.5	36388.7	23546.1	38796.8	33345.1	275990	22942.2
LIPID-N-1033	PC(18:1_17:2)	GP	PC	814.56	769.562	[M+COOH]-	C43H80NO8P	86192.3	83956.4	96082.7	99320	79790.2	85806.8	112732	133276	226214	133239	0	0	0	0	0	0	0	0	0	0	0	0	0	0	0	0	0	0	0	0
LIPID-N-0235	PC(18:1_18:1)	GP	PC	830.591	785.593	[M+COOH]-	C44H84NO8P	1.51659e+06	2.47539e+06	3.10543e+06	3.58857e+06	1.467e+06	2.60497e+06	2.61438e+06	6.2683e+06	3.51682e+06	5.68515e+06	1.08218e+06	2.68619e+06	1.66987e+06	1.77565e+06	1.80516e+06	2.23555e+06	2.74451e+06	2.38075e+06	2.18716e+06	3.20485e+06	1.27031e+06	846161	1.30365e+06	1.75808e+06	1.25138e+06	1.85688e+06	2.34272e+06	1.73486e+06	1.87489e+06	880131
LIPID-N-0254	PC(18:1_18:2)	GP	PC	828.575	783.578	[M+COOH]-	C44H82NO8P	1.20187e+06	1.79164e+06	2.73603e+06	3.70442e+06	1.52463e+06	1.76043e+06	2.14465e+06	4.60057e+06	1.89875e+06	4.84939e+06	2.36444e+06	3.57962e+06	1.8965e+06	2.59913e+06	2.81216e+06	2.27827e+06	3.26049e+06	3.26973e+06	3.08869e+06	3.28724e+06	2.31686e+06	1.75164e+06	3.37402e+06	3.99218e+06	1.69361e+06	2.4599e+06	4.43823e+06	1.52485e+06	2.1832e+06	1.61063e+06
LIPID-N-1040	PC(18:1_19:2)	GP	PC	842.591	797.593	[M+COOH]-	C45H84NO8P	33078.7	41603.6	77452	77979.8	34767.4	29975.1	53522	91642	53854.9	98290.9	31535	37948.6	18253.5	30951.9	36381.1	32118.1	47705.7	25852.7	37880.7	42763.1	33398.8	21059.8	49819.6	32641.2	29795.2	39042.9	57212.6	13443.6	29893.1	22861.1
LIPID-N-0290	PC(18:1_20:4)	GP	PC	852.575	807.578	[M+COOH]-	C46H82NO8P	142116	190324	272386	381951	167329	209006	232174	496129	635430	877097	198628	411412	336594	258555	332878	256156	509646	395073	356531	912356	193128	108752	187290	220102	212419	127824	258259	113524	492466	69500.8
LIPID-N-0225	PC(18:1_22:0)	GP	PC	888.669	843.672	[M+COOH]-	C48H94NO8P	98263.6	360722	152325	85488.3	258140	291700	113139	142238	35253.5	25761.8	48392.8	132495	57240.7	119846	96655.2	107586	37468	86200.1	48896.3	51364.1	61477.6	75751.5	105253	55910.4	48263	46628.1	115168	73027.8	24579.1	81052.6
LIPID-N-0242	PC(18:1_22:1)	GP	PC	886.654	841.656	[M+COOH]-	C48H92NO8P	13150.2	44696.6	15991.8	10517.5	22496.1	22069.6	10103.9	13563.9	8984.52	6332.99	0	0	0	0	0	0	0	0	0	0	0	0	0	0	0	0	0	0	0	0
LIPID-N-0243	PC(18:1_24:1)	GP	PC	914.685	869.687	[M+COOH]-	C50H96NO8P	4469.15	8874.32	5405.42	4049.84	6825.2	6624.64	5528.12	6237.47	5890.55	5953.65	0	0	0	0	0	0	0	0	0	0	0	0	0	0	0	0	0	0	0	0
LIPID-N-0270	PC(18:2_18:2)	GP	PC	826.56	781.562	[M+COOH]-	C44H80NO8P	1.32255e+06	1.53046e+06	3.41619e+06	3.78435e+06	1.26504e+06	1.37384e+06	1.72795e+06	3.89235e+06	678370	5.84588e+06	2.04292e+06	1.83316e+06	928150	1.35074e+06	1.9129e+06	1.12099e+06	2.09861e+06	938242	2.43015e+06	1.97942e+06	1.09118e+06	966586	2.56495e+06	1.87538e+06	854639	1.54725e+06	2.77307e+06	553989	619786	1.1804e+06
LIPID-N-0287	PC(18:2_18:3)	GP	PC	824.544	779.547	[M+COOH]-	C44H78NO8P	92653	92646.5	268347	221669	88873.8	97947.5	112418	223597	51028.5	295974	25708.4	29390.3	16498.9	26435.4	23144.9	22448.5	38656.3	15525.1	72954	29969.7	9036.77	11912.5	35957.1	19486	9021.22	25209.1	41109.6	6269.74	11612.1	19486.7
LIPID-N-1041	PC(18:2_19:2)	GP	PC	840.575	795.578	[M+COOH]-	C45H82NO8P	78373.7	62882.2	150846	179696	59740.3	56921	64360.1	196607	36578.8	296671	43748.1	34437.8	21345.3	26679.2	45069.7	21434.6	42349.7	24048.1	57333.1	44871.3	27528.8	21345.3	56638.8	40353.2	18030.6	34345.5	57624.3	13878.4	17684.7	18873
LIPID-N-0294	PC(18:2_20:3)	GP	PC	852.575	807.578	[M+COOH]-	C46H82NO8P	26670.5	30974.5	57135.5	54723	24712.9	20807.7	15898.5	59281.4	26796.5	329036	0	0	0	0	0	0	0	0	0	0	0	0	0	0	0	0	0	0	0	0
LIPID-N-0304	PC(18:2_20:4)	GP	PC	850.56	805.562	[M+COOH]-	C46H80NO8P	138742	239026	291030	384594	135774	101354	161599	314062	177215	873927	95277.4	114798	92144.4	83410.4	142631	73055.1	150931	67106.7	104178	274574	55186.7	32025.3	97084.9	63764.1	71319.7	44778.2	128631	31368.4	85185.7	34069.1
LIPID-N-0314	PC(18:2_20:5)	GP	PC	848.544	803.547	[M+COOH]-	C46H78NO8P	3390.78	8842.9	13888.3	7636.77	3891.83	3700.1	2338.45	9433.19	2610.59	44956.8	0	0	0	0	0	0	0	0	0	0	0	0	0	0	0	0	0	0	0	0
LIPID-N-0261	PC(18:2_22:1)	GP	PC	884.638	839.64	[M+COOH]-	C48H90NO8P	39313.4	97646.2	61114.8	37051.4	75190	61780.2	38140.2	43727.7	12778.2	41317.7	17815.9	40954.1	9047.63	27764.8	28388.8	19422.2	13346.9	46927.7	18365.4	10003.7	19869.3	23010.1	47775.4	39255.1	12234	15423.4	53995.6	12967.7	5914.66	19868.4
LIPID-N-0320	PC(18:2_22:6)	GP	PC	874.56	829.562	[M+COOH]-	C48H80NO8P	29618.8	15708.7	61554.5	42827.3	15795.6	20887.9	18244.2	69495	21092	43783.5	22129.6	28552.9	35958.1	11399.8	44304.9	44259	23502.5	14049.4	17571.1	42945.5	4551.81	18117.2	18261.8	7621.61	25991.9	7325.96	28552.9	11912.4	8145.84	6466.75
LIPID-N-0271	PC(18:3_18:1)	GP	PC	826.56	781.562	[M+COOH]-	C44H80NO8P	63010.8	96591.4	177318	132950	63397.7	107527	101776	201927	51543.1	238544	62993	73400.9	27669.7	43217.9	48006.6	60889.9	53015	59585.8	127082	81458.3	29780.7	22479.6	48554.9	35025.1	19643.3	28812.7	53778.5	14053.3	33241.2	29375.7
LIPID-N-0237	PC(19:0_18:2)	GP	PC	844.607	799.609	[M+COOH]-	C45H86NO8P	168463	203644	406429	271312	226548	173005	108017	538588	74148.6	768415	41923.5	43652.3	19397.4	49830	54417.3	24585.2	91934.2	44585.9	102179	111712	55433.3	49193.8	90675	71159	29402.9	25387	81329.1	19833.6	34086.2	36387
LIPID-N-0277	PC(19:0_20:4)	GP	PC	868.607	823.609	[M+COOH]-	C47H86NO8P	82194.7	120426	142988	226772	122291	110981	139175	271003	406705	995911	27249.6	50912.1	26500	53546.7	54670	25320.6	119638	41251.3	74627.2	187032	20201.4	7234.84	19395.9	24029.3	21059.8	9722.93	22486.7	6031.04	160430	5985.98
LIPID-N-0259	PC(20:1_18:2)	GP	PC	856.607	811.609	[M+COOH]-	C46H86NO8P	91130.1	162477	165573	151459	116533	103931	89927.8	167843	94760.4	317187	58435.1	105556	37963.7	51508.3	67951.4	36379.9	108347	95390.5	86655.5	91752.1	48768	43657.1	69459.7	88001.4	36408.2	33602.3	106517	23500.9	53063.3	41993.4
LIPID-N-0260	PC(20:2_18:1)	GP	PC	856.607	811.609	[M+COOH]-	C46H86NO8P	43632	54697.5	103325	137674	43821.2	32588.4	48874.2	107936	96930	289383	0	0	0	0	0	0	0	0	0	0	0	0	0	0	0	0	0	0	0	0
LIPID-N-0274	PC(20:3_18:1)	GP	PC	854.591	809.593	[M+COOH]-	C46H84NO8P	24973.1	85584.6	89354.8	119112	60801	50149	46274.2	109091	234270	418355	0	0	0	0	0	0	0	0	0	0	0	0	0	0	0	0	0	0	0	0
LIPID-N-0285	PC(20:4_16:1)	GP	PC	824.544	779.547	[M+COOH]-	C44H78NO8P	19921.5	32074.8	47031.5	77455.3	26632.3	47478.3	36479.8	78779.2	184185	277827	13247.8	30009.1	14266.6	16854.3	18463.4	13814	99011.5	25571.5	31107.7	95018.7	7007.59	5104.25	5500.01	10840.5	5618.64	9486.83	10464.3	3220.39	42432.2	1959.91
LIPID-N-0273	PC(20:4_17:0)	GP	PC	840.56	795.578	[M+COOH]-	C45H82NO8P	37003.6	36962.8	50518.9	85887.2	58464.9	31639.2	59326.1	60043.1	174423	147749	33246.3	18074.1	19057.5	39839.3	34883.6	21265.9	48587.8	31067.8	74660.7	72723.3	15463.7	9181.25	24350.5	20408.5	12100.7	11534	24611.8	4299.76	37320.9	8297.04
LIPID-N-0319	PC(20:4_20:4)	GP	PC	874.56	829.562	[M+COOH]-	C48H80NO8P	17427.2	16049.4	42714.9	57282.3	13408	8771.16	12989.4	34099.4	63706.1	55384.2	0	0	0	0	0	0	0	0	0	0	0	0	0	0	0	0	0	0	0	0
LIPID-N-0292	PC(20:5_18:0)	GP	PC	852.575	807.578	[M+COOH]-	C46H82NO8P	26691.2	53333.6	43310.1	47280.3	39033.4	20468.6	30082	42608.3	32910.7	390331	0	0	0	0	0	0	0	0	0	0	0	0	0	0	0	0	0	0	0	0
LIPID-N-0276	PC(22:4_16:0)	GP	PC	854.591	809.593	[M+COOH]-	C46H84NO8P	257170	329877	513956	802360	327716	242660	360831	593204	1.70888e+06	2.48694e+06	166940	287181	178871	190971	260698	133108	429471	248873	681669	480569	176592	30508.8	104662	106801	201349	52618.4	114314	44216.6	389832	46358.6
LIPID-N-0297	PC(22:4_18:1)	GP	PC	880.607	835.609	[M+COOH]-	C48H86NO8P	51449.5	80242.3	93280.2	138881	70168.5	62401.5	57594.6	102191	165475	185549	43663.5	72883.6	52971.3	28583	52038.8	36583.4	40505.5	58426	40064	46544.7	53867.7	5213.23	22974.2	9221.42	41113.1	14214.6	26473	10930.9	39028.3	8866.72
LIPID-N-0226	PC(24:0_16:1)	GP	PC	888.669	843.672	[M+COOH]-	C48H94NO8P	2189.18	4088.5	2249.71	1767.34	5944.28	5422.29	1517.26	3437.08	2130.52	1446.27	0	0	0	0	0	0	0	0	0	0	0	0	0	0	0	0	0	0	0	0
LIPID-N-0227	PC(24:0_18:1)	GP	PC	916.701	871.703	[M+COOH]-	C50H98NO8P	15205.4	58951.2	28348	17222.8	46603.6	42819.1	20330.8	33449.5	11517.8	11798.8	15844.2	19507.8	23274.2	12852.4	14283.5	14374.1	9653.96	13474.5	22217.1	12987.6	15694.6	11522	29618.7	23952.9	8398.19	15779	23137	20817.7	7692.48	14117.4
LIPID-N-0244	PC(24:0_18:2)	GP	PC	914.685	869.687	[M+COOH]-	C50H96NO8P	49995.7	123139	108019	55172.1	151232	95765.4	58771.1	125747	18777	65208.1	23231.6	26341.8	17098.5	23769.9	26327.7	24246.9	15733.2	20655.7	20275.5	26782.7	44818.3	40526.6	58182.1	48721.6	22511.6	31485.5	56145.9	28137.1	8674.56	33883.6
LIPID-P-0531	PC(O-16:0_14:0)	GP	PC-O	692.559	691.552	[M+H]+	C38H78NO7P	3359.38	3386.51	8602.97	17538.6	7115.99	7527.11	3766.1	14889.1	1.403e+06	15395.8	0	0	0	0	0	0	0	0	0	0	0	0	0	0	0	0	0	0	0	0
LIPID-P-0532	PC(O-16:0_16:0)	GP	PC-O	720.591	719.583	[M+H]+	C40H82NO7P	195724	291662	542739	583146	162888	127601	188552	524459	2.20368e+07	1.28478e+06	69151.1	161746	72390.3	194419	131835	148787	85425.9	98773	101124	66307	33254.3	25207.9	108120	67297.3	38372.1	41223.8	85355.3	25583.4	59891.5	30105.5
LIPID-P-0537	PC(O-16:0_16:1)	GP	PC-O	718.575	717.567	[M+H]+	C40H80NO7P	43128.4	106427	38119.9	36223	12142.2	5862.69	14316.4	56766.8	3.76567e+06	266595	59662.7	45917.8	13313.4	29323	57306.7	36298.3	50576.2	19933.6	49445	36901	7748.46	8902.12	27856.5	40048.5	40222.5	26199.9	62382.6	15854.4	23578.8	14396.9
LIPID-P-0544	PC(O-16:0_18:2)	GP	PC-O	744.591	743.583	[M+H]+	C42H82NO7P	1.03433e+06	1.20535e+06	2.15592e+06	2.06407e+06	578216	500121	495876	2.03086e+06	8.00526e+06	1.02526e+06	919352	876610	372987	865485	1.01665e+06	1.04464e+06	859925	674560	940619	569135	259503	479530	1.0353e+06	819584	334931	447597	1.25711e+06	362057	451168	402594
LIPID-P-0554	PC(O-16:0_20:4)	GP	PC-O	768.591	767.583	[M+H]+	C44H82NO7P	600542	987432	897882	1.70604e+06	494240	264920	413853	1.05739e+06	1.2765e+07	1.24578e+06	738166	835688	384898	974803	756323	728139	524718	610390	2.43309e+06	552475	170980	110392	412653	326460	374172	111844	399308	134434	962541	166482
LIPID-P-0549	PC(O-16:1_18:2)	GP	PC-O	742.575	741.567	[M+H]+	C42H80NO7P	184346	124473	358166	311456	118602	92896.3	119222	350185	86481.4	128418	200155	401532	93212.3	128621	347144	261544	195325	216201	1.9881e+06	206397	83247.2	295200	442242	474610	66934.9	177806	542362	224653	803908	95324.3
LIPID-P-0559	PC(O-16:1_20:4)	GP	PC-O	766.575	765.567	[M+H]+	C44H80NO7P	234910	265660	311468	502115	182373	130573	176522	323137	709405	298516	167324	230918	91664.3	141544	200459	171997	128077	133130	9.41862e+06	152876	62000.9	43811.6	165006	134241	111610	39092.3	147040	52983.2	3.72936e+06	45225.1
LIPID-P-0555	PC(O-18:0_20:4)	GP	PC-O	796.622	795.614	[M+H]+	C46H86NO7P	187439	287907	331391	599728	191278	105018	177822	409920	4.7668e+06	531446	213977	278910	178434	343708	205120	216047	168079	167368	201657	178973	41128.4	22995.6	102437	94536.3	138435	22989	106608	32008.4	134996	34947.3
LIPID-P-0538	PC(O-18:1_16:0)	GP	PC-O	746.606	745.599	[M+H]+	C42H84NO7P	341679	618170	827454	938460	388631	187864	320935	1.07753e+06	1.0353e+07	1.59449e+06	222642	415278	167054	440795	333566	407810	344936	261251	669878	307158	92347.8	120845	323992	279998	166362	167562	465155	205208	338105	152951
LIPID-P-0560	PC(O-18:1_20:4)	GP	PC-O	794.606	793.599	[M+H]+	C46H84NO7P	163775	352717	264915	529866	171763	110198	121654	323071	2.10563e+06	504572	204754	251314	95837.7	288619	211770	231593	144079	214024	622036	168675	75820.2	42966.7	143336	137207	124980	65128.1	113199	37594.6	261143	46535.6
LIPID-P-0565	PC(O-18:2_20:4)	GP	PC-O	792.591	791.583	[M+H]+	C46H82NO7P	84883.9	89271.4	112958	186952	49860.1	54353.5	65907.6	140020	529226	128458	124190	87794.6	36304.3	77650.8	97476.2	281130	77954.4	67128.2	1.64211e+06	92494.2	21557.6	11220.6	60770.2	28352.6	81298.4	11210.6	40328.6	14706.3	503081	32856.8
LIPID-P-0561	PC(O-20:1_20:4)	GP	PC-O	822.638	821.63	[M+H]+	C48H88NO7P	26662.6	37877.1	23510.5	36457.4	18845.8	9680.34	14794.5	36627.7	143441	98705	0	0	0	0	0	0	0	0	0	0	0	0	0	0	0	0	0	0	0	0
LIPID-N-1048	PE(12:0_14:0)	GP	PE	606.413	607.421	[M-H]-	C31H62NO8P	17708.8	17777.3	20360.8	19104.8	14818.7	15748.7	15931.9	17194.6	8046.21	8921.13	15543.3	21246	14045.3	26320.8	26708.8	30511	22141.6	19192.9	19144.4	17214.5	10756.4	19712.9	9761.81	9489.48	11860.4	20345.2	10615.3	29144.6	25274.8	9351.1
LIPID-N-1049	PE(12:0_16:0)	GP	PE	634.445	635.453	[M-H]-	C33H66NO8P	12751.5	13680.3	15224.2	22971.6	11948.6	8700	13568	15484.8	19341.5	32763.9	0	0	0	0	0	0	0	0	0	0	0	0	0	0	0	0	0	0	0	0
LIPID-N-1052	PE(12:0_16:1)	GP	PE	632.429	633.437	[M-H]-	C33H64NO8P	4974.9	6632.51	8928.23	11704	6324.56	5546.93	6991.92	2877.72	2174.41	3035.81	0	0	0	0	0	0	0	0	0	0	0	0	0	0	0	0	0	0	0	0
LIPID-N-1051	PE(12:0_17:0)	GP	PE	648.46	649.468	[M-H]-	C34H68NO8P	7783.39	10310	10613.8	12100.2	9009.83	7538.71	8361.91	10432.1	9321.42	11097.7	9904.38	9356.44	9098.57	6730.17	9702.49	10559.1	9406.99	8813.74	7168.34	9236.02	10296.5	7203.05	9327.88	9425.82	9896.63	8689.94	7994.87	8839.18	8985.47	8424.61
LIPID-N-1053	PE(12:0_17:1)	GP	PE	646.445	647.453	[M-H]-	C34H66NO8P	227238	256533	277572	285660	232756	234372	256463	280636	274582	289614	231675	242518	221824	210329	212776	222953	244316	219039	179666	229492	222384	224728	230105	230051	242742	218399	235185	212389	214044	215348
LIPID-N-1054	PE(12:0_18:1)	GP	PE	660.46	661.468	[M-H]-	C35H68NO8P	12572.1	15765.5	16084.7	16861.7	11756.3	13959.3	14291.8	14668.7	15231.2	14173.5	8237.98	8604.91	8543.6	6050.9	7426.84	5827.88	7377.88	6266.54	6144.27	8553.85	7453.63	8410.64	6701.25	7608.48	8911.21	7838.35	8972.71	6575.75	8058.56	6868.31
LIPID-N-1074	PE(12:0_22:4)	GP	PE	710.476	711.484	[M-H]-	C39H70NO8P	7540.2	9592.32	9280.25	10445.1	6651.72	5914.57	8759.07	9980.43	13248	15072.4	0	0	0	0	0	0	0	0	0	0	0	0	0	0	0	0	0	0	0	0
LIPID-N-1050	PE(13:0_15:0)	GP	PE	634.445	635.453	[M-H]-	C33H66NO8P	2.90124e+06	2.88069e+06	3.67003e+06	4.6485e+06	3.09568e+06	3.39491e+06	3.137e+06	3.21293e+06	3.53084e+06	4.22371e+06	674687	642462	685244	597397	650833	692353	607183	646485	584665	697355	645059	723953	640248	661167	737063	628226	765100	689284	633859	625364
LIPID-N-1058	PE(13:0_19:2)	GP	PE	686.476	687.484	[M-H]-	C37H70NO8P	83678.1	92799.5	110098	114013	92510.8	91409.2	92286	109241	116115	117243	110695	116760	110011	102375	112846	115892	109697	113663	94313.4	115825	108517	111446	107473	118232	113195	103699	114290	110075	114777	103580
LIPID-N-1073	PE(13:0_20:4)	GP	PE	696.46	697.468	[M-H]-	C38H68NO8P	386373	431323	501584	507349	413502	391487	430839	478908	535025	566023	422316	427502	423756	387346	385906	405030	436202	412117	339565	434565	382272	417299	421697	425696	424137	390294	407638	402871	412632	352987
LIPID-N-1084	PE(13:0_20:5)	GP	PE	694.445	695.453	[M-H]-	C38H66NO8P	8.32614e+06	9.10482e+06	1.0377e+07	1.12451e+07	8.76656e+06	8.71975e+06	9.58235e+06	1.01857e+07	1.14175e+07	1.18413e+07	8.46882e+06	8.67921e+06	8.31175e+06	7.9018e+06	7.87044e+06	8.0324e+06	8.50086e+06	8.16106e+06	7.01181e+06	8.48911e+06	7.93992e+06	8.79689e+06	8.85989e+06	8.29762e+06	8.2441e+06	7.98158e+06	8.31861e+06	8.05941e+06	8.25383e+06	7.2705e+06
LIPID-N-1060	PE(14:0_20:2)	GP	PE	714.507	715.515	[M-H]-	C39H74NO8P	14370.6	13498.9	62335.1	77783.2	11447.2	21264.8	41633.9	68615.4	100953	75206.1	0	0	0	0	0	0	0	0	0	0	0	0	0	0	0	0	0	0	0	0
LIPID-N-0333	PE(15:0_18:1)	GP	PE	702.509	703.515	[M-H]-	C38H74NO8P	15512.7	29314.7	28103.9	31957.3	16146.7	4515.47	12755.6	38213.8	985815	150525	0	0	0	0	0	0	0	0	0	0	0	0	0	0	0	0	0	0	0	0
LIPID-N-1059	PE(15:0_18:2)	GP	PE	700.492	701.5	[M-H]-	C38H72NO8P	30222.7	47118.7	57599.2	105275	39740.1	121357	255865	278474	5.53667e+06	1.41904e+06	37523.6	41223.4	40926.5	14141.9	77890.4	79620.9	51037.4	25964.8	95374.9	34591.2	59987	95381.2	130318	162452	34922.1	155427	218821	47643.1	73450.7	56796.5
LIPID-N-1076	PE(15:0_20:4)	GP	PE	724.492	725.5	[M-H]-	C40H72NO8P	20220.1	34886.2	12806.7	68370.3	20210.7	18023	61413.8	16601.1	389503	63977.9	0	0	0	0	0	0	0	0	0	0	0	0	0	0	0	0	0	0	0	0
LIPID-N-0323	PE(16:0_16:0)	GP	PE	690.507	691.515	[M-H]-	C37H74NO8P	81979.8	145035	364775	394499	154081	101553	161829	433938	756120	3.25177e+06	100901	238343	156850	67282.3	119500	192964	181687	134200	261789	216028	144491	119436	165963	270636	48904.3	370308	203437	189524	215321	75797.3
LIPID-N-0334	PE(16:0_18:1)	GP	PE	716.523	717.531	[M-H]-	C39H76NO8P	1.34779e+06	2.24634e+06	4.78136e+06	4.57675e+06	2.08644e+06	4.21504e+06	5.48794e+06	1.5236e+07	2.0799e+07	9.65328e+07	395473	1.1852e+06	1.01217e+06	574365	905764	1.434e+06	3.50979e+06	808484	1.86214e+06	2.24905e+06	714580	690217	845627	1.50627e+06	655761	1.52738e+06	1.959e+06	1.18874e+06	1.22624e+06	378775
LIPID-N-1066	PE(16:0_18:3)	GP	PE	712.492	713.5	[M-H]-	C39H72NO8P	22642.6	35607.4	87675.5	103425	42526	34029.2	41205.3	137476	303789	2.13927e+06	0	0	0	0	0	0	0	0	0	0	0	0	0	0	0	0	0	0	0	0
LIPID-N-0369	PE(16:0_20:3)	GP	PE	740.523	741.531	[M-H]-	C41H76NO8P	33290.9	76036	111837	106283	59423.9	16736.6	39930.2	122694	498837	3.30372e+06	0	0	0	0	0	0	0	0	0	0	0	0	0	0	0	0	0	0	0	0
LIPID-N-0383	PE(16:0_20:4)	GP	PE	738.507	739.515	[M-H]-	C41H74NO8P	531265	822102	1.66011e+06	2.34912e+06	671679	723683	968108	3.44532e+06	8.91657e+06	3.18165e+07	384559	754098	576353	577899	764424	813633	3.3823e+06	726764	1.15833e+06	1.91651e+06	317408	266025	443608	661099	980879	324747	807877	326753	1.72806e+06	166816
LIPID-N-0397	PE(16:0_20:5)	GP	PE	736.492	737.5	[M-H]-	C41H72NO8P	9772.03	19273.8	18776.2	29105.5	7296.63	7144.81	12782.9	44967.5	161976	928969	0	0	0	0	0	0	0	0	0	0	0	0	0	0	0	0	0	0	0	0
LIPID-N-0389	PE(16:0_22:4)	GP	PE	766.539	767.547	[M-H]-	C43H78NO8P	253184	389175	799502	1.36935e+06	328326	307029	482709	1.72319e+06	4.1365e+06	4.54392e+07	85234.7	218122	110021	76843	173892	76896.4	279638	140450	126316	163140	124212	33829	68643.4	64993.8	175057	47591	86665.7	52475.6	216021	28376.8
LIPID-N-0401	PE(16:0_22:5)	GP	PE	764.523	765.531	[M-H]-	C43H76NO8P	79016.5	83494.7	135181	187110	96539	203639	217655	348286	591599	8.0148e+06	41907.3	132706	136385	109079	158943	260154	1.97762e+06	141334	312582	946217	73728.3	40656.3	81182.3	117719	99712.5	111194	160149	80108.9	463044	35364.9
LIPID-N-0331	PE(16:1_16:0)	GP	PE	688.492	689.5	[M-H]-	C37H72NO8P	16580.8	31429.6	51765.7	55195.5	31188.2	35805.5	47822.8	154511	737906	3.0631e+06	5225.03	38429.6	19321	8729.63	19678.5	41863.7	124240	23258.3	39918.9	65424	9971.38	8781.28	22790	20254.4	4089.75	22088.2	23877.1	30961.9	32543.1	7531.64
LIPID-N-0335	PE(16:1_18:0)	GP	PE	716.523	717.531	[M-H]-	C39H76NO8P	33473.8	40388.1	64024.8	61910.7	31687.6	34354.6	29075.1	156536	215130	1.04491e+06	0	0	0	0	0	0	0	0	0	0	0	0	0	0	0	0	0	0	0	0
LIPID-N-0366	PE(16:1_18:2)	GP	PE	712.492	713.5	[M-H]-	C39H72NO8P	83439	85805.3	199159	174657	95828.6	97086.9	77802.2	327109	1.27914e+06	1.48051e+06	6584.86	44564.8	41263.2	16445.7	38875.4	55173.1	133091	48682.8	93193	54636.9	24346.4	54633	58419.1	43599.1	21103.3	81211.8	81149.1	38408	55037.1	17989.1
LIPID-N-0396	PE(16:1_20:4)	GP	PE	736.492	737.5	[M-H]-	C41H72NO8P	24474.9	28874.9	58665.4	67635.9	32393.7	18903.2	33172.6	88968.1	584151	420117	0	0	0	0	0	0	0	0	0	0	0	0	0	0	0	0	0	0	0	0
LIPID-N-1088	PE(16:1_22:4)	GP	PE	764.523	765.531	[M-H]-	C43H76NO8P	7017.28	12254.9	17019.3	26625.9	9064.61	15426.2	8761.37	23339.3	49752.7	67794.1	0	0	0	0	0	0	0	0	0	0	0	0	0	0	0	0	0	0	0	0
LIPID-N-0336	PE(17:0_18:1)	GP	PE	730.54	731.547	[M-H]-	C40H78NO8P	166485	353098	422909	452927	176152	185976	253183	713012	2.7101e+06	790371	36192.6	52188	42800.3	41900.1	55229.1	52602.8	114124	36316.7	195469	77279.4	48546.6	32887	47348.8	82993.3	36789.3	56099.2	89087.7	46400.7	56674.6	27676.3
LIPID-N-1063	PE(17:0_18:2)	GP	PE	728.523	729.531	[M-H]-	C40H76NO8P	41748.8	60587.6	207363	235421	44303.9	42952.8	65701.1	570080	297181	1.65935e+06	18506.2	6672.9	9937.27	13534.8	17777.6	16594.5	29609.4	10036.9	63416.5	16663.7	13639	16663.7	20957.5	28341.4	14225.4	28715.8	31484.3	7465.26	8105.28	8397.59
LIPID-N-0386	PE(17:0_20:4)	GP	PE	752.524	753.531	[M-H]-	C42H76NO8P	522189	673800	897519	1.32364e+06	583636	430369	466023	1.24835e+06	4.36215e+06	2.65107e+06	79433.2	100742	47340.1	73669.4	79453.9	40236.4	99648.7	64215.4	162347	81145	40056.1	23360	45935.9	63556.5	34454.6	24388.7	45672.4	22370.4	77787.9	13703.5
LIPID-N-0402	PE(17:0_22:5)	GP	PE	778.545	779.547	[M-H]-	C44H78NO8P	38661.9	57895.4	40819.4	75279.1	42307.7	33264.5	22071.2	55336.2	192534	128279	0	0	0	0	0	0	0	0	0	0	0	0	0	0	0	0	0	0	0	0
LIPID-N-0351	PE(17:1_18:1)	GP	PE	728.521	729.531	[M-H]-	C40H76NO8P	50674.7	87770.3	45123.8	112315	37690.2	113875	113186	80415.9	295384	153947	0	0	0	0	0	0	0	0	0	0	0	0	0	0	0	0	0	0	0	0
LIPID-N-0367	PE(17:1_18:2)	GP	PE	726.511	727.515	[M-H]-	C40H74NO8P	23719.1	45554.6	34340.2	85656.1	23799.4	20732.8	62625.5	63376.8	270663	85269.7	0	0	0	0	0	0	0	0	0	0	0	0	0	0	0	0	0	0	0	0
LIPID-N-1087	PE(17:2_20:3)	GP	PE	750.507	751.515	[M-H]-	C42H74NO8P	77868	97758.3	163190	232923	99025.8	100371	114667	199428	245886	167438	0	0	0	0	0	0	0	0	0	0	0	0	0	0	0	0	0	0	0	0
LIPID-N-0324	PE(18:0_14:0)	GP	PE	690.507	691.515	[M-H]-	C37H74NO8P	1559.52	2729.61	12778.2	12732.1	4257.97	1555.55	3448.37	16554.8	90037	52251.7	0	0	0	0	0	0	0	0	0	0	0	0	0	0	0	0	0	0	0	0
LIPID-N-0353	PE(18:0_18:2)	GP	PE	742.539	743.547	[M-H]-	C41H78NO8P	1.81978e+07	2.47158e+07	5.57096e+07	4.38996e+07	1.84618e+07	1.78947e+07	1.47998e+07	8.95485e+07	3.5752e+07	2.37848e+08	4.09302e+06	5.83215e+06	4.69579e+06	4.68907e+06	7.88548e+06	4.36083e+06	1.11806e+07	4.85622e+06	8.4619e+06	6.75078e+06	3.91216e+06	3.09147e+06	4.54336e+06	5.56948e+06	3.9257e+06	4.35282e+06	9.28588e+06	2.65996e+06	4.7963e+06	2.04888e+06
LIPID-N-1070	PE(18:0_18:3)	GP	PE	740.523	741.531	[M-H]-	C41H76NO8P	525703	480612	2.05603e+06	1.49491e+06	377945	434097	434914	3.29657e+06	1.1819e+06	1.49748e+07	42906.7	50857.9	42436.7	33583.2	70788.9	57383.3	80528.1	30444.3	110733	69370.7	14491.9	19253.3	36373.6	36642.3	16633	21043.5	48871.4	15372.6	38081.6	11275.8
LIPID-N-0400	PE(18:0_20:5)	GP	PE	764.523	765.531	[M-H]-	C43H76NO8P	96498.9	160729	242049	172996	97255.5	76746.2	69569.9	276326	449176	2.80752e+06	8607.8	37744.5	12309.4	16657.1	15562.2	14331.6	22988.6	25125.4	42916	30547.5	3731.13	2626.24	2674.33	5324.44	3790.61	2126.06	3220.43	6320.37	61150.2	2693.65
LIPID-N-1057	PE(18:0_22:1)	GP	PE	800.617	801.625	[M-H]-	C45H88NO8P	12702.2	25659.5	33446.1	33651.6	18870.7	16638.5	14444.9	29485.3	14717	53772.9	3903.57	12884.4	4970.15	4982.96	10120.9	4922.74	11564.7	5113.61	7545.78	6040.01	7270.65	4215.98	3918.02	3793.25	3399.54	2427.77	10434.1	6333.74	3202.12	2237.87
LIPID-N-0392	PE(18:0_22:4)	GP	PE	794.57	795.578	[M-H]-	C45H82NO8P	1.87974e+06	2.49929e+06	4.41603e+06	5.73001e+06	2.36674e+06	1.9071e+06	1.98671e+06	4.68092e+06	6.74671e+06	1.86643e+07	681955	1.01473e+06	417059	397696	858634	323745	460541	658648	442970	448532	552286	80566	234014	203671	651682	166320	275194	149576	364985	100222
LIPID-N-0403	PE(18:0_22:5)	GP	PE	792.554	793.562	[M-H]-	C45H80NO8P	214390	352622	468199	546063	262638	270579	301042	650882	821696	3.08838e+06	76757.6	93724.4	50118.4	39010.2	97859.8	37013.2	75564.4	84362	60145.2	57874.1	40396.6	7021.08	11800.4	9246.52	47025.3	12367.8	13620	14938.3	42057	7056.71
LIPID-N-0349	PE(18:1_16:1)	GP	PE	714.507	715.515	[M-H]-	C39H74NO8P	16411.7	54778.6	63906.1	66365.6	40756.8	50825.3	39896.5	139457	1.09701e+06	629596	5765.4	44725.8	23280	12219	19183.5	59112.9	76915.9	26082.2	33551	55278.1	8787.53	21533.3	27936.6	30081.4	17498.5	50328.3	26683.1	48296.4	56692.9	11576.3
LIPID-N-0352	PE(18:1_18:1)	GP	PE	742.539	743.547	[M-H]-	C41H78NO8P	2.31121e+06	3.63452e+06	6.23702e+06	5.36947e+06	2.89904e+06	3.9365e+06	4.26253e+06	1.19642e+07	2.66155e+07	1.61717e+07	942481	2.52301e+06	2.15786e+06	1.0496e+06	1.70048e+06	2.9987e+06	2.41883e+06	2.37399e+06	2.2552e+06	2.07885e+06	3.79451e+06	2.00734e+06	2.43005e+06	4.6644e+06	1.84726e+06	5.60085e+06	5.25974e+06	3.64539e+06	1.97558e+06	1.69788e+06
LIPID-N-0368	PE(18:1_18:2)	GP	PE	740.523	741.531	[M-H]-	C41H76NO8P	2.5995e+06	3.08723e+06	6.1504e+06	4.83482e+06	2.67722e+06	2.77449e+06	3.2711e+06	8.25817e+06	1.91763e+07	1.32673e+07	1.11228e+06	2.51296e+06	1.73441e+06	1.23261e+06	2.10332e+06	2.04485e+06	3.57984e+06	2.35075e+06	2.88015e+06	1.84591e+06	4.61833e+06	2.45637e+06	4.0906e+06	5.99968e+06	2.1175e+06	4.52093e+06	6.38755e+06	2.23289e+06	1.45452e+06	1.82746e+06
LIPID-N-1072	PE(18:1_20:2)	GP	PE	768.554	769.562	[M-H]-	C43H80NO8P	66426.1	117887	194605	199099	94438.8	72799	125458	171225	624995	236416	48004.5	46535.1	53749.3	12850.7	60777.9	24022.6	50107.2	40226	75357.6	39841.1	106756	26752.1	51804.1	74692.4	28587.7	92859.7	106131	46730.3	43065.8	37678.8
LIPID-N-0388	PE(18:1_20:3)	GP	PE	766.539	767.547	[M-H]-	C43H78NO8P	128649	226878	359513	345308	146246	94808	130324	389353	1.9195e+06	1.7636e+06	0	0	0	0	0	0	0	0	0	0	0	0	0	0	0	0	0	0	0	0
LIPID-N-0399	PE(18:1_20:4)	GP	PE	764.523	765.531	[M-H]-	C43H76NO8P	42835.8	61748.2	103911	100948	49735.3	52594.4	75178.7	211520	808712	332499	16753.4	37117.3	29162.8	13335.7	22568.9	28363.5	39907	23160	13312.9	30842.9	28522.2	14527.2	25610.3	30660.9	47117.2	15041.9	35917.6	18664.9	7528.16	16780.7
LIPID-N-0362	PE(18:1_22:1)	GP	PE	798.601	799.609	[M-H]-	C45H86NO8P	78267.8	189561	119586	155087	113114	102166	79497.7	175641	231032	58283.2	34803.8	107392	43085.1	34567.7	68824	97511.4	61748.5	62944.1	31715.4	43766.4	36270.9	40068.2	42923.8	81733.1	54353.5	50553.1	131918	54783.1	23278.5	33882.3
LIPID-N-0377	PE(18:1_22:2)	GP	PE	796.586	797.593	[M-H]-	C45H84NO8P	15147.3	32045.8	21785.1	29671.7	20498.4	12947	11878.8	23992.2	146047	16953.4	0	0	0	0	0	0	0	0	0	0	0	0	0	0	0	0	0	0	0	0
LIPID-N-0416	PE(18:1_22:5)	GP	PE	790.539	791.547	[M-H]-	C45H78NO8P	12233.2	25416	44698.5	42000.4	16485.9	25328.4	32145.7	32338.5	265379	91716.7	24716.6	171928	139030	76435.8	123209	356217	240077	125082	86897	213856	240161	58209.8	147066	88519.6	187069	182411	212260	151269	131276	82405.9
LIPID-N-0363	PE(18:1_24:1)	GP	PE	826.633	827.64	[M-H]-	C47H90NO8P	22012.4	48341.5	36364.8	45973.2	35340.9	28747.5	25329.4	62878.5	112496	48065.8	6563.28	23129.5	8986.01	5928.79	12698.1	23766.8	15827.2	16217.9	8428.91	13370.6	11288.1	9525.16	11164.3	23824.5	11790.6	18222.7	32640.4	16395.8	7006.5	10976.3
LIPID-N-0346	PE(18:2_14:0)	GP	PE	686.476	687.484	[M-H]-	C37H70NO8P	19381.1	13823.8	73180.5	36503.4	11922.8	6326.85	19771.4	53681.6	1.58675e+06	118674	610.114	8807.06	610.114	3112.21	8194.03	7478.66	18790.7	3050.57	13307.8	17747.1	610.114	610.114	610.114	610.114	5702.29	610.114	610.114	610.114	4493.98	610.114
LIPID-N-0350	PE(18:2_16:0)	GP	PE	714.507	715.515	[M-H]-	C39H74NO8P	1.58734e+06	1.97248e+06	5.05228e+06	3.43555e+06	1.89018e+06	2.41056e+06	2.8127e+06	9.07821e+06	1.15189e+07	7.42439e+07	662243	1.62797e+06	1.08741e+06	1.06266e+06	1.78679e+06	1.63409e+06	6.71727e+06	1.05331e+06	2.8454e+06	2.57336e+06	971064	1.33301e+06	1.73907e+06	2.14334e+06	1.35634e+06	1.917e+06	3.65085e+06	1.09005e+06	1.83731e+06	598713
LIPID-N-0382	PE(18:2_18:2)	GP	PE	738.507	739.515	[M-H]-	C41H74NO8P	2.60818e+06	2.09289e+06	6.42544e+06	5.89059e+06	2.49879e+06	1.86214e+06	2.32287e+06	6.9699e+06	6.75994e+06	6.33383e+06	1.38364e+06	2.13379e+06	1.39037e+06	1.14564e+06	2.27184e+06	1.20268e+06	3.67551e+06	1.21784e+06	3.04246e+06	1.31788e+06	3.17449e+06	3.08053e+06	5.43395e+06	5.44842e+06	2.05932e+06	4.05329e+06	6.4081e+06	1.22887e+06	803923	2.39316e+06
LIPID-N-1085	PE(18:2_18:3)	GP	PE	736.492	737.5	[M-H]-	C41H72NO8P	169726	147669	578263	412550	195771	136247	147022	500336	406849	521310	15620	33641.3	22092.6	21704.6	41017.7	24262.2	60223.3	15618.7	87639.6	29669	27128.2	51080.7	74475.4	65179.4	17013.6	39717.8	72390.6	18931.6	13992.3	22581.1
LIPID-N-0370	PE(18:2_19:1)	GP	PE	754.541	755.547	[M-H]-	C42H78NO8P	92558.9	85136.2	251875	197831	68728.1	70120.4	72940.9	303095	278172	356958	0	0	0	0	0	0	0	0	0	0	0	0	0	0	0	0	0	0	0	0
LIPID-N-1081	PE(18:2_20:2)	GP	PE	766.539	767.547	[M-H]-	C43H78NO8P	115509	111213	317665	248447	127391	67450.9	85740	221171	608663	478413	41665	51578	34379.6	23629.5	65567.8	19314.2	78245.7	30556.1	75567.9	33747.5	80773.2	32627.7	63930.5	86127.9	32094.8	70010.5	112949	25774.3	24451.1	21560.7
LIPID-N-0375	PE(18:2_22:1)	GP	PE	796.586	797.593	[M-H]-	C45H84NO8P	107143	215992	199972	150273	140481	114126	82120.6	233545	42373.7	56499.4	19626	45197.4	18782.1	20619.3	37509.3	38940.7	31657.5	38905.6	26326	25256.3	23552	28598.7	38355.5	49046.7	32472.5	34521.3	89449.3	24362	8860.91	20290.3
LIPID-N-1098	PE(18:2_22:5)	GP	PE	788.523	789.531	[M-H]-	C45H76NO8P	140158	146233	361950	441264	133992	81130.1	111765	406633	412440	662205	38442.3	83476.3	48745.3	39714.7	89889	87751	186326	39809.8	82492.1	101308	78009.6	42999.3	63344.6	48363	67390.2	57870	90398.8	27538.1	45513.1	50419.3
LIPID-N-0365	PE(18:3_16:0)	GP	PE	712.492	713.5	[M-H]-	C39H72NO8P	46012.5	47503.8	212047	139396	47473.5	83285.3	113289	458884	888629	5.47782e+06	10830.8	25180.6	14310	13010.3	20630.3	33611.5	106006	8464.71	62460.6	42134.3	8055.97	17657.3	17173.7	26363.5	7332.3	24469.8	42913	15425.1	15937.3	5101.89
LIPID-N-0384	PE(18:3_18:1)	GP	PE	738.507	739.515	[M-H]-	C41H74NO8P	79809.4	93171.8	271082	207391	53960.9	62284.2	77849.8	477510	1.17331e+06	714162	19260.4	37406.7	14883.1	17068.6	32910.9	52623.3	42723.7	36303.6	82469.2	31462.4	18796.2	32457.9	46926.9	52718.4	18796.2	63026.7	67159.6	31551.3	19349.6	15477
LIPID-N-0391	PE(19:0_20:4)	GP	PE	780.56	781.562	[M-H]-	C44H80NO8P	217993	304682	520284	618536	218851	168766	231704	728983	1.71114e+06	989132	0	0	0	0	0	0	0	0	0	0	0	0	0	0	0	0	0	0	0	0
LIPID-N-0373	PE(20:1_18:2)	GP	PE	768.554	769.562	[M-H]-	C43H80NO8P	222014	367349	481072	344506	217120	234208	198828	483985	409828	614562	62203.4	137126	70392.5	51156.9	114212	53528.8	111923	73117	121286	71798.9	117881	79416.6	99215.9	129750	87542	150753	241144	96467.9	63241.3	48997
LIPID-N-1092	PE(20:1_20:4)	GP	PE	792.554	793.562	[M-H]-	C45H80NO8P	44756.5	88896.4	91862.4	87281.6	54112.8	47450.6	35879.9	153782	205612	207835	0	0	0	0	0	0	0	0	0	0	0	0	0	0	0	0	0	0	0	0
LIPID-N-0354	PE(20:2_16:0)	GP	PE	742.539	743.547	[M-H]-	C41H78NO8P	70666.3	168525	304135	326020	100740	69898.8	132824	243763	460502	3.36843e+06	52629.6	69753.5	69056.5	36861.6	90327.5	34090.2	159490	63103.8	118723	106254	46845.5	26807.3	45607	53777.5	33260.7	56720.3	104078	33918.2	84631.3	19691.5
LIPID-N-0356	PE(20:2_18:0)	GP	PE	770.57	771.578	[M-H]-	C43H82NO8P	365186	765420	1.18889e+06	1.53829e+06	546878	335095	467792	880731	795595	2.53995e+06	296488	246855	213330	137515	386060	81181.8	188341	153160	220408	197602	234031	84599.8	102302	109245	83312.2	139083	271319	74537.7	88850.5	59093.3
LIPID-N-1090	PE(20:2_18:3)	GP	PE	764.523	765.531	[M-H]-	C43H76NO8P	32512.3	39829.3	117746	74135.6	46182.1	29566.1	47816.8	91070.6	16778.9	128569	0	0	0	0	0	0	0	0	0	0	0	0	0	0	0	0	0	0	0	0
LIPID-N-1096	PE(20:2_20:4)	GP	PE	790.539	791.547	[M-H]-	C45H78NO8P	486965	538980	922847	1.34481e+06	555892	516995	511356	1.0235e+06	2.04856e+06	807917	291132	474767	218556	166815	495790	296344	247633	328548	376307	245588	146704	173374	327859	267580	123793	165353	477894	172723	211311	107832
LIPID-N-1101	PE(20:2_22:5)	GP	PE	816.554	817.562	[M-H]-	C47H80NO8P	87511.7	127632	175600	298049	70956.6	104127	74666.9	173717	202518	120923	20517.7	43058.4	20720.7	22677.7	60998.7	124791	68847	31826.9	84426.7	53163.6	18524.4	24759.2	39276	23593.1	24627.5	36296.5	53283.9	20238.8	43391.3	26597.7
LIPID-N-0372	PE(20:3_18:0)	GP	PE	768.554	769.562	[M-H]-	C43H80NO8P	291122	626842	1.01359e+06	848001	280338	250664	171375	1.33083e+06	1.56768e+06	5.57477e+06	48001.9	163490	121592	73142.7	161451	52906.9	160392	95223.5	131740	126482	29960.3	21713.1	32659.8	62544	58231.5	36662.4	71058.2	29598.9	124176	12133.7
LIPID-N-1100	PE(20:3_20:4)	GP	PE	788.523	789.531	[M-H]-	C45H76NO8P	5719.44	20961.2	26643.6	26143.7	5645.48	2774.65	4717.68	13201.5	175268	80869.5	0	0	0	0	0	0	0	0	0	0	0	0	0	0	0	0	0	0	0	0
LIPID-N-1106	PE(20:3_22:6)	GP	PE	812.523	813.531	[M-H]-	C47H76NO8P	51276.6	74351.6	99484.5	91491	41564.6	20523.1	37068	105222	431050	314965	0	0	0	0	0	0	0	0	0	0	0	0	0	0	0	0	0	0	0	0
LIPID-N-0380	PE(20:4_14:0)	GP	PE	710.476	711.484	[M-H]-	C39H70NO8P	5556.72	7324.31	19470.5	30621.2	7893.93	6891.37	6730.46	21384.1	1.01608e+06	40524.1	0	0	0	0	0	0	0	0	0	0	0	0	0	0	0	0	0	0	0	0
LIPID-N-0387	PE(20:4_18:0)	GP	PE	766.539	767.547	[M-H]-	C43H78NO8P	4.39038e+06	7.13089e+06	1.09174e+07	1.28695e+07	5.39026e+06	4.77381e+06	4.54672e+06	1.92967e+07	2.03778e+07	9.95053e+07	1.2848e+06	2.0249e+06	1.38146e+06	1.31275e+06	2.19108e+06	1.12358e+06	3.14389e+06	1.6667e+06	3.64661e+06	2.98612e+06	850185	461919	963246	1.13561e+06	1.1545e+06	637734	1.47946e+06	520059	4.0124e+06	396912
LIPID-N-1104	PE(20:4_20:4)	GP	PE	786.507	787.515	[M-H]-	C45H74NO8P	43739.7	66387.3	135231	95821.9	54508.9	41615.5	35564.6	84389.9	512983	287741	0	0	0	0	0	0	0	0	0	0	0	0	0	0	0	0	0	0	0	0
LIPID-N-1107	PE(20:4_22:6)	GP	PE	810.507	811.515	[M-H]-	C47H74NO8P	128005	146055	277588	307827	134815	89868.6	100296	551892	542536	3.40959e+06	130367	214169	77156.1	129858	157630	110521	100909	141380	4.22803e+06	101764	44735.7	35083.4	100650	69909.6	66240.1	41695.4	103178	26688.5	1.9831e+06	17343.6
LIPID-N-0412	PE(20:5_18:1)	GP	PE	762.507	763.515	[M-H]-	C43H74NO8P	13957.5	16419.8	27804.5	25097.7	4902.39	16844	11340	30173.7	281673	124494	0	0	0	0	0	0	0	0	0	0	0	0	0	0	0	0	0	0	0	0
LIPID-N-0424	PE(20:5_18:2)	GP	PE	760.492	761.5	[M-H]-	C43H72NO8P	16336.7	18333	52747.4	38669.3	18263.2	10225.9	15221.4	42073.2	103770	88500.1	0	0	0	0	0	0	0	0	0	0	0	0	0	0	0	0	0	0	0	0
LIPID-N-0343	PE(22:0_18:1)	GP	PE	800.617	801.625	[M-H]-	C45H88NO8P	111155	307516	214889	204572	237958	260292	140167	332032	219995	38984.6	35075.5	72785.7	42140.4	43495.6	59924.2	83203.8	51183	32864.1	28164.8	49464.1	35504	44010.7	49465.3	48502.8	47538	43169.4	96535.4	52740.8	19736.8	38177.5
LIPID-N-0344	PE(22:1_18:0)	GP	PE	800.617	801.625	[M-H]-	C45H88NO8P	7280.14	20862.1	19898.7	22827.6	12022.4	9832.19	9929.89	19625	11497.4	35377.4	0	0	0	0	0	0	0	0	0	0	0	0	0	0	0	0	0	0	0	0
LIPID-N-1103	PE(22:2_22:5)	GP	PE	844.586	845.593	[M-H]-	C49H84NO8P	47112.8	86515.1	91914.9	119710	62325.2	49812.2	57438.7	89174.4	162739	63542.6	0	0	0	0	0	0	0	0	0	0	0	0	0	0	0	0	0	0	0	0
LIPID-N-1102	PE(22:3_20:4)	GP	PE	816.554	817.562	[M-H]-	C47H80NO8P	65140.5	80125.2	140530	192292	103245	69589.1	90136	140558	240623	139904	44701.8	76988.9	25719.2	24011.5	52700	39327.1	30104.3	52404.3	104355	33295.1	21854	50861.8	48375.6	63554.9	18004.5	27126.1	62801.7	38057.4	53078.2	22763.4
LIPID-N-0413	PE(22:6_16:0)	GP	PE	762.507	763.515	[M-H]-	C43H74NO8P	24406.9	27210.5	42919.1	68571.4	44998.1	194615	247049	531174	805071	6.59431e+06	37106.1	61162.2	70550.2	92519.9	85086.1	135456	548942	130162	432317	537778	37818.5	23984.2	102434	99859.3	38397.8	52587.6	68191.1	47233.2	691305	14129.7
LIPID-N-0415	PE(22:6_18:0)	GP	PE	790.539	791.547	[M-H]-	C45H78NO8P	356134	390813	665482	864042	320514	611066	710607	2.83472e+06	3.852e+06	1.22617e+07	157135	216770	203703	121258	237787	239983	379421	196412	416830	519984	98573.8	62300.3	252740	91669.7	130585	100448	122517	87081.7	383171	63613.2
LIPID-N-0426	PE(22:6_18:1)	GP	PE	788.523	789.531	[M-H]-	C45H76NO8P	25789.9	25951	53371	41545.7	21032.4	29229.5	36399.7	88156	161429	168814	39061.6	54322.8	78896.8	37131.7	48287.7	166926	50056.7	69823.4	64778.6	133267	80647.6	26437.6	64735.7	35924	65304.7	67136.3	67910.2	57274.5	86866.2	30627.7
LIPID-N-0430	PE(22:6_18:2)	GP	PE	786.507	787.515	[M-H]-	C45H74NO8P	43293.7	34269.8	86494.8	78334.4	39674.1	33272.2	26868.7	103512	63123.5	84196.7	28914.5	38813.6	39355.8	16492.1	22451.1	49634.9	35113.9	27950.6	48221.6	70073.1	29809.7	16575.1	40318.4	21209.2	34557.2	24113.5	29804.8	20643.7	14145.6	24290.3
LIPID-N-0341	PE(24:0_16:1)	GP	PE	800.617	801.625	[M-H]-	C45H88NO8P	1188.54	4299.03	2155.09	2064.58	2903.09	3198.4	1757.16	6227.32	3951.78	1750.99	0	0	0	0	0	0	0	0	0	0	0	0	0	0	0	0	0	0	0	0
LIPID-N-0345	PE(24:0_18:1)	GP	PE	828.648	829.656	[M-H]-	C47H92NO8P	108780	274416	221711	202876	223623	209799	118309	418563	245506	51200.6	44580.2	83558.3	52818.4	41194.7	73429.2	83116.3	63024.7	41970	41195.7	72600.2	74074.1	57120.7	57516.2	90695.5	55955.8	96059.4	131445	92954	30804.6	71974.9
LIPID-N-1083	PE(24:0_20:4)	GP	PE	850.633	851.64	[M-H]-	C49H90NO8P	24989.3	51691.2	77362.1	69185.1	43600.6	31165.5	19624.4	153191	31099.7	17987.1	6124.99	9771.78	5544.65	5604.54	11545	5931.65	5211.92	4108.86	3201.24	4172.1	4247.34	3982.68	4758.21	5734.66	6193.94	2675.2	8215.97	3717.31	1698.29	2681.6
LIPID-N-0729	PE(O-16:0_16:0)	GP	PE-O	676.528	677.536	[M-H]-	C37H76NO7P	35910.7	92429.8	162103	161863	58648.9	28968.3	50126.2	223248	2.00087e+06	163630	0	0	0	0	0	0	0	0	0	0	0	0	0	0	0	0	0	0	0	0
LIPID-N-0735	PE(O-16:0_16:1)	GP	PE-O	674.512	675.52	[M-H]-	C37H74NO7P	5934.03	8944.86	22624.3	21748.9	8767.67	16463.1	16700.3	60934.4	1.67929e+06	207890	0	0	0	0	0	0	0	0	0	0	0	0	0	0	0	0	0	0	0	0
LIPID-N-0736	PE(O-16:0_18:1)	GP	PE-O	702.544	703.552	[M-H]-	C39H78NO7P	38109.6	49692.2	60951.3	79884.9	47531.8	265815	348701	594883	6.28111e+06	882950	0	0	0	0	0	0	0	0	0	0	0	0	0	0	0	0	0	0	0	0
LIPID-N-0749	PE(O-16:0_18:2)	GP	PE-O	700.528	701.536	[M-H]-	C39H76NO7P	51493.1	230583	133391	82435	194620	236260	336289	1.42035e+06	6.57401e+06	1.58063e+06	61209.8	65303.8	33257.6	12117.6	70270.6	72966.5	53201.6	50218.1	152841	33304.7	44088.1	119111	323927	144962	27513.9	98949.6	174485	52834.5	35276.1	30584
LIPID-N-0732	PE(O-16:0_20:0)	GP	PE-O	732.591	733.599	[M-H]-	C41H84NO7P	921.656	1801.09	3602.34	5116.83	1295.16	703.89	1378.21	6021.02	26406.5	6134.55	0	0	0	0	0	0	0	0	0	0	0	0	0	0	0	0	0	0	0	0
LIPID-N-0788	PE(O-16:0_20:4)	GP	PE-O	724.528	725.536	[M-H]-	C41H76NO7P	718195	932701	1.49731e+06	2.43457e+06	809793	720385	837770	2.09589e+06	2.4052e+07	2.05915e+06	146447	274582	139870	93086.4	330130	194190	165291	214156	228584	143437	87365.8	112527	265295	188302	82871.9	82665.8	292348	98377.6	144369	68061.9
LIPID-N-0792	PE(O-16:0_22:4)	GP	PE-O	752.559	753.567	[M-H]-	C43H80NO7P	351609	539638	466406	665458	368359	290777	270907	805816	6.37752e+06	504603	158309	252632	105440	70727.7	161095	54289	198900	105073	229660	120244	47708.6	56942.1	175693	95566.8	112896	65390.7	110602	62433.3	150203	46625.4
LIPID-N-0812	PE(O-16:0_22:5)	GP	PE-O	750.544	751.552	[M-H]-	C43H78NO7P	54282.6	146623	180409	345051	88917.4	147673	197656	648391	3.69485e+06	724053	0	0	0	0	0	0	0	0	0	0	0	0	0	0	0	0	0	0	0	0
LIPID-N-0839	PE(O-16:0_22:6)	GP	PE-O	748.528	749.536	[M-H]-	C43H76NO7P	35313.6	31259.9	33199.3	66139.8	21113.9	152246	171992	226210	478194	233147	0	0	0	0	0	0	0	0	0	0	0	0	0	0	0	0	0	0	0	0
LIPID-N-0734	PE(O-16:1_16:0)	GP	PE-O	674.512	675.52	[M-H]-	C37H74NO7P	110781	306060	401307	557226	205497	94250.1	138004	483631	3.33742e+06	458413	73543.3	260158	76614.4	70110.2	131086	208580	122969	159143	241146	154969	180328	159685	235277	352280	29686.8	202086	200411	187635	109297	52247.8
LIPID-N-0748	PE(O-16:1_16:1)	GP	PE-O	672.497	673.505	[M-H]-	C37H72NO7P	56559.5	96585.9	146014	145446	59607.9	63256.6	67327.7	168720	3.29954e+06	647752	7745.21	36202.1	13467.4	10076.4	23543.8	45728	38499.1	57539.5	81872.5	25696.7	25715.2	30287	60167.7	51600.9	5754.29	47082	49785.3	34768.3	79568.4	7051.73
LIPID-N-0750	PE(O-16:1_18:1)	GP	PE-O	700.528	701.536	[M-H]-	C39H76NO7P	1.01682e+06	1.62965e+06	3.01374e+06	3.53895e+06	1.78687e+06	1.15491e+06	1.75843e+06	3.73117e+06	2.72284e+07	2.86557e+06	531947	1.20266e+06	559688	352556	946206	1.55691e+06	1.27427e+06	1.05648e+06	8.62369e+06	1.04192e+06	1.17566e+06	1.1836e+06	2.27957e+06	2.65122e+06	474144	1.98401e+06	2.46191e+06	1.41377e+06	4.83466e+06	634464
LIPID-N-0789	PE(O-16:1_20:3)	GP	PE-O	724.528	725.536	[M-H]-	C41H76NO7P	475546	880347	1.75319e+06	1.12207e+06	658675	455108	523258	1.41178e+06	5.31728e+06	1.90635e+06	127980	367902	172231	105741	421002	168650	133014	230502	277692	146050	61765.2	130296	149042	167395	53600.4	109153	311790	103764	139538	53292.5
LIPID-N-0809	PE(O-16:1_20:4)	GP	PE-O	722.512	723.52	[M-H]-	C41H74NO7P	1.36225e+07	1.60638e+07	2.88673e+07	3.7525e+07	1.56901e+07	1.40495e+07	1.53322e+07	3.02825e+07	1.115e+08	3.32189e+07	4.80177e+06	7.38483e+06	3.32068e+06	2.87163e+06	8.3237e+06	4.99639e+06	3.77345e+06	5.41407e+06	6.30574e+06	3.97247e+06	2.56695e+06	3.22443e+06	5.64295e+06	4.49218e+06	1.96154e+06	2.61943e+06	6.86525e+06	2.45876e+06	3.47872e+06	1.98818e+06
LIPID-N-0831	PE(O-16:1_20:5)	GP	PE-O	720.497	721.505	[M-H]-	C41H72NO7P	59637	122377	208482	175445	94295.9	55189	79197.8	158111	672508	94681.8	26589.2	91657.5	26996.8	37738.7	73637.2	34785.4	20013.3	73260.2	63611.6	16995.5	8209.64	14671.5	30428.2	20031	12297.9	15910	15280.1	9980.62	37698.5	7070.11
LIPID-N-0759	PE(O-16:1_22:1)	GP	PE-O	756.591	757.599	[M-H]-	C43H84NO7P	3153.5	9199.78	11917.7	9804.04	4429.39	3644.69	4118.71	17155.6	53558.8	37242.7	0	0	0	0	0	0	0	0	0	0	0	0	0	0	0	0	0	0	0	0
LIPID-N-0840	PE(O-16:1_22:5)	GP	PE-O	748.528	749.536	[M-H]-	C43H76NO7P	2.20266e+06	4.20706e+06	6.31814e+06	8.86135e+06	2.59754e+06	2.85674e+06	2.56886e+06	5.73229e+06	1.39829e+07	4.36085e+06	318773	476071	145843	138098	525509	331328	176065	341021	729327	236227	120640	74690.4	182241	68495.2	130491	102952	211378	122167	353196	82595.3
LIPID-N-0857	PE(O-16:1_22:6)	GP	PE-O	746.512	747.52	[M-H]-	C43H74NO7P	286037	305379	341720	488338	181623	222562	212199	580142	732604	537752	329752	401974	310462	217341	627944	1.10407e+06	276357	363516	770788	520988	191477	190441	486110	220167	142860	255126	311688	367622	628442	215697
LIPID-N-0823	PE(O-16:1_24:4)	GP	PE-O	778.575	779.583	[M-H]-	C45H82NO7P	32339.4	46772.9	97979.1	64679.5	28796.2	22090.7	29449.9	72253.7	205805	189253	0	0	0	0	0	0	0	0	0	0	0	0	0	0	0	0	0	0	0	0
LIPID-N-0770	PE(O-17:1_18:2)	GP	PE-O	712.528	713.536	[M-H]-	C40H76NO7P	98108.1	108224	329304	250116	102094	74321	103765	583822	626344	206528	33508.5	19703.3	13899.6	9242.12	36312.8	22342.5	46535.8	23280.9	60407.8	23753.3	29957.6	65408.9	82352.1	134223	13391	71529.9	109201	32672.4	21710	21319.1
LIPID-N-0811	PE(O-17:1_20:4)	GP	PE-O	736.528	737.536	[M-H]-	C42H76NO7P	331594	495451	808050	1.18142e+06	530273	298549	427676	1.62408e+06	3.02977e+06	775967	166688	140278	82526.6	65843	187169	73680.7	69016.5	99499.8	152916	85153.2	56805	80591.9	119966	141747	68183.6	66517.2	121820	55848.4	80806.1	48087.9
LIPID-N-0816	PE(O-17:1_22:4)	GP	PE-O	764.559	765.567	[M-H]-	C44H80NO7P	247542	399820	842285	1.00585e+06	396152	227708	276282	983639	1.68531e+06	555871	85167.3	57418.2	27070.7	21071.4	62857.8	13185.7	22149.4	28429.9	58006	25696.8	13987.5	17501.4	32078.5	35129.2	27169.7	14232.1	22985.6	22767.2	30397.5	13095.2
LIPID-N-0841	PE(O-17:1_22:5)	GP	PE-O	762.544	763.552	[M-H]-	C44H78NO7P	35213	75293.7	110294	133205	60968.7	31102.4	44381.9	124922	177144	54996.8	0	0	0	0	0	0	0	0	0	0	0	0	0	0	0	0	0	0	0	0
LIPID-N-0858	PE(O-17:1_22:6)	GP	PE-O	760.528	761.536	[M-H]-	C44H76NO7P	15822.2	18771.6	30411.3	48002.7	9135.97	18190.8	16101.2	98737.3	82484.6	70025.7	0	0	0	0	0	0	0	0	0	0	0	0	0	0	0	0	0	0	0	0
LIPID-N-0738	PE(O-18:0_18:1)	GP	PE-O	730.575	731.583	[M-H]-	C41H82NO7P	44914	84797	141510	179126	108079	582748	808271	1.26089e+06	8.22218e+06	2.33953e+06	24031.4	28307.7	21395	24113.6	23234.8	27061.8	135496	17523.4	35315.9	72358.9	10041.3	21399.7	77658.7	35187.4	21866.9	23784.6	40638.3	15221.7	37899.5	13937.5
LIPID-N-0742	PE(O-18:0_20:1)	GP	PE-O	758.606	759.614	[M-H]-	C43H86NO7P	22461.4	32816.6	53582.2	55298.2	14781	15883.7	20552.1	86173.7	245220	180849	0	0	0	0	0	0	0	0	0	0	0	0	0	0	0	0	0	0	0	0
LIPID-N-0793	PE(O-18:0_20:4)	GP	PE-O	752.559	753.567	[M-H]-	C43H80NO7P	84643	138195	428538	646949	165232	103971	171278	574484	1.39579e+07	302692	395217	616311	334493	175423	639302	296916	256109	299848	468561	295299	146802	147515	291870	310432	180247	169003	538800	162202	234598	112742
LIPID-N-0813	PE(O-18:0_20:5)	GP	PE-O	750.544	751.552	[M-H]-	C43H78NO7P	10898.2	17594.1	43127.3	30895.2	19882.5	10117.8	12445.4	33669.1	58249.8	45092.3	0	0	0	0	0	0	0	0	0	0	0	0	0	0	0	0	0	0	0	0
LIPID-N-0784	PE(O-18:0_22:3)	GP	PE-O	782.606	783.614	[M-H]-	C45H86NO7P	10324.9	15986.6	53683.8	32342.4	12213.1	13420	17441.9	35277.2	68696.7	80768.6	0	0	0	0	0	0	0	0	0	0	0	0	0	0	0	0	0	0	0	0
LIPID-N-0796	PE(O-18:0_22:4)	GP	PE-O	780.591	781.599	[M-H]-	C45H84NO7P	326835	504957	799721	1.22619e+06	361720	309753	474015	1.1353e+06	2.22347e+06	904334	140610	102521	78137.7	51925.4	96987.5	25544	161177	55201.8	98143.7	135409	16904.2	34411.2	103342	61180.3	103972	40684.5	45331.8	23024.7	92550.8	30709.1
LIPID-N-0817	PE(O-18:0_22:5)	GP	PE-O	778.575	779.583	[M-H]-	C45H82NO7P	19909.8	18582.7	31855	58084.6	54767.5	136774	179993	236900	427052	313553	0	0	0	0	0	0	0	0	0	0	0	0	0	0	0	0	0	0	0	0
LIPID-N-0843	PE(O-18:0_22:6)	GP	PE-O	776.559	777.567	[M-H]-	C45H80NO7P	22997.6	22505.9	63192.1	37880.2	33089.2	252082	312785	431726	768533	493328	0	0	0	0	0	0	0	0	0	0	0	0	0	0	0	0	0	0	0	0
LIPID-N-0773	PE(O-18:1_18:2)	GP	PE-O	726.544	727.552	[M-H]-	C41H78NO7P	4.81847e+06	6.30194e+06	2.28397e+07	1.68667e+07	5.77793e+06	4.87821e+06	6.40467e+06	2.23383e+07	2.24418e+07	1.43347e+07	1.3653e+06	1.6309e+06	1.06529e+06	488428	2.07747e+06	1.37022e+06	2.71642e+06	1.11785e+06	3.6127e+06	1.49469e+06	1.16858e+06	2.23959e+06	3.01399e+06	4.35758e+06	780323	2.85355e+06	5.86113e+06	1.59872e+06	1.33411e+06	985777
LIPID-N-0758	PE(O-18:1_20:1)	GP	PE-O	756.591	757.599	[M-H]-	C43H84NO7P	119633	207338	306984	347783	107226	88015.2	138866	418668	846768	696297	60585.2	115482	67995.2	24371.6	95921	50690.2	51699	33607.7	77662.1	58305.5	26155.5	45676.9	117074	75162.6	37445.5	65872	86555.4	73212.3	55511.7	32383.7
LIPID-N-0794	PE(O-18:1_20:3)	GP	PE-O	752.559	753.567	[M-H]-	C43H80NO7P	415547	521991	809752	1.41439e+06	630153	375588	597976	1.23736e+06	4.216e+06	830243	265779	368116	195962	118140	406116	184531	161472	189895	289604	173436	86690.5	89508.7	178911	198726	118068	108496	330878	99553.2	144952	68947.7
LIPID-N-0763	PE(O-18:1_22:1)	GP	PE-O	784.622	785.63	[M-H]-	C45H88NO7P	7512.76	16134.7	24696.6	24693.3	11563.9	7325.31	8170.34	34388.7	66338.2	70178	0	0	0	0	0	0	0	0	0	0	0	0	0	0	0	0	0	0	0	0
LIPID-N-0783	PE(O-18:1_22:2)	GP	PE-O	782.606	783.614	[M-H]-	C45H86NO7P	38648.8	81473	152162	136698	43985.4	25772.1	46652.3	157341	464961	312539	6440.79	18694.5	5149.64	2246.66	10343.2	3726.24	8210.75	6394.98	14868.6	5149.78	1590.7	5466.9	8635.66	15426.3	2388.41	5000.86	11156.3	5304.89	7533.61	2873.9
LIPID-N-0820	PE(O-18:1_22:4)	GP	PE-O	778.575	779.583	[M-H]-	C45H82NO7P	5.36104e+06	8.06156e+06	1.185e+07	1.59823e+07	6.78307e+06	4.0815e+06	6.94773e+06	1.39502e+07	3.17889e+07	1.14443e+07	2.33918e+06	3.52799e+06	1.66453e+06	765496	2.5988e+06	663908	925169	1.25881e+06	2.16917e+06	1.26798e+06	487505	440549	1.08875e+06	1.00959e+06	1.09349e+06	643424	1.36349e+06	697734	1.25162e+06	539093
LIPID-N-0842	PE(O-18:1_22:5)	GP	PE-O	776.559	777.567	[M-H]-	C45H80NO7P	1.04562e+06	1.97779e+06	2.45444e+06	3.53083e+06	1.47203e+06	1.06558e+06	1.33611e+06	2.32193e+06	6.38361e+06	1.82081e+06	307485	494447	153000	125632	586325	285882	141021	272688	556761	203784	74467.8	33275.1	107776	72195.4	139459	53561.6	158710	84776.4	243143	66852.6
LIPID-N-0859	PE(O-18:1_22:6)	GP	PE-O	774.544	775.552	[M-H]-	C45H78NO7P	472985	578087	714745	990381	407981	495091	536896	1.23365e+06	4.46822e+06	1.10331e+06	488081	511870	480649	219434	729682	1.05047e+06	321485	379367	820228	622461	170463	178596	475688	238423	255981	231091	360338	341180	602305	224700
LIPID-N-0828	PE(O-18:1_24:4)	GP	PE-O	806.606	807.614	[M-H]-	C47H86NO7P	59745.9	99835.4	231886	183568	76439.7	47059.1	79646.4	209432	367839	557005	22607.7	40125.1	30147.9	9369.34	40902	11691.7	23789.2	17206.8	22159	34310.6	8061.74	10946.3	27797	20823.9	18249.9	12420.1	24579.3	9272.91	22110.9	8052.26
LIPID-N-0774	PE(O-18:2_18:1)	GP	PE-O	726.544	727.552	[M-H]-	C41H78NO7P	175748	315639	409417	478463	292519	245198	334225	614715	1.22901e+06	624808	128441	336128	116813	85524.5	223901	285056	254616	269446	1.40304e+06	270919	258318	321249	857082	757419	121498	485367	589004	394763	848914	183953
LIPID-N-0791	PE(O-18:2_18:2)	GP	PE-O	724.528	725.536	[M-H]-	C41H76NO7P	446710	532493	1.98794e+06	1.68812e+06	453370	351792	651825	3.7684e+06	1.74176e+06	4.4212e+06	180973	267824	105816	81255.9	224742	218753	501803	239426	834495	265414	276359	574756	796755	1.26787e+06	134428	653527	1.04562e+06	265745	493464	206056
LIPID-N-0795	PE(O-18:2_20:2)	GP	PE-O	752.559	753.567	[M-H]-	C43H80NO7P	17448	30122.8	51980.3	53971.6	27021.6	18509.8	32614.6	51308.4	95844.3	68087.2	0	0	0	0	0	0	0	0	0	0	0	0	0	0	0	0	0	0	0	0
LIPID-N-0837	PE(O-18:2_20:4)	GP	PE-O	748.528	749.536	[M-H]-	C43H76NO7P	2.5486e+06	2.96002e+06	4.79833e+06	7.05923e+06	3.25871e+06	3.34404e+06	3.3322e+06	5.78348e+06	8.21511e+06	5.85111e+06	719733	1.29739e+06	469828	408208	1.05259e+06	632630	589907	988287	1.77551e+06	553409	401313	703597	886504	966463	332868	476277	1.14745e+06	447224	934758	253534
LIPID-N-0819	PE(O-18:2_22:3)	GP	PE-O	778.575	779.583	[M-H]-	C45H82NO7P	8143.17	23641.2	28441.6	27555.4	12623.9	6978.77	9253.61	19365.4	53148	31448.5	0	0	0	0	0	0	0	0	0	0	0	0	0	0	0	0	0	0	0	0
LIPID-N-0861	PE(O-18:2_22:5)	GP	PE-O	774.544	775.552	[M-H]-	C45H78NO7P	215835	465158	479362	666994	310755	319013	347697	554784	860768	374210	25882.6	111956	53724.3	39413.8	95192.8	157271	136352	77250.8	233596	108619	52146.5	72704.1	119591	70377.3	43958.6	90927.2	136355	78807.1	134467	51680.9
LIPID-N-0871	PE(O-18:2_22:6)	GP	PE-O	772.528	773.536	[M-H]-	C45H76NO7P	32548.6	49929.3	44092.1	55704.8	29359	28481	42537.7	90884	55665.7	70398.6	62591.9	70904.7	54795.6	29247.3	77182.5	136929	45103	67063.5	229367	96734.8	32434.9	54850	64307.9	52871.1	16226.6	56808.1	61420.7	72134.5	148641	40896.2
LIPID-N-0790	PE(O-18:3_18:1)	GP	PE-O	724.528	725.536	[M-H]-	C41H76NO7P	9891.81	17728.2	26363.8	43792.4	13700.4	8235.33	16618.2	61008.8	245322	89760.7	0	0	0	0	0	0	0	0	0	0	0	0	0	0	0	0	0	0	0	0
LIPID-N-0855	PE(O-18:3_20:4)	GP	PE-O	746.512	747.52	[M-H]-	C43H74NO7P	33270.9	29576	36574	79311.8	44175.4	29119.5	29624	114655	276039	72163.3	27281.2	48205.7	4667.16	13646.7	36046	8954.66	16419.3	27681.7	87685.7	6396.99	5237.71	14189.3	20987	17728.9	5255.25	5341.86	33525.5	6436.28	46683.3	4755.27
LIPID-N-0815	PE(O-19:1_20:4)	GP	PE-O	764.559	765.567	[M-H]-	C44H80NO7P	14859.6	24843.1	64087.5	80411.6	24401.6	17582.5	32196.8	78291.9	61640.5	85353.6	0	0	0	0	0	0	0	0	0	0	0	0	0	0	0	0	0	0	0	0
LIPID-N-0863	PE(O-19:1_22:6)	GP	PE-O	788.559	789.567	[M-H]-	C46H80NO7P	7097.98	7013.99	11553	15669.7	5313.11	4617.82	3611.35	23014.7	5404.85	7288.68	0	0	0	0	0	0	0	0	0	0	0	0	0	0	0	0	0	0	0	0
LIPID-N-0731	PE(O-20:0_16:0)	GP	PE-O	732.591	733.599	[M-H]-	C41H84NO7P	9058.59	27456.8	40007.7	53166.6	15912.7	12955.3	11598.1	70005.5	217207	78923.3	0	0	0	0	0	0	0	0	0	0	0	0	0	0	0	0	0	0	0	0
LIPID-N-0741	PE(O-20:0_18:1)	GP	PE-O	758.606	759.614	[M-H]-	C43H86NO7P	8252.58	14441.8	20456.2	31493	10759.7	25679.2	27343.9	63754.3	345694	305055	0	0	0	0	0	0	0	0	0	0	0	0	0	0	0	0	0	0	0	0
LIPID-N-0757	PE(O-20:0_18:2)	GP	PE-O	756.591	757.599	[M-H]-	C43H84NO7P	7676.85	23631.7	64322.6	60967.9	25792.2	22619.8	31414.4	116672	204681	267202	0	0	0	0	0	0	0	0	0	0	0	0	0	0	0	0	0	0	0	0
LIPID-N-0797	PE(O-20:0_20:4)	GP	PE-O	780.591	781.599	[M-H]-	C45H84NO7P	15549.4	21915.7	38475.8	71590.4	25898.2	16780.6	23478.6	76268.5	113500	79764	0	0	0	0	0	0	0	0	0	0	0	0	0	0	0	0	0	0	0	0
LIPID-N-0760	PE(O-20:1_18:1)	GP	PE-O	756.591	757.599	[M-H]-	C43H84NO7P	56700.1	72573.2	137392	169692	76514.2	87812.1	106874	221479	861767	409065	9169.15	48179.2	16696.5	6243.17	36419.7	36454.9	41961.6	21148.7	41928.9	33043.1	17862.4	12052	16470	42491.2	10635.8	20468.7	38920.9	47283.5	21146.7	9315.6
LIPID-N-0762	PE(O-20:1_20:1)	GP	PE-O	784.622	785.63	[M-H]-	C45H88NO7P	1723.23	3842.67	4166.39	3785.44	2129.59	1606.26	2456.57	5610.96	12485	11384.8	0	0	0	0	0	0	0	0	0	0	0	0	0	0	0	0	0	0	0	0
LIPID-N-0860	PE(O-20:3_20:4)	GP	PE-O	774.544	775.552	[M-H]-	C45H78NO7P	131063	193482	402736	883347	250630	92665	258783	700558	3.11888e+06	573544	19140.7	63916.2	15354.8	28666.2	60612.1	12700.1	11115.1	54537.4	64944.8	18112.3	3250.54	8301.15	19113.6	21102.7	5745.64	17391.6	23641.8	8194.59	8938.08	2884.23
LIPID-N-0782	PE(O-22:1_18:2)	GP	PE-O	782.606	783.614	[M-H]-	C45H86NO7P	1507.78	1690.39	4486.56	4527.66	1954.02	1996.23	1244.48	7969.73	5290.21	17024.6	0	0	0	0	0	0	0	0	0	0	0	0	0	0	0	0	0	0	0	0
LIPID-N-0825	PE(O-22:1_20:4)	GP	PE-O	806.606	807.614	[M-H]-	C47H86NO7P	5429.08	6324.45	11680.9	20357.8	6029.23	7344.6	6521.38	19779.7	39480	18368.6	0	0	0	0	0	0	0	0	0	0	0	0	0	0	0	0	0	0	0	0
LIPID-P-1309	PE(P-16:0_16:0)	GP	PE-P	676.528	675.52	[M+H]+	C37H74NO7P	5526.32	38013.5	23926.9	54104.9	12439.6	6655.97	6114.95	54096.5	401428	44278.4	17175.1	76933.9	23722.5	21501.4	40707.3	57968.9	42377.5	34310.3	76639.9	55144.9	57380.1	52208.9	64513.8	67146.1	8800.15	58339	47182.9	64295.5	39343	26186.1
LIPID-P-1340	PE(P-16:0_20:3)	GP	PE-P	726.544	725.536	[M+H]+	C41H76NO7P	47361.6	96543.4	167222	120898	44788.9	39770.1	39888.5	114339	466220	133748	0	0	0	0	0	0	0	0	0	0	0	0	0	0	0	0	0	0	0	0
LIPID-P-0652	PE(P-16:0_20:4)	GP	PE-P	724.528	723.52	[M+H]+	C41H74NO7P	40011.4	34152.5	51411.4	101272	31561.2	21960	17757.8	63307	277529	73395.8	100162	100429	38789.5	41185.9	123305	53221.5	61462.9	66515.5	108990	57785.2	24082.6	52588	73509.4	67479.9	28516.8	41999.2	113675	30806.1	56238.8	33584.4
LIPID-P-1355	PE(P-16:0_22:4)	GP	PE-P	752.559	751.552	[M+H]+	C43H78NO7P	342063	444914	703963	897681	233439	183862	240053	719902	2.54613e+06	881903	659878	1.22036e+06	405011	314779	799838	236621	359063	435837	984841	401125	222993	249010	475891	415316	336723	273275	501155	290376	551873	199646
LIPID-P-1374	PE(P-16:0_22:5)	GP	PE-P	750.544	749.536	[M+H]+	C43H76NO7P	99292.7	256601	284788	334891	83891.3	81448.8	84535.6	206595	596885	204508	143679	225373	46500.7	74896.9	286960	151590	73835.2	219588	335733	130350	65729.6	27997.8	87964.4	38869.5	69995.4	45089.6	93093.1	56508.7	158293	42322.5
LIPID-P-1343	PE(P-16:1_22:2)	GP	PE-P	754.575	753.567	[M+H]+	C43H80NO7P	50551.6	66200.4	93646.2	176058	53800.8	38167.3	45358.3	142978	565098	108236	94162.8	156083	82127.9	37722.5	139387	81359.9	61548	78825.3	117638	60853	27581.1	46443.2	53197.9	80757.2	46864.7	30761.2	119082	42603.8	68934.1	26385.1
LIPID-P-1361	PE(P-17:0_22:4)	GP	PE-P	766.575	765.567	[M+H]+	C44H80NO7P	13531.9	27996	53202.7	64647.4	23734.7	9723.53	13076.8	64786.8	108271	44847.1	24764.4	24088.8	10412.7	5295.34	27859.5	1992.87	11755.4	12554.1	29406.3	12369.6	8119.43	5577.85	17506.9	17645.3	15995	6923.6	9588.26	9751.87	5592.08	4318.28
LIPID-P-0630	PE(P-18:0_16:0)	GP	PE-P	704.559	703.552	[M+H]+	C39H78NO7P	14847.7	30778.8	45004.5	57430.4	16565.8	41155.6	57075.9	134479	1.36542e+06	202664	0	0	0	0	0	0	0	0	0	0	0	0	0	0	0	0	0	0	0	0
LIPID-P-1331	PE(P-18:0_18:2)	GP	PE-P	728.559	727.552	[M+H]+	C41H78NO7P	424270	497493	1.60865e+06	1.13845e+06	335013	303850	358084	1.60664e+06	2.08046e+06	1.57187e+06	438521	531551	308079	150649	633995	419839	908814	339465	1.11014e+06	491746	342520	685066	1.03124e+06	1.35529e+06	244483	918408	1.88722e+06	471759	361235	338004
LIPID-P-1375	PE(P-18:0_20:5)	GP	PE-P	750.544	749.536	[M+H]+	C43H76NO7P	27145.7	52998.1	68469.9	63479.9	27784.2	29325.2	18598.4	54140.5	208558	83186.9	0	0	0	0	0	0	0	0	0	0	0	0	0	0	0	0	0	0	0	0
LIPID-P-0642	PE(P-18:1_18:1)	GP	PE-P	728.559	727.552	[M+H]+	C41H78NO7P	7420.95	1484.19	1484.19	1484.19	1484.19	1484.19	1484.19	1484.19	1484.19	1484.19	0	0	0	0	0	0	0	0	0	0	0	0	0	0	0	0	0	0	0	0
LIPID-P-0647	PE(P-18:1_18:2)	GP	PE-P	726.544	725.536	[M+H]+	C41H76NO7P	11453.4	20677.5	37319.9	62207.6	15139.3	15232.4	11564.5	30862	1.31223e+06	54603.2	0	0	0	0	0	0	0	0	0	0	0	0	0	0	0	0	0	0	0	0
LIPID-P-1377	PE(P-18:1_22:4)	GP	PE-P	778.575	777.567	[M+H]+	C45H80NO7P	29687.1	63323.5	52929.3	75082.5	28675.7	19639.1	25449.2	56520.7	150012	57913.9	91363	229407	41463.3	41375.9	126078	40974	42016.1	83913.4	133355	68176	38212	39639.5	85220.5	67839	55944.3	66580	50944.3	53531.3	90154	35863.8
LIPID-N-1109	PG(10:0_14:0)	GP	PG	609.377	610.385	[M-H]-	C30H59O10P	221936	245366	258459	362489	233321	207375	233274	272325	329933	468990	88717.1	113856	130945	127473	138079	159600	278150	138103	157475	139064	119028	228688	207183	158533	145916	142924	188132	173167	214658	143563
LIPID-N-1125	PG(12:0_14:1)	GP	PG	635.392	636.4	[M-H]-	C32H61O10P	44061.4	47678.5	61467.9	86520.4	45983.4	37802.5	47757.2	60374.3	67997.1	128392	6656.21	4318.75	7741.21	8006.4	8319.19	9582.88	14122.1	7371.65	11066.1	9971.06	7502.37	13407.2	11100.8	9459.99	9303.13	7409.33	8529.37	11124	11100.7	7972.4
LIPID-N-1110	PG(12:0_15:0)	GP	PG	651.424	652.432	[M-H]-	C33H65O10P	33095.2	46123.1	51187.5	87945	35735	26506.8	33048	45329.6	41448.4	109358	0	0	0	0	0	0	0	0	0	0	0	0	0	0	0	0	0	0	0	0
LIPID-N-1127	PG(12:0_16:1)	GP	PG	663.424	664.432	[M-H]-	C34H65O10P	133816	155560	170238	154191	133429	138200	150837	199384	154293	127365	55694.8	61069	56080.8	49292.9	50778	61711.7	52459.8	62217.8	40252.6	54725.2	53943	54762.9	55729.7	60384.7	60462.5	53605.7	58946.5	57824.7	55346.1	54794.1
LIPID-N-1128	PG(12:0_17:1)	GP	PG	677.439	678.447	[M-H]-	C35H67O10P	272537	325254	385269	601695	277150	244647	286110	355897	405900	976232	83236.7	129147	137776	138357	162007	150695	302740	145918	160420	141516	118657	238854	212968	164618	166201	155596	178326	169081	219372	131946
LIPID-N-1129	PG(12:0_18:1)	GP	PG	691.455	692.463	[M-H]-	C36H69O10P	14019.5	20044.1	22524.9	31831.9	15667.9	15300.1	14185.7	22530.2	20535.4	49784.3	3101.89	5823.77	5726.13	6655.62	6517.66	6954.14	12653	6653.85	5816.62	6709.44	4460.88	11101.9	9009.46	8432.86	8399.53	7180.04	7595.26	5937.86	9063.91	6252.3
LIPID-N-1203	PG(12:0_22:5)	GP	PG	739.455	740.463	[M-H]-	C40H69O10P	24929.9	25518.4	26096.5	26737.1	24942.3	20997.8	24949	29338.5	31978.1	38065	4692.36	3666.54	6193.03	6826.89	4562.82	5833.64	5863.17	9558.9	6258.62	7753.74	4991.92	6551.03	7352.44	5867.13	5366.01	6953.86	5637.25	7452.19	7285.23	5499.49
LIPID-N-1126	PG(13:0_13:1)	GP	PG	635.392	636.4	[M-H]-	C32H61O10P	802463	839802	1.03342e+06	1.09437e+06	885961	773381	664228	921835	942341	1.00167e+06	132429	134391	138792	117720	131235	131547	124326	133102	95330.1	149315	119380	134200	114471	139010	134437	117256	143139	129637	123301	113650
LIPID-N-1152	PG(16:0_16:2)	GP	PG	717.471	718.478	[M-H]-	C38H71O10P	19070.9	26744.1	41849.6	52704	10636.5	18081	18179.8	45842.4	214445	146689	0	0	0	0	0	0	0	0	0	0	0	0	0	0	0	0	0	0	0	0
LIPID-N-0438	PG(16:0_18:1)	GP	PG	747.525	748.525	[M-H]-	C40H77O10P	55787.5	66954.5	218471	308589	55519.1	40113.6	55458.5	622190	1.14753e+06	1.15501e+06	59630.4	96843.8	48176.6	57653.5	91378.7	98979	241279	33616.4	293388	128874	53406.9	33612.5	50504.7	87008.3	92882.1	88738	116878	45626.1	151597	34126.5
LIPID-N-1173	PG(16:0_18:3)	GP	PG	743.486	744.494	[M-H]-	C40H73O10P	231958	274310	509331	659990	276500	480278	638114	1.08035e+06	854505	1.93305e+06	42997.9	88739.2	46280.3	71822.3	74437.6	68318.3	229972	53487.1	204622	158184	33507.6	41644.3	74070.7	61011.9	38666.1	78021.2	112094	42911.8	83314.1	30506.8
LIPID-N-1113	PG(16:0_19:0)	GP	PG	763.549	764.557	[M-H]-	C41H81O10P	25660.6	27299.4	57556.3	59887.1	31212.9	21146	29327.4	75624.4	124395	62519.8	0	0	0	0	0	0	0	0	0	0	0	0	0	0	0	0	0	0	0	0
LIPID-N-1115	PG(16:0_20:0)	GP	PG	777.565	778.572	[M-H]-	C42H83O10P	53550.5	49624.7	81764.5	130931	59107.2	47055.5	46809.7	127264	536835	411878	11294.3	92913.5	32072.7	58928.2	54763.7	72470	105416	68344	88626.6	85539.2	23364	25264.2	37328.9	31212.3	16976.3	30624.2	39403.8	39070.5	66501.7	14728.4
LIPID-N-1158	PG(16:0_20:2)	GP	PG	773.533	774.541	[M-H]-	C42H79O10P	17878.2	45496.3	99944	145564	27411.1	17712	28187.5	172634	345449	467109	0	0	0	0	0	0	0	0	0	0	0	0	0	0	0	0	0	0	0	0
LIPID-N-1205	PG(16:0_20:5)	GP	PG	767.486	768.494	[M-H]-	C42H73O10P	43944.8	69759.7	98760	191483	54278.2	73362.7	115026	238037	425580	480501	20713.6	19475	12299.6	20122.8	19440.1	10024.2	40639.5	17139.1	34747.8	54938	11695.1	4708.97	10543.3	7664.44	7614.96	8254.28	12396.6	4700.98	37822.3	5342.34
LIPID-N-1118	PG(16:0_21:0)	GP	PG	791.58	792.588	[M-H]-	C43H85O10P	28076.4	78651.2	94166.6	109803	44681.9	29450.8	51443.2	133460	984224	154199	0	0	0	0	0	0	0	0	0	0	0	0	0	0	0	0	0	0	0	0
LIPID-N-1120	PG(16:0_22:0)	GP	PG	805.596	806.604	[M-H]-	C44H87O10P	609529	905819	1.42293e+06	1.76989e+06	753253	1.39654e+06	1.75548e+06	3.5353e+06	3.53386e+06	6.45985e+06	327120	849725	487504	628663	620659	739983	1.67072e+06	686707	1.53633e+06	1.45125e+06	385375	287804	429289	539429	355963	598149	736695	496071	1.0623e+06	221485
LIPID-N-1140	PG(16:0_22:1)	GP	PG	803.58	804.588	[M-H]-	C44H85O10P	469249	620338	1.15762e+06	1.33838e+06	570132	816919	1.01466e+06	2.16916e+06	2.06254e+06	4.91391e+06	402119	648965	435572	680612	668013	566313	1.77313e+06	499181	1.68965e+06	1.3528e+06	384129	496657	752688	760797	458425	591397	1.16648e+06	377463	916328	334579
LIPID-N-1161	PG(16:0_22:2)	GP	PG	801.565	802.572	[M-H]-	C44H83O10P	14245	39372.3	66558.8	92422	34037.6	64567.8	78777.6	135626	151667	139274	0	0	0	0	0	0	0	0	0	0	0	0	0	0	0	0	0	0	0	0
LIPID-N-1177	PG(16:0_22:3)	GP	PG	799.549	800.557	[M-H]-	C44H81O10P	13345.4	25884.9	67614.2	44478.7	12470	20858.6	29883	84454.8	152192	234059	6352.7	9243.54	7416.6	2303.26	6841.5	12619.9	36116.3	2858.49	21119.9	20712.1	6330.75	4061.11	12090	9138.52	5220.65	13226.1	25304.6	5747.2	15522.1	4608.64
LIPID-N-1121	PG(16:0_24:0)	GP	PG	833.627	834.635	[M-H]-	C46H91O10P	11832.3	26558.7	29622.2	39016.9	18730.6	15458.7	18525.2	33030.8	29668.1	77958.8	0	0	0	0	0	0	0	0	0	0	0	0	0	0	0	0	0	0	0	0
LIPID-N-1146	PG(16:0_24:1)	GP	PG	831.612	832.619	[M-H]-	C46H89O10P	24364.9	39626.8	66198	71245.4	33136.4	17391	27782.4	57300.7	112874	180455	7479.39	11359.9	10382	13324.4	19758.8	7335.02	26843.5	12992.7	22254.1	21533	8619.44	2350.26	5972.05	3651.91	6748.77	5636.61	14605.9	2014.96	16751.8	4603.47
LIPID-N-1187	PG(16:1_18:3)	GP	PG	741.471	742.478	[M-H]-	C40H71O10P	28367	9615.38	20301.3	70374.8	29160.2	39676.7	45963.3	82434.1	86443.4	356892	0	0	0	0	0	0	0	0	0	0	0	0	0	0	0	0	0	0	0	0
LIPID-N-1188	PG(16:1_20:3)	GP	PG	769.502	770.51	[M-H]-	C42H75O10P	25218.7	54471.5	59995.8	52428.3	32976.1	31014.9	36229.9	78144.4	310344	569245	0	0	0	0	0	0	0	0	0	0	0	0	0	0	0	0	0	0	0	0
LIPID-N-1114	PG(17:0_18:0)	GP	PG	763.549	764.557	[M-H]-	C41H81O10P	4694.33	3759.73	12163.9	16662.1	9414.04	42621.9	49745.6	92018.2	170272	1.20962e+06	11729.8	4158.52	11643.1	14660	10052.9	15902.3	73911.4	15908.2	65854.2	60406.8	1479.35	4671.72	9884.11	13528.8	1171.16	5919.39	5918.17	5258.24	62325.6	2956.28
LIPID-N-1143	PG(17:0_22:1)	GP	PG	817.596	818.604	[M-H]-	C45H87O10P	8484	17383.4	62554.5	49640.4	15260.4	24707.2	23102.9	87980.2	36075.8	96571.3	9577.61	5291.65	2123.6	16910.7	15463.1	3206.8	26421.6	5260.69	21983.4	14192.6	7978.37	13739.6	25060.9	16985.8	7388.04	7939.83	20364.7	2535.81	5303.61	9009.4
LIPID-N-0433	PG(18:0_16:0)	GP	PG	749.541	750.541	[M-H]-	C40H79O10P	10301.1	16287.1	49440.1	53454	14642.5	7973.93	8348.45	102618	406668	738306	0	0	0	0	0	0	0	0	0	0	0	0	0	0	0	0	0	0	0	0
LIPID-N-1135	PG(18:0_16:1)	GP	PG	747.518	748.525	[M-H]-	C40H77O10P	43775.6	45731.9	67395.3	73135.2	32560.2	49721.5	43835.1	88397	114471	76279.7	37250.2	43547.7	36704.7	29570.7	56297.5	116830	34958	45716.1	108656	71709.3	18640.4	22197.7	51385.9	30054.6	27105.2	42530.3	43982.9	48649.8	71494.2	29844.2
LIPID-N-0440	PG(18:0_18:1)	GP	PG	775.557	776.557	[M-H]-	C42H81O10P	88683.4	174017	556723	980771	127190	98304.2	94568.7	2.36617e+06	2.15644e+06	1.69041e+06	0	0	0	0	0	0	0	0	0	0	0	0	0	0	0	0	0	0	0	0
LIPID-N-0447	PG(18:0_18:2)	GP	PG	773.541	774.541	[M-H]-	C42H79O10P	63298.9	64270.3	127484	226878	52920.5	47176.5	59626.8	333087	297106	3.2129e+06	42624.4	99906.8	54636.9	54670.6	108118	59023.7	123518	45905.4	82318	43744.2	83678.3	58840.9	56807	56526.1	57955.7	65306.7	86802.6	60595.5	60365.9	24064.6
LIPID-N-1119	PG(18:0_19:0)	GP	PG	791.58	792.588	[M-H]-	C43H85O10P	94716.4	125373	202037	247509	89368.5	187656	223708	794775	1.03052e+06	4.19485e+06	46978.5	57180.2	51689	38428.2	63615.4	70436.2	122591	64461.1	107312	139549	30725.9	20059.5	76387	25455.2	46951.2	25533.4	34991.2	31285.5	108151	20969.1
LIPID-N-1162	PG(18:0_20:2)	GP	PG	801.565	802.572	[M-H]-	C44H83O10P	15332.4	23275.9	75595.5	97394.8	16340.1	5705.33	3996.89	131293	77548.3	346262	0	0	0	0	0	0	0	0	0	0	0	0	0	0	0	0	0	0	0	0
LIPID-N-1122	PG(18:0_22:0)	GP	PG	833.627	834.635	[M-H]-	C46H91O10P	336173	611884	752205	755731	375423	654436	723833	1.32088e+06	1.00782e+06	3.11012e+06	190468	401345	263822	380048	351415	274537	743173	300548	443747	622832	181201	137059	204195	164063	160086	177834	350368	174383	225185	122247
LIPID-N-1147	PG(18:0_22:1)	GP	PG	831.612	832.619	[M-H]-	C46H89O10P	1.07999e+06	1.33007e+06	2.7279e+06	2.2294e+06	1.22157e+06	1.27178e+06	1.21396e+06	3.48092e+06	1.76349e+06	9.13394e+06	553510	845947	492580	840581	975556	432010	1.13311e+06	599810	750771	947174	589932	468315	832794	634331	407438	323032	1.0148e+06	252271	464450	380588
LIPID-N-1167	PG(18:0_24:2)	GP	PG	857.627	858.635	[M-H]-	C48H91O10P	20091.1	47968.2	89869.5	82698.4	42270.7	32422.7	16887.7	93320.9	184987	640442	0	0	0	0	0	0	0	0	0	0	0	0	0	0	0	0	0	0	0	0
LIPID-N-1189	PG(18:1_18:3)	GP	PG	769.502	770.51	[M-H]-	C42H75O10P	110444	180458	214163	261067	125771	134526	179517	395886	122902	383137	18656.4	29698.8	15808.3	21574.5	35188.8	25113.5	36152	24421.2	36133	37971	28126.1	9971.51	36927.9	20400.5	16995.6	36133	35520.5	14612	9931.81	9916.26
LIPID-N-1160	PG(18:1_19:1)	GP	PG	787.549	788.557	[M-H]-	C43H81O10P	12367.5	34140.7	35087.6	31021.5	27477.3	20648.8	48101.3	22706	213601	4687.62	24345.2	31242	28446.4	40934.1	43955.7	59617.2	37627.8	34154.1	36434.9	25607.9	11007.3	11623.9	33755	10419.9	20944.5	35287.6	64217.6	19738.9	17358.7	8115.08
LIPID-N-1164	PG(18:1_21:1)	GP	PG	815.58	816.588	[M-H]-	C45H85O10P	18143.9	19072.8	34265.6	25611	22430.8	18140.6	33184.5	28650.3	36567.2	42559.8	0	0	0	0	0	0	0	0	0	0	0	0	0	0	0	0	0	0	0	0
LIPID-N-1194	PG(18:1_22:3)	GP	PG	825.565	826.572	[M-H]-	C46H83O10P	12105.5	49262.6	103015	53909.8	33630.4	28523.9	30120.8	90777.3	313695	42881.1	0	0	0	0	0	0	0	0	0	0	0	0	0	0	0	0	0	0	0	0
LIPID-N-0444	PG(18:2_16:0)	GP	PG	745.51	746.51	[M-H]-	C40H75O10P	51667.8	39798.5	134705	114132	43501.7	35190.2	53102.9	163323	174956	1.45601e+06	24534.2	67751	45732.4	22862.3	71728.8	66893.4	123214	32336.6	81336.2	33716.8	67984.7	64779.6	44019.3	63829.9	53502.7	106211	97584.7	92140.2	66956.8	25643.2
LIPID-N-0453	PG(18:2_18:2)	GP	PG	769.51	770.51	[M-H]-	C42H75O10P	75549.4	64450.5	190517	149452	56341.5	26441.9	52836.7	286239	1.46044e+06	953623	19389.5	29400.2	28508.4	7746.35	38105.5	24610.6	35936.6	22108.9	24454.2	12174.9	22193	27050.9	21508.3	42943.5	33427.8	50052	54723.8	28686.2	19224.7	13916.4
LIPID-N-1191	PG(18:2_20:2)	GP	PG	797.533	798.541	[M-H]-	C44H79O10P	13617.5	13993.4	35071.1	26403.9	13173.4	10146.9	7412.32	44145.3	27549	132832	0	0	0	0	0	0	0	0	0	0	0	0	0	0	0	0	0	0	0	0
LIPID-N-1211	PG(18:2_20:4)	GP	PG	793.502	794.51	[M-H]-	C44H75O10P	21828.4	42675.4	64262.6	71615.8	28599.7	56862.9	67723.9	106235	93126.5	136240	49543.6	53129	37490.8	60727	56268.9	57809.5	169089	38539.5	116052	148217	52318.8	57304.6	70889.7	56903.9	41596.5	45532.4	92822.2	26494.9	88592.6	28558.6
LIPID-N-1192	PG(18:2_21:2)	GP	PG	811.549	812.557	[M-H]-	C45H81O10P	227671	299607	573031	523407	242368	207955	188357	819639	389685	1.37776e+06	50652.4	86524	58303.3	64616.1	97344.7	54790.5	120591	71711	105824	82847.5	52084.9	38502.6	51201.5	63776.5	46496.6	51804.3	114224	37779.5	59999.5	27676
LIPID-N-1195	PG(18:2_22:2)	GP	PG	825.565	826.572	[M-H]-	C46H83O10P	33385.5	54777.8	137967	136722	49401	47080.3	48662.7	185745	558715	105354	0	0	0	0	0	0	0	0	0	0	0	0	0	0	0	0	0	0	0	0
LIPID-N-1206	PG(19:2_20:3)	GP	PG	809.533	810.541	[M-H]-	C45H79O10P	17861.9	16307.4	49205.2	61674.7	26550	11724.9	25540.9	41794.3	93910	93740.5	0	0	0	0	0	0	0	0	0	0	0	0	0	0	0	0	0	0	0	0
LIPID-N-1212	PG(19:2_20:4)	GP	PG	807.518	808.525	[M-H]-	C45H77O10P	428707	599224	1.33017e+06	2.02406e+06	641061	571856	674885	1.62413e+06	3.01092e+06	1.38773e+06	45992	103289	44987.7	24944.2	109977	76913.5	36259	63393	92102.7	38494.6	22142	31324.2	53578.2	53223.3	20035	25260.6	81487.4	22894.6	42621.8	13688.8
LIPID-N-1196	PG(20:0_20:4)	GP	PG	825.565	826.572	[M-H]-	C46H83O10P	3526.85	18066.3	16207.8	24666.7	13028.1	15470.2	12718.2	37285	73508.7	115748	0	0	0	0	0	0	0	0	0	0	0	0	0	0	0	0	0	0	0	0
LIPID-N-0449	PG(20:1_18:1)	GP	PG	801.572	802.572	[M-H]-	C44H83O10P	104386	214195	387903	478155	164654	356728	448515	823192	884446	821490	13626	46012.5	42851.5	25811.5	38405.9	59121.1	167142	39834.2	84344.2	90269.9	25814	24737	39922.8	68599.6	32070.9	75035.3	92202.2	39592.8	52037.6	20342
LIPID-N-1178	PG(20:1_18:2)	GP	PG	799.549	800.557	[M-H]-	C44H81O10P	48016.5	39292.1	145810	134306	50376.2	56140.5	68888.4	284299	429413	778613	0	0	0	0	0	0	0	0	0	0	0	0	0	0	0	0	0	0	0	0
LIPID-N-1220	PG(20:1_22:6)	GP	PG	847.549	848.557	[M-H]-	C48H81O10P	924.543	935.379	1837.01	3662.78	2782.44	11969.6	13027.1	51391.4	42786.9	112201	0	0	0	0	0	0	0	0	0	0	0	0	0	0	0	0	0	0	0	0
LIPID-N-1165	PG(21:0_18:2)	GP	PG	815.58	816.588	[M-H]-	C45H85O10P	26150	41275.9	74695.7	64697.5	30537.4	19557.7	17584.7	96967.1	104104	66966.9	0	0	0	0	0	0	0	0	0	0	0	0	0	0	0	0	0	0	0	0
LIPID-N-1198	PG(21:0_20:4)	GP	PG	839.58	840.588	[M-H]-	C47H85O10P	46319.8	82269.7	51953	116200	47993.6	43386.1	47887.5	87356.3	373450	111027	23394	38557.4	12794.9	27534.2	25589.2	17017.5	13434.6	15889.3	39195.3	21702.2	8015.61	8015.61	14924.5	14509.5	14950.9	8004.93	15325.2	5256.13	25825.7	3107.38
LIPID-N-1141	PG(22:0_16:1)	GP	PG	803.58	804.588	[M-H]-	C44H85O10P	17091.9	39254.6	32824.4	44313.9	29046.1	50043.2	36411.8	88071	85143	233515	7109.77	43696.3	19901.6	19531.9	22382.3	37883.8	83878.8	30773.3	50752.6	69060.5	8151.71	9405.54	14024.8	7120.11	13419.7	24196.7	12428.6	20483.2	32392	8278.78
LIPID-N-1148	PG(22:0_18:1)	GP	PG	831.612	832.619	[M-H]-	C46H89O10P	318138	515551	648174	815402	319653	574349	589639	1.3844e+06	675519	1.20773e+06	178870	426601	245455	262482	314799	327503	392050	355342	326702	470963	188618	147746	213073	273654	186912	301203	361590	289709	286389	156074
LIPID-N-1170	PG(22:0_20:2)	GP	PG	857.627	858.635	[M-H]-	C48H91O10P	7593.9	11888.1	23918.1	30993.1	5547.01	7859.55	11074.1	20218.9	15187.7	51513.1	0	0	0	0	0	0	0	0	0	0	0	0	0	0	0	0	0	0	0	0
LIPID-N-1200	PG(22:0_20:4)	GP	PG	853.596	854.604	[M-H]-	C48H87O10P	45388.8	69047.9	109051	135376	71039.4	65558.9	79171.9	175969	246651	321091	34915.6	76200.1	66706.5	65701.9	74945.7	62124.7	110595	63906.9	53702.8	154525	38624	16455.2	35705.4	38360.4	36818.6	24787.8	43066.8	21075.8	100323	13050.6
LIPID-N-1202	PG(22:0_22:4)	GP	PG	881.627	882.635	[M-H]-	C50H91O10P	15692.5	16209.7	23054.7	32351.1	5794.24	4650.58	9769.5	21869.4	39829.5	31116.2	0	0	0	0	0	0	0	0	0	0	0	0	0	0	0	0	0	0	0	0
LIPID-N-1183	PG(22:1_18:2)	GP	PG	827.58	828.588	[M-H]-	C46H85O10P	245289	377530	1.06824e+06	854131	290725	228825	211150	1.46525e+06	759746	1.89892e+06	23986.4	37332.9	18763.2	25628	45264.6	18057.1	63420.5	25169.8	61766.1	37746.6	18490.1	15226.6	22362.7	33377.3	27723.9	20347.4	53816.3	16201.3	28565.4	9524.31
LIPID-N-1199	PG(22:1_20:3)	GP	PG	853.596	854.604	[M-H]-	C48H87O10P	8133.06	24445.8	37634.5	39202.8	12027.6	3421.87	2853.61	58277.3	131768	455840	0	0	0	0	0	0	0	0	0	0	0	0	0	0	0	0	0	0	0	0
LIPID-N-1149	PG(24:0_18:1)	GP	PG	859.643	860.651	[M-H]-	C48H93O10P	9650.31	22209.5	12289.8	13336.4	8107.74	8994.33	9459.08	17865.2	9914.46	21015.5	0	0	0	0	0	0	0	0	0	0	0	0	0	0	0	0	0	0	0	0
LIPID-N-1168	PG(24:0_18:2)	GP	PG	857.627	858.635	[M-H]-	C48H91O10P	13737.8	38952.4	43452.9	32199.5	24060.6	23816.5	23488.1	44202.2	25706	71091	0	0	0	0	0	0	0	0	0	0	0	0	0	0	0	0	0	0	0	0
LIPID-N-1186	PG(9:0_22:4)	GP	PG	699.424	700.432	[M-H]-	C37H65O10P	1388.45	1745.67	2324.57	1776.04	2009.24	4233.9	3739.06	5858.76	8239.2	41277.2	0	0	0	0	0	0	0	0	0	0	0	0	0	0	0	0	0	0	0	0
LIPID-N-0056	PGE2	FA	Eicosanoid	351.217	352.225	[M-H]-	C20H32O5	11138.1	14410.9	19379.7	20433.2	21659.5	10206.6	38111.8	24488.7	129747	116212	0	0	0	0	0	0	0	0	0	0	0	0	0	0	0	0	0	0	0	0
LIPID-N-1371	PI(10:0_12:0)	GP	PI	669.362	670.369	[M-H]-	C31H59O13P	10521.6	11983	12535.5	17458.4	13952.1	11056.4	11431.6	16953.8	14256.8	23327.3	3145.03	2802.89	5200.17	6881.26	4386.4	5513.31	9082.34	7410.59	5901.3	7499.23	5543.65	7343.75	7447.14	7618.53	6057.63	6448.45	5442.82	6717.31	7963.83	6489.03
LIPID-N-1373	PI(10:0_16:0)	GP	PI	725.424	726.432	[M-H]-	C35H67O13P	70669.4	73319.5	92244.6	74059.3	74799.1	64997.4	92582.6	90836	40439.8	18894.4	0	0	0	0	0	0	0	0	0	0	0	0	0	0	0	0	0	0	0	0
LIPID-N-1374	PI(12:0_18:0)	GP	PI	781.487	782.495	[M-H]-	C39H75O13P	96588.2	87978.1	86294.9	109482	107275	109189	141235	135543	41001.9	23089.5	227226	329389	286549	256741	281983	245117	242207	252272	220712	259592	240530	222255	192430	266671	235705	296502	310863	275659	258513	256834
LIPID-N-1386	PI(12:0_18:1)	GP	PI	779.471	780.479	[M-H]-	C39H73O13P	100212	141985	170661	215900	135442	128228	166330	307075	482277	385149	367335	349281	277762	335029	311088	373789	563720	304432	275013	462574	300048	372097	278384	386442	454340	338303	410096	293627	343368	291980
LIPID-N-1428	PI(12:0_22:4)	GP	PI	829.487	830.495	[M-H]-	C43H75O13P	42423.2	53247	55205.3	55969	50580	46277.2	54963.6	60303	68287.9	67107.1	16250.2	16226.8	18000.5	24308.1	21222.8	21541	26152.4	26914.9	24477.3	24122.4	20675.6	26718	20970.7	24877.8	22024.2	19784.2	20539.9	20119.5	24982.3	22469.5
LIPID-N-1402	PI(13:1_18:1)	GP	PI	791.471	792.479	[M-H]-	C40H73O13P	76705.9	110027	102270	120129	92901.9	71515.9	74033.3	88729.8	199984	215081	69119.8	59499.6	47456.6	94536.2	92361.2	76211.8	63122.1	102206	78240.8	63781.2	54504	33440	57936.1	19418.2	75482.4	65298.9	54048.5	48640.6	84817.2	38348.5
LIPID-N-1404	PI(14:1_18:1)	GP	PI	805.487	806.495	[M-H]-	C41H75O13P	24589.6	26373.8	52653.3	55084.3	15971.6	26093.6	44082.1	95938.1	77329.3	200143	34073.2	47288.3	34567.5	55220.1	45768.9	39947.1	146624	42407.9	111471	114641	45699.6	50441.1	61726.2	62771.3	41009.8	58274.2	84068	34681.7	82724.7	23431.7
LIPID-N-1407	PI(15:0_19:2)	GP	PI	833.518	834.526	[M-H]-	C43H79O13P	9287.81	23162.5	86207	64418.5	29284.7	31875.6	37488	135042	472930	3.38219e+06	10146.3	20648	10964.4	37637.1	19959.4	29796.8	124471	29799.5	77996.8	102792	12863.1	24174.5	65891.3	53533.3	16183.8	42876.3	96534.5	21920.1	96360.6	16018.2
LIPID-N-1397	PI(15:0_21:1)	GP	PI	863.565	864.573	[M-H]-	C45H85O13P	10570.8	20115.3	44017.6	46981.6	17374.2	34475.7	23144.6	154050	1.18011e+06	1.79093e+06	14514.2	35188.8	10348.9	45117.7	41295.5	21398.3	39172.1	33452.9	51109.9	24612.7	13981.1	18703.7	26146.6	19855.8	20187.3	17475.7	39399.2	12309.4	44578.7	5742.75
LIPID-N-1432	PI(15:0_22:4)	GP	PI	871.534	872.541	[M-H]-	C46H81O13P	4733.31	13359.5	27335.2	50623.9	7231.62	10226.2	6275.24	55414.1	40494	26328.4	5057.05	9722.16	5685.24	17027.9	11908.4	15353.5	9614.79	7362.78	25038	10712.9	7839.37	5058.55	22711.4	10207.2	9518.04	12404.7	19931.1	9585.68	15875.2	12969.3
LIPID-N-0475	PI(16:0_16:1)	GP	PI	807.51	808.51	[M-H]-	C41H77O13P	4036.3	6639.86	7158.07	10812.6	2687.36	4662	3077.41	8047.42	117896	1.00205e+06	0	0	0	0	0	0	0	0	0	0	0	0	0	0	0	0	0	0	0	0
LIPID-N-1378	PI(16:0_17:0)	GP	PI	823.534	824.541	[M-H]-	C42H81O13P	10284.6	21535.3	26168.4	53866.4	9301.86	13904.9	17645.2	57862.4	128284	79232.2	0	0	0	0	0	0	0	0	0	0	0	0	0	0	0	0	0	0	0	0
LIPID-N-0478	PI(16:0_18:1)	GP	PI	835.541	836.541	[M-H]-	C43H81O13P	20169.2	19343.3	38438.8	52360	19317.7	20898.9	29933.4	132064	2.40966e+06	6.29535e+06	16357.6	39228.1	12310.1	34076.7	18195	22329.1	79869.7	26275.5	41072	60921.7	22344.3	22811.7	42182.1	23471.3	32241.6	28717.4	49621.2	24621.5	80942.1	7619.7
LIPID-N-1380	PI(16:0_19:0)	GP	PI	851.565	852.573	[M-H]-	C44H85O13P	7735.54	10701.7	8756.36	7640.77	9659.6	33108.6	59693.5	91393.1	82624.5	252800	8406.72	12496.8	10759	31602.9	26639.7	30963.3	160446	26002.1	150624	251981	8480.16	6721.38	14767.5	21521.3	10133.8	7934.75	17600.4	9570.35	141672	9612.35
LIPID-N-0509	PI(16:0_20:3)	GP	PI	859.541	860.541	[M-H]-	C45H81O13P	924.352	9952.04	12130.3	16494.2	9221.95	11709.1	15810.7	32896.7	275604	1.23122e+06	0	0	0	0	0	0	0	0	0	0	0	0	0	0	0	0	0	0	0	0
LIPID-N-0522	PI(16:0_20:4)	GP	PI	857.526	858.526	[M-H]-	C45H79O13P	82495.9	166633	326826	261917	110978	96086.5	91146.7	402956	1.05278e+06	3.86547e+06	39876.7	119736	98556.2	175353	163087	213315	322881	89847.2	166024	131521	73913.8	159182	255888	147019	133061	151398	344697	125668	194879	87113.2
LIPID-N-1433	PI(16:0_22:4)	GP	PI	885.549	886.557	[M-H]-	C47H83O13P	13185.6	18613.4	38933	40667.5	12305.1	4311.6	15769.2	54876.6	517830	1.45844e+06	0	0	0	0	0	0	0	0	0	0	0	0	0	0	0	0	0	0	0	0
LIPID-N-0523	PI(17:0_20.4)	GP	PI	871.534	872.541	[M-H]-	C46H81O13P	20731.6	38864.8	100327	67924.9	35728.1	11342.1	17404	92699.3	64316.3	126171	12466	20628	17266.4	23323.9	23320.7	18129.2	27734.4	11399.7	36968.9	18796.2	14720.5	26193	21579.2	30161.1	11945.3	29003.7	34330.4	13735.1	11834.4	16621.4
LIPID-N-1388	PI(18:0_13:1)	GP	PI	793.487	794.495	[M-H]-	C40H75O13P	13271.2	14791.4	11033.8	16951.8	11919.3	9787.15	11737.4	21263.4	9959.31	16391.8	19514.7	21968.1	27374.9	20587.8	23182.5	17627.7	20720.4	16684.9	22014	21324.3	21376.7	25633.5	18605.3	20994	18629.5	23292.3	21773.7	19871.3	19959.1	26425.8
LIPID-N-1390	PI(18:0_14:1)	GP	PI	807.502	808.51	[M-H]-	C41H77O13P	70902.1	62277.7	62195.4	67670	59576.9	48598.9	71141.7	71061.1	25703.4	22584	96043.6	119254	133153	123646	126188	103777	94476.1	101182	101785	106146	107075	97458.3	84678.8	103730	93483.8	116630	96191.6	99453.1	97040.4	118807
LIPID-N-0471	PI(18:0_18:0)	GP	PI	865.588	866.588	[M-H]-	C45H87O13P	1103.55	5517.77	22345.2	20594.5	5960	11055.8	7349.16	38884.9	361961	526878	0	0	0	0	0	0	0	0	0	0	0	0	0	0	0	0	0	0	0	0
LIPID-N-0482	PI(18:0_18:1)	GP	PI	863.573	864.573	[M-H]-	C45H85O13P	30177.4	54406.9	132937	175428	53841	85058	77933.4	415121	3.86633e+06	5.41668e+06	22644.6	60809.4	28334.3	71768.3	65696	37612.4	68074.4	57567.3	96839.7	63173.3	31045.8	26820.1	43021	47090.2	26394.9	28865.7	93765.8	27950	101165	13109.4
LIPID-N-0495	PI(18:0_18:2)	GP	PI	861.557	862.557	[M-H]-	C45H83O13P	307161	356567	1.97088e+06	1.41371e+06	484497	452237	578569	3.59234e+06	4.025e+06	2.58455e+07	337156	500166	138350	394536	584500	215964	720122	361998	1.01403e+06	492687	251361	204917	537227	433928	178918	317044	747894	143430	664132	124724
LIPID-N-1419	PI(18:0_18:3)	GP	PI	859.534	860.541	[M-H]-	C45H81O13P	15576.3	9845.32	26609.7	29731.8	12648.2	20242.9	11553.3	68686.2	200862	758116	0	0	0	0	0	0	0	0	0	0	0	0	0	0	0	0	0	0	0	0
LIPID-N-1383	PI(18:0_19:0)	GP	PI	879.596	880.604	[M-H]-	C46H89O13P	20884.1	25246.9	22862.5	24431.8	16110.3	88762.1	109483	155345	146665	394862	3362.94	11872.2	23202	24090.9	24586.8	24520.5	108817	20556.2	57822.7	122779	5070.61	6593.44	14210.9	10508.9	8813.07	11509	8958.95	5157.45	73729.8	6719.24
LIPID-N-0502	PI(18:0_20:2)	GP	PI	889.588	890.588	[M-H]-	C47H87O13P	14173.7	13936.4	47051.6	42858.8	21001.2	13095.4	16357.9	77481.7	1.05365e+06	3.3719e+06	0	0	0	0	0	0	0	0	0	0	0	0	0	0	0	0	0	0	0	0
LIPID-N-1423	PI(18:0_20:3)	GP	PI	887.565	888.573	[M-H]-	C47H85O13P	181908	353269	940687	1.2851e+06	275512	221909	235005	1.34496e+06	1.09601e+06	1.51296e+06	189000	285359	142897	240028	314945	190172	343575	248160	404248	228701	116668	70990.1	179091	149975	154571	108206	242338	71725.3	243574	65376.5
LIPID-N-0524	PI(18:0_20:4)	GP	PI	885.557	886.557	[M-H]-	C47H83O13P	1.44921e+06	2.62929e+06	5.86046e+06	7.2105e+06	1.56177e+06	1.42197e+06	1.81141e+06	8.77774e+06	6.95516e+06	1.0748e+07	1.89927e+06	2.66671e+06	1.52008e+06	2.09147e+06	2.40095e+06	1.81484e+06	3.66616e+06	1.8947e+06	3.67622e+06	2.61494e+06	1.18336e+06	709066	1.82725e+06	1.38264e+06	1.67781e+06	1.08235e+06	2.46687e+06	702423	2.01602e+06	662853
LIPID-N-0539	PI(18:0_20:5)	GP	PI	883.541	884.541	[M-H]-	C47H81O13P	24259.9	51029.2	66254.7	39014.3	21407.8	24657.6	9998.14	53863.3	19364.5	89501.2	0	0	0	0	0	0	0	0	0	0	0	0	0	0	0	0	0	0	0	0
LIPID-N-1415	PI(18:0_21:2)	GP	PI	903.596	904.604	[M-H]-	C48H89O13P	12032.9	25262.3	22025.7	23155.7	14108.4	15003.2	12699.5	28213	25162.9	27319.2	0	0	0	0	0	0	0	0	0	0	0	0	0	0	0	0	0	0	0	0
LIPID-N-0529	PI(18:0_22:4)	GP	PI	913.588	914.588	[M-H]-	C49H87O13P	99168.2	145845	358005	401103	157972	104875	80065.7	352562	2.04795e+06	2.57387e+06	14203.7	48882.6	5989.34	35112.8	32831.8	10199.9	25511.4	51069.4	108308	31445.6	13695.2	6745.26	14717.7	5857.98	13235.4	3351.21	21780.2	1310.92	66075.6	6658.21
LIPID-N-0496	PI(18:1_18:1)	GP	PI	861.557	862.557	[M-H]-	C45H83O13P	27788.4	50954.4	174012	113176	67383.5	62151.4	45371.8	316005	334963	1.0975e+06	42549.8	65214.1	33885.4	42630.4	55366.1	72854.9	143982	51867.7	83332.2	89960.1	51583.2	36842.8	83544.1	100533	67759.2	76920.1	179960	49236	125295	36134.8
LIPID-N-0508	PI(18:1_18:2)	GP	PI	859.541	860.541	[M-H]-	C45H81O13P	81257.6	104694	400466	227416	187785	138131	122016	554821	190679	1.12038e+06	37864.6	74549	34530.3	68162.3	91012.8	71401.3	230534	63827.4	183733	69787.9	58425.1	77890	236997	150800	72490.7	107854	367621	68153.7	123707	46980.4
LIPID-N-1430	PI(18:1_18:3)	GP	PI	857.518	858.526	[M-H]-	C45H79O13P	5666.45	3321.67	21630.4	13684.7	9599.99	13670.5	7959.06	35323.7	30959.3	65467.6	0	0	0	0	0	0	0	0	0	0	0	0	0	0	0	0	0	0	0	0
LIPID-N-1441	PI(18:1_20:4)	GP	PI	883.534	884.541	[M-H]-	C47H81O13P	266461	424068	817716	655040	350384	295607	197598	870692	280766	961391	117009	359792	235605	235978	304651	419895	505191	258281	239100	136018	182360	259305	499300	273676	366863	271865	819843	326336	299072	221215
LIPID-N-0549	PI(18:1_20:5)	GP	PI	881.526	882.526	[M-H]-	C47H79O13P	5774.49	20567.1	30079.5	8457.45	11677.9	7660.83	5162.11	14879.3	8497.13	17743.6	0	0	0	0	0	0	0	0	0	0	0	0	0	0	0	0	0	0	0	0
LIPID-N-0490	PI(18:2_16:0)	GP	PI	833.526	834.526	[M-H]-	C43H79O13P	60855.5	45144.8	181509	124626	68212.8	76901.2	105990	294550	1.00708e+06	7.17967e+06	18825	56107.5	19059.1	61926.6	52922.6	40223.6	218162	35994.4	125259	169961	27001.8	48169.2	121761	103766	36532.2	75398.6	184268	29646.6	131007	18055.2
LIPID-N-0521	PI(18:2_18:2)	GP	PI	857.526	858.526	[M-H]-	C45H79O13P	39495.6	38611.4	105879	51543	51105.5	28672.9	27380.8	96638.4	40593.9	84521.5	0	0	0	0	0	0	0	0	0	0	0	0	0	0	0	0	0	0	0	0
LIPID-N-0547	PI(18:2_20:4)	GP	PI	881.526	882.526	[M-H]-	C47H79O13P	19838	28513.8	79499.5	45981.1	28452.7	19799.1	12207.6	45696.5	17330.1	33601.3	7399.28	14869	15491.9	4830.02	21144.5	11907.9	12877.4	5797.4	10579.7	6250.24	5851.53	7387.57	35800.1	8273.15	10009.2	6736.74	30910.5	8754.34	5168.04	1603.78
LIPID-N-1398	PI(19:0_17:1)	GP	PI	863.565	864.573	[M-H]-	C45H85O13P	188.833	944.163	2895.41	16798.2	2433.38	4808.74	8770.7	27313.6	192595	306733	0	0	0	0	0	0	0	0	0	0	0	0	0	0	0	0	0	0	0	0
LIPID-N-1411	PI(19:0_17:2)	GP	PI	861.549	862.557	[M-H]-	C45H83O13P	15860.1	19561.2	110056	72422.7	20390.7	31465.7	30581	176294	261237	1.31284e+06	0	0	0	0	0	0	0	0	0	0	0	0	0	0	0	0	0	0	0	0
LIPID-N-0514	PI(20:3_18:0)	GP	PI	887.573	888.573	[M-H]-	C47H85O13P	128782	144684	406596	275848	117444	118388	96486.4	361347	1.65178e+06	7.14268e+06	28936	105188	39347.6	54176.1	104707	24071.5	98885.6	75032.4	274644	114909	21193.5	29982	34684	45169.3	13498.8	20821.1	56389.8	14411	340225	8906.17
LIPID-N-0538	PI(20:4_18:1)	GP	PI	883.541	884.541	[M-H]-	C47H81O13P	100247	228203	402965	281571	165138	123881	85704	361812	118091	483444	57891.1	150715	127453	105018	139971	173515	244590	99803.1	97987	60750.3	105074	141418	217415	143491	158879	129993	398949	162000	136877	88483.8
LIPID-N-1226	PS(12:0_13:0)	GP	PS	636.388	637.395	[M-H]-	C31H60NO10P	8055.28	8405.22	7303.24	14030.8	9131.14	7821.58	7338.04	10082.4	13491	23646.7	0	0	0	0	0	0	0	0	0	0	0	0	0	0	0	0	0	0	0	0
LIPID-N-1227	PS(12:0_15:0)	GP	PS	664.419	665.427	[M-H]-	C33H64NO10P	25112.5	22505.2	33113	25793.5	27214.6	23221.9	25320	29427.9	31636.6	24133	10325.1	13202.1	12643.3	13125.3	11791.3	12278.6	11849.3	12947.8	10725	10033.9	13787.7	11305.3	13771.8	13474.5	11815.1	11180.4	12519.2	11079.5	12354	12298.5
LIPID-N-1253	PS(12:0_15:1)	GP	PS	662.403	663.411	[M-H]-	C33H62NO10P	7711.83	6550.39	8578.85	8491.33	9233.76	6455.26	11331.1	7784.99	7944.2	9412.61	10174.7	10558.4	10699.2	9286.41	11129.2	11228.1	11165.7	9973.17	6466.46	8032.64	8530.78	9203.94	10395	11845.9	10499.9	9961.76	8948.66	9738.91	12101.3	8211.68
LIPID-N-1228	PS(12:0_16:0)	GP	PS	678.435	679.442	[M-H]-	C34H66NO10P	63515.5	78692.7	89943.6	147040	66073.2	58214.3	66357.1	87850.7	100714	238738	26064.5	33945.8	43243.1	41988.8	48433.5	47605.6	100298	44753.6	45787.7	41839.2	34451.3	79181.7	65383.7	53512.9	50467.3	47038.5	54276.6	58742.6	68926.6	46513
LIPID-N-1284	PS(13:0_17:2)	GP	PS	702.435	703.442	[M-H]-	C36H66NO10P	17942.9	19248.5	19538.3	25457.2	23276.7	16962.9	22875.2	27154	24810.9	28859.7	9715.5	10172.6	9569.99	11931.1	9168.16	7691.73	10255.8	9847.04	9247.54	10274.4	9941.97	10173.4	10768.1	6249.55	9455.14	8003.1	12712.6	10794	10697.6	7962.99
LIPID-N-1239	PS(15:0_21:0)	GP	PS	790.56	791.568	[M-H]-	C42H82NO10P	15205.1	21419.9	29619	45752.1	19231.9	26852	21979.7	62860.4	83482.6	54508.5	0	0	0	0	0	0	0	0	0	0	0	0	0	0	0	0	0	0	0	0
LIPID-N-0560	PS(16:0_16:0)	GP	PS	734.497	735.505	[M-H]-	C38H74NO10P	8109.12	13514.6	31258.7	55015.8	14334.9	4436.73	17965.9	52991.5	208111	182107	0	0	0	0	0	0	0	0	0	0	0	0	0	0	0	0	0	0	0	0
LIPID-N-1233	PS(16:0_17:0)	GP	PS	748.513	749.521	[M-H]-	C39H76NO10P	22745.5	25591	66843	108476	17866.8	11216.2	22601.9	245013	478850	521251	0	0	0	0	0	0	0	0	0	0	0	0	0	0	0	0	0	0	0	0
LIPID-N-0567	PS(16:0_18:1)	GP	PS	760.513	761.521	[M-H]-	C40H76NO10P	208207	361601	698281	919542	337508	198562	369775	1.08862e+06	7.21082e+06	1.19941e+06	145501	279039	203696	320252	328758	388554	539026	206933	362329	198914	85740.5	93501.4	252643	96604.1	264846	361761	517253	96591	276052	48010.6
LIPID-N-1307	PS(16:0_20:3)	GP	PS	784.513	785.521	[M-H]-	C42H76NO10P	42458	96726.2	147456	201922	71987.3	115577	150439	331881	250110	736699	21785.6	77499.8	62197.9	34057.7	59948.4	81649.7	153768	55725.2	97997.1	113855	60644.6	41171.4	68302.3	108042	25915.9	117186	107585	89580.2	75408.8	30544.5
LIPID-N-0587	PS(16:0_20:4)	GP	PS	782.497	783.505	[M-H]-	C42H74NO10P	17080.1	23712.1	49601.9	56303	21410.8	19703.1	21478.2	73716	121653	395666	0	0	0	0	0	0	0	0	0	0	0	0	0	0	0	0	0	0	0	0
LIPID-N-1267	PS(16:0_21:1)	GP	PS	802.56	803.568	[M-H]-	C43H82NO10P	14449.1	37154.6	53573.8	84564.6	24048	43757.7	60780.6	111770	100993	143722	0	0	0	0	0	0	0	0	0	0	0	0	0	0	0	0	0	0	0	0
LIPID-N-0596	PS(16:0_22:6)	GP	PS	806.497	807.505	[M-H]-	C44H74NO10P	10657.8	26856.4	31326.9	28508.1	12171.8	12481.6	11305	55905.7	101930	899763	7024.81	8429.6	8475.2	16400.9	22168.2	27501.2	12905.1	10965.5	31602.5	21827.1	7940.72	1803.59	12361.6	4110.81	5498.64	7697.35	6801.9	2761.51	42432.2	2269.26
LIPID-N-1261	PS(17:0_18:1)	GP	PS	774.529	777.552	[M-H]-	C41H80NO10P	6190.35	17937.3	48895.1	38512.7	28236.5	12443.2	25260.1	71517.3	217649	24815.8	0	0	0	0	0	0	0	0	0	0	0	0	0	0	0	0	0	0	0	0
LIPID-N-1244	PS(17:0_21:0)	GP	PS	818.591	791.474	[M-H]-	C43H70NO10P	40747	60540.4	114467	141044	50284.9	72149.3	92339.2	213683	189948	169660	27614.1	41740.3	29667.3	49902.9	43512.1	35096.3	86540.3	32071.2	145496	79092.7	32279.8	34078.4	40396.8	51360.9	29818.8	36064	58650.5	23424.3	32256.7	21809.6
LIPID-N-1291	PS(17:1_18:1)	GP	PS	772.513	777.552	[M-H]-	C41H80NO10P	20847.8	36365.4	64186.9	121479	22375.9	13605.7	31726.8	114928	602432	754601	11026.1	9113.26	10085.3	17873.2	10819	16888.6	16230.7	7101.39	27264.2	9828.54	11088.8	6965.31	16435.3	17805.4	11981.9	5011.15	18440.2	4895.67	18618.2	11451.6
LIPID-N-1320	PS(17:2_18:2)	GP	PS	768.482	777.552	[M-H]-	C41H80NO10P	50627.4	36940	97086.1	120511	38089.9	42569.4	48423.4	126698	39422.2	177211	0	0	0	0	0	0	0	0	0	0	0	0	0	0	0	0	0	0	0	0
LIPID-N-1344	PS(17:2_22:4)	GP	PS	820.513	829.583	[M-H]-	C45H84NO10P	28089.5	28591.7	42428.1	43454.6	20467.5	17471.9	33656.4	32183.8	69880.9	60869.5	0	0	0	0	0	0	0	0	0	0	0	0	0	0	0	0	0	0	0	0
LIPID-N-1259	PS(18:0_15:1)	GP	PS	746.497	749.521	[M-H]-	C39H76NO10P	65147.8	79797	82874.3	103252	48589	55231.4	38553.2	123584	140290	131148	93681.6	100931	77082.1	45714.4	128369	290773	56906.6	95379.1	223557	115756	42352.7	53129.8	112379	57423.6	49689.2	84445.4	96054.2	82719.4	153147	59117.8
LIPID-N-0561	PS(18:0_16:0)	GP	PS	762.529	763.536	[M-H]-	C40H78NO10P	14936.8	25973.4	52532.6	59043.2	37685.1	11080.7	16686.7	66583.6	323241	120718	0	0	0	0	0	0	0	0	0	0	0	0	0	0	0	0	0	0	0	0
LIPID-N-0563	PS(18:0_18:0)	GP	PS	790.56	791.568	[M-H]-	C42H82NO10P	522330	708587	1.14402e+06	1.50671e+06	612770	784480	1.02924e+06	3.7382e+06	7.69328e+06	1.17582e+07	155000	205305	199972	119369	265526	225888	376015	209232	406279	561944	103265	79792.7	265970	91623.5	144669	75954	133619	79380.6	412474	62466
LIPID-N-0570	PS(18:0_18:1)	GP	PS	788.544	789.552	[M-H]-	C42H80NO10P	3.4693e+06	5.21768e+06	9.14916e+06	1.05224e+07	5.69805e+06	3.30777e+06	4.98515e+06	1.28542e+07	6.45644e+07	3.73812e+06	2.09101e+06	2.44863e+06	1.33015e+06	2.73011e+06	2.95387e+06	3.11671e+06	1.31077e+06	1.73238e+06	2.11562e+06	1.1754e+06	667952	509190	1.50436e+06	326348	1.39567e+06	1.38752e+06	2.73139e+06	538837	1.03859e+06	612602
LIPID-N-0577	PS(18:0_18:2)	GP	PS	786.529	787.536	[M-H]-	C42H78NO10P	1.15954e+06	1.0426e+06	3.63173e+06	3.53934e+06	773020	453235	858787	4.2879e+06	5.57297e+06	1.53033e+07	442707	823885	399978	707694	830984	541869	716392	607263	2.19387e+06	672515	421342	191655	1.06359e+06	354408	351516	824280	1.38599e+06	225861	952203	170609
LIPID-N-0582	PS(18:0_18:3)	GP	PS	784.513	785.521	[M-H]-	C42H76NO10P	3793.56	10434.1	46202.3	41231.6	2819.67	2771.09	9412.36	32902.8	167386	327961	0	0	0	0	0	0	0	0	0	0	0	0	0	0	0	0	0	0	0	0
LIPID-N-1295	PS(18:0_19:2)	GP	PS	800.544	801.552	[M-H]-	C43H80NO10P	71501.1	95867.7	151505	116834	75967.8	66520.9	53937.6	189100	96527.8	224967	21783.6	37356	21358.6	29142.8	37746.1	28726.2	51510.6	26703.4	49257.8	36505.1	26207.7	17304.4	22938.6	30113.7	20916.1	25548.2	58407.4	16384.4	22913.6	11358.8
LIPID-N-1297	PS(18:0_20:2)	GP	PS	814.56	817.583	[M-H]-	C44H84NO10P	21212.6	41901.1	50173	47828.9	33226.8	16085.7	20411.9	47017.6	134553	114083	14223.9	11804	16323.9	6287.2	18190.5	31042.1	12363.3	14159	27221.5	22113.5	6859.56	4574.53	17628	11267.9	8512.7	7960.79	18173.5	16379.6	15897.9	6247.12
LIPID-N-0584	PS(18:0_20:3)	GP	PS	812.544	813.552	[M-H]-	C44H80NO10P	298635	496003	887468	911250	326064	177563	260535	928880	3.10529e+06	2.4884e+06	59997.3	185318	111140	162933	165301	58058	47233.5	117141	204201	46797.6	19341.4	17971.2	53549.2	22316.6	38569	56804.4	85994.3	19680.2	132031	11787.3
LIPID-N-0589	PS(18:0_20:4)	GP	PS	810.529	811.536	[M-H]-	C44H78NO10P	235126	219100	535026	600883	272797	162983	140522	766904	755967	4.18868e+06	208822	368970	166710	259193	301489	205913	140311	251364	5.68194e+06	182992	68486	58205.3	210531	112417	126866	74933.8	213066	61507.3	2.91942e+06	49545.7
LIPID-N-0593	PS(18:0_20:5)	GP	PS	808.513	809.521	[M-H]-	C44H76NO10P	13707.3	15255	34745.4	20784.2	8425.81	4933.71	12578.9	22750.5	29573.8	224788	0	0	0	0	0	0	0	0	0	0	0	0	0	0	0	0	0	0	0	0
LIPID-N-1247	PS(18:0_21:0)	GP	PS	832.607	817.583	[M-H]-	C44H84NO10P	2.01729e+06	3.67287e+06	4.52561e+06	4.12351e+06	2.21383e+06	3.90085e+06	4.23843e+06	7.97505e+06	5.8016e+06	1.84422e+07	0	0	0	0	0	0	0	0	0	0	0	0	0	0	0	0	0	0	0	0
LIPID-N-1249	PS(18:0_22:0)	GP	PS	846.622	829.583	[M-H]-	C45H84NO10P	79207	143948	172582	164748	90434.7	152450	163133	303580	212321	719786	0	0	0	0	0	0	0	0	0	0	0	0	0	0	0	0	0	0	0	0
LIPID-N-1278	PS(18:0_22:1)	GP	PS	844.607	829.583	[M-H]-	C45H84NO10P	223833	316933	553244	537492	284271	260976	287498	832874	400067	1.89674e+06	0	0	0	0	0	0	0	0	0	0	0	0	0	0	0	0	0	0	0	0
LIPID-N-0586	PS(18:0_22:3)	GP	PS	840.575	841.583	[M-H]-	C46H84NO10P	16864.4	31995.9	50425.6	42111.9	23678.7	31760.2	30409.7	18795.7	48500.4	18644.9	0	0	0	0	0	0	0	0	0	0	0	0	0	0	0	0	0	0	0	0
LIPID-N-0595	PS(18:0_22:5)	GP	PS	836.544	837.552	[M-H]-	C46H80NO10P	297988	338412	528403	627869	259892	197996	145731	369660	379807	1.00566e+06	0	0	0	0	0	0	0	0	0	0	0	0	0	0	0	0	0	0	0	0
LIPID-N-0598	PS(18:0_22:6)	GP	PS	834.529	835.536	[M-H]-	C46H78NO10P	65654.3	125372	149761	172974	64629.5	40941.4	30703.6	219599	300037	1.11101e+06	96094.3	159257	93157.9	200523	181277	192228	76511	137980	359717	120692	40433.2	41504	253883	17068.3	51049.7	43534.3	109862	49219.2	291604	54779.6
LIPID-N-1250	PS(18:0_23:0)	GP	PS	860.638	861.646	[M-H]-	C47H92NO10P	36549.8	58426.1	79496.1	91372.9	32742.5	33381.8	32783.1	74941.4	33326.8	203188	0	0	0	0	0	0	0	0	0	0	0	0	0	0	0	0	0	0	0	0
LIPID-N-1252	PS(18:0_24:0)	GP	PS	874.654	845.521	[M-H]-	C47H76NO10P	6693.41	8343.98	20966.3	15100.8	13514.5	7437.11	7064.18	25957.7	35736.3	6149.75	0	0	0	0	0	0	0	0	0	0	0	0	0	0	0	0	0	0	0	0
LIPID-N-1292	PS(18:1_18:1)	GP	PS	786.529	787.536	[M-H]-	C42H78NO10P	140119	218773	213529	230731	167910	178134	333952	203740	1.56073e+06	167121	284936	524682	316516	528452	527947	602643	357630	413053	408557	399469	136771	160893	549939	125496	328344	462972	1.06187e+06	223487	163170	146951
LIPID-N-0571	PS(18:1_19:0)	GP	PS	802.56	803.568	[M-H]-	C43H82NO10P	42564.6	84454.1	138412	141022	69152.6	128522	151772	257751	345776	246873	0	0	0	0	0	0	0	0	0	0	0	0	0	0	0	0	0	0	0	0
LIPID-N-1309	PS(18:1_19:2)	GP	PS	798.529	799.536	[M-H]-	C43H78NO10P	8795.43	23287	20345.6	32123.8	12119.5	28616.5	37143.8	71640.6	56892.5	163815	0	0	0	0	0	0	0	0	0	0	0	0	0	0	0	0	0	0	0	0
LIPID-N-0572	PS(18:1_20:0)	GP	PS	816.575	817.583	[M-H]-	C44H84NO10P	26784.2	70896	79022.9	71865.1	39602.3	49700.5	62521.5	129864	256897	179940	0	0	0	0	0	0	0	0	0	0	0	0	0	0	0	0	0	0	0	0
LIPID-N-1322	PS(18:1_20:3)	GP	PS	810.529	817.583	[M-H]-	C44H84NO10P	207967	382478	566360	489190	281024	358055	393599	752292	1.16298e+06	250571	124719	274508	220724	135631	196173	313369	271878	269352	223496	228547	447848	209638	274062	479834	194663	595325	553657	371571	203159	176606
LIPID-N-1331	PS(18:1_20:4)	GP	PS	808.513	817.583	[M-H]-	C44H84NO10P	82085	114953	193627	187648	93782.9	110042	127638	255113	407439	128821	113843	196178	133600	89924.5	154349	187840	246814	109839	208083	141281	295793	173938	343177	338004	166370	384364	485635	181358	102121	173652
LIPID-N-1314	PS(18:1_21:2)	GP	PS	826.56	827.568	[M-H]-	C45H82NO10P	23665.9	31237.9	70506.2	74247.5	34422.1	19317.9	14895.7	68549.9	156958	111083	0	0	0	0	0	0	0	0	0	0	0	0	0	0	0	0	0	0	0	0
LIPID-N-0580	PS(18:1_22:1)	GP	PS	842.607	843.615	[M-H]-	C46H86NO10P	20116.8	41952.2	55393.4	68488.3	37373.2	19093.9	29689.1	54682.3	173565	18829.6	0	0	0	0	0	0	0	0	0	0	0	0	0	0	0	0	0	0	0	0
LIPID-N-1316	PS(18:1_22:2)	GP	PS	840.575	841.583	[M-H]-	C46H84NO10P	22679.2	43514.9	40856	38775.2	23957.1	46957.6	47190.8	77573.8	52230	184261	0	0	0	0	0	0	0	0	0	0	0	0	0	0	0	0	0	0	0	0
LIPID-N-1335	PS(18:1_22:4)	GP	PS	836.544	825.458	[M-H]-	C46H68NO10P	9580.75	12548	30467.2	24675.2	11460.2	16059.7	21075.1	58410.9	674049	1.62766e+06	0	0	0	0	0	0	0	0	0	0	0	0	0	0	0	0	0	0	0	0
LIPID-N-1338	PS(18:1_24:4)	GP	PS	864.575	865.583	[M-H]-	C48H84NO10P	8154.77	5718.34	21955.3	20634.4	7651.93	10080.9	9651.48	66086.6	480291	777729	0	0	0	0	0	0	0	0	0	0	0	0	0	0	0	0	0	0	0	0
LIPID-N-0574	PS(18:2_16:0)	GP	PS	758.497	759.505	[M-H]-	C40H74NO10P	24982.6	36919	89457.1	114746	38756.6	7554.3	35046	141681	430515	525517	11034.9	20397.6	15054.1	17652.9	29579.1	29780.6	47425.3	22612.2	92101.2	26858.9	14802	9872.36	34177.4	31612.9	7157.7	36219	86539.5	10038.9	49587.2	3924.99
LIPID-N-0581	PS(18:2_18:1)	GP	PS	784.513	785.521	[M-H]-	C42H76NO10P	14815.7	16794.4	56111.4	43868.3	19008.7	18137.8	25988.7	29984.3	227942	69825.4	34187.9	70546.8	19045.1	54125.8	48551.6	30097	41364	34563.4	68094.2	36375.6	21184.4	19330.5	86228.6	26230.4	20627.6	65847.2	110320	36222.3	27343.9	11725
LIPID-N-1321	PS(18:2_18:2)	GP	PS	782.497	785.521	[M-H]-	C42H76NO10P	98660.1	100579	248443	266929	80096.4	149779	194181	464668	481177	1.95474e+06	54072.6	163671	111097	99312.2	157561	160961	531795	98159.1	250637	209369	94958.5	114587	147609	211175	118507	168951	321179	109381	155822	56505.5
LIPID-N-1332	PS(18:2_20:3)	GP	PS	808.513	817.583	[M-H]-	C44H84NO10P	152390	227353	362495	297184	161754	129881	202255	450168	818584	396847	103596	255057	160894	138876	205834	177591	307108	247653	277285	169207	412743	251562	339751	564046	218804	463000	640432	246209	147516	191653
LIPID-N-1342	PS(18:2_20:4)	GP	PS	806.497	817.583	[M-H]-	C44H84NO10P	168124	110050	467095	418639	158508	100098	180972	424412	395084	383928	147105	190896	106150	100509	211246	108366	294325	119027	264655	107732	326239	279929	555073	502524	199504	342587	645240	132044	62442.3	213034
LIPID-N-1269	PS(19:0_18:1)	GP	PS	802.56	803.568	[M-H]-	C43H82NO10P	117489	189027	233611	339469	145487	404667	446961	737684	787518	2.02612e+06	48513.8	268491	123465	198252	150762	310725	940797	227271	357009	717175	50910.8	86943.1	91295	121895	69630	188875	164016	207783	370003	51912.7
LIPID-N-1296	PS(19:0_18:2)	GP	PS	800.544	801.552	[M-H]-	C43H80NO10P	28180.9	17011.3	70780.5	63574.8	26342.2	34176.6	39035.1	146898	216809	361134	15986.3	21061.9	18195.3	16056.5	26261.2	29152.5	103290	22828.4	26202.4	34888.9	26210.1	22340.8	46720.1	42798.7	27618.2	35387	59556	18638.5	21624.8	14181.1
LIPID-N-1310	PS(19:0_18:3)	GP	PS	798.529	799.536	[M-H]-	C43H78NO10P	14104.2	6257.55	20454.5	20435.7	11484.7	14210.5	19420.7	34271.4	23116.9	100420	0	0	0	0	0	0	0	0	0	0	0	0	0	0	0	0	0	0	0	0
LIPID-N-1311	PS(19:1_18:2)	GP	PS	798.529	799.536	[M-H]-	C43H78NO10P	23442.1	39706	49427.3	73132.2	37826.9	38825.1	35459.7	98859.4	136664	76975.4	27894.1	44477.1	38171.3	32443.5	43651.8	34722.1	60831	42113.7	48183.1	29624.2	66086.5	42765.4	69510.3	100417	41019.4	86169.5	88381.3	32186.9	32879.7	43688.6
LIPID-N-1298	PS(20:0_18:2)	GP	PS	814.56	817.583	[M-H]-	C44H84NO10P	170308	214411	402037	370882	160371	145085	146090	569234	584621	404947	0	0	0	0	0	0	0	0	0	0	0	0	0	0	0	0	0	0	0	0
LIPID-N-1251	PS(20:0_21:0)	GP	PS	860.638	861.646	[M-H]-	C47H92NO10P	31135.5	78343.8	50283.3	38860.5	50043.7	67170.9	37722.2	44257	18663.4	36468.5	0	0	0	0	0	0	0	0	0	0	0	0	0	0	0	0	0	0	0	0
LIPID-N-1351	PS(20:1_22:5)	GP	PS	862.56	863.568	[M-H]-	C48H82NO10P	9743.3	22543.3	38994.5	48313.4	18612.7	12873.2	14956.1	31565	64645.7	26158.2	0	0	0	0	0	0	0	0	0	0	0	0	0	0	0	0	0	0	0	0
LIPID-N-1352	PS(20:2_22:4)	GP	PS	862.56	863.568	[M-H]-	C48H82NO10P	163649	191561	345661	442966	186935	161189	184669	463011	456027	1.41503e+06	80307.9	138104	58877.5	52497.1	102113	41258.3	61682.8	81734.5	53126.5	59538.6	67994.7	10086.5	30110.9	30169.3	85616.3	21611.7	31445.9	19311.8	47143.2	11813.4
LIPID-N-1361	PS(20:3_20:4)	GP	PS	832.513	825.458	[M-H]-	C46H68NO10P	37178	43461.5	60752.2	82201.1	35180.3	35158.7	48582.1	65182.4	209221	76160.1	35557.8	84805.8	61237.7	37092.4	66535	71278.9	98695.5	81708.6	39920.6	77110.4	80046	41897.5	62400.8	71738.8	106721	41076.1	79576.3	34405.9	45321.5	35452
LIPID-N-1363	PS(20:3_22:4)	GP	PS	860.544	863.568	[M-H]-	C48H82NO10P	17788	28686.6	34642	55449.3	17933.8	25559.5	30799.5	51119.4	109267	58214.3	0	0	0	0	0	0	0	0	0	0	0	0	0	0	0	0	0	0	0	0
LIPID-N-1367	PS(20:4_20:4)	GP	PS	830.497	825.458	[M-H]-	C46H68NO10P	39991.6	46657.9	56032.2	90404.4	29199	18740.9	29113.7	57481.1	110816	96641.6	34620.3	67073.3	47600.9	40847.8	55214.7	27589.8	53467	29645	20777.1	41386.2	31377.5	37326.1	71401.3	40876.3	66541.6	21065.2	74113.1	17540.5	6908.41	27079.6
LIPID-N-1270	PS(21:0_16:1)	GP	PS	802.56	803.568	[M-H]-	C43H82NO10P	92594.9	125520	113328	156744	92307.5	167200	182493	369827	366500	866056	31361.3	192898	104156	107733	127201	200601	379877	153822	203781	348504	46643	43472.4	57939.8	66071.3	38034.3	126027	97923.4	141041	214382	25501.9
LIPID-N-1301	PS(21:0_18:2)	GP	PS	828.575	829.583	[M-H]-	C45H84NO10P	166411	269765	670694	535079	190846	153108	160372	1.04103e+06	529136	1.24342e+06	0	0	0	0	0	0	0	0	0	0	0	0	0	0	0	0	0	0	0	0
LIPID-N-1315	PS(21:0_18:3)	GP	PS	826.56	827.568	[M-H]-	C45H82NO10P	50905.7	77265.7	120459	137527	58059.2	88945.1	84747.3	189680	50238.4	190103	43482.7	68305.1	20948	52764.1	58295.5	62988.4	64244.3	65777	119984	58070.8	33993.2	22088.6	53482.3	40750.2	12471.2	47455.3	45913.5	28976.8	31064.9	26039.8
LIPID-N-1325	PS(21:0_20:4)	GP	PS	852.575	853.583	[M-H]-	C47H84NO10P	152512	313817	453214	606130	198464	158954	170433	632925	596230	456978	17119.2	50985.5	28440.7	31926.1	46242.4	29428.3	80411.7	33391.9	82139	71019.5	15877.8	8851.57	27181.5	23249.2	27498.5	8749.05	44329.5	8774.07	84145	7316.44
LIPID-N-1348	PS(21:2_20:4)	GP	PS	848.544	849.552	[M-H]-	C47H80NO10P	47670	79151.9	96275.6	115667	51033.4	47418.9	41189	130593	135914	211034	0	0	0	0	0	0	0	0	0	0	0	0	0	0	0	0	0	0	0	0
LIPID-N-0591	PS(22:4_18:0)	GP	PS	838.56	839.568	[M-H]-	C46H82NO10P	147137	214600	479097	565511	230894	109591	156572	458594	1.55469e+06	986318	0	0	0	0	0	0	0	0	0	0	0	0	0	0	0	0	0	0	0	0
LIPID-N-1303	PS(23:0_18:2)	GP	PS	856.607	857.615	[M-H]-	C47H88NO10P	94639.7	196029	178031	186398	127344	127633	116749	232607	120414	370766	0	0	0	0	0	0	0	0	0	0	0	0	0	0	0	0	0	0	0	0
LIPID-N-1327	PS(23:0_20:4)	GP	PS	880.607	889.677	[M-H]-	C49H96NO10P	14974.3	31368.9	25025.7	30328.5	17667.7	10917.5	17335	25087.4	48346.4	60994.8	0	0	0	0	0	0	0	0	0	0	0	0	0	0	0	0	0	0	0	0
LIPID-P-0727	SM(d18:0/12:0)	SP	SM	649.528	648.521	[M+H]+	C35H73N2O6P	41548.9	43768.1	34750	33072	25425.8	23204.9	36467.2	26747.3	49197.7	24599.8	0	0	0	0	0	0	0	0	0	0	0	0	0	0	0	0	0	0	0	0
LIPID-P-0737	SM(d18:1/15:0)	SP	SM	689.56	688.552	[M+H]+	C38H77N2O6P	48207.9	49982.9	71108.3	78601.8	48097	15306.5	31254.8	77383.1	139217	93330.5	21553.3	35568.9	11066	27813.9	27732.1	15348.8	21396.3	19017.3	33078.2	21509	9138.95	23248.2	24435.1	26986.4	24815.3	29331.2	37383.7	15833.6	11169.2	17503.1
LIPID-P-0738	SM(d18:1/16:0)	SP	SM	703.575	702.568	[M+H]+	C39H79N2O6P	234357	356100	565285	674594	255278	151935	270913	628796	1.24054e+06	716635	305759	506881	354344	517296	618642	444292	403438	340256	507692	406798	218280	186581	413283	452922	253454	428586	660363	204632	293689	181677
LIPID-P-0739	SM(d18:1/17:0)	SP	SM	717.591	716.583	[M+H]+	C40H81N2O6P	148882	166839	355004	446272	150363	92217	137089	517340	817614	352886	357367	187720	103307	195320	256921	185584	339610	141977	250347	221212	143844	104549	179185	274101	284052	119393	352335	78266.8	98961.1	98486.2
LIPID-P-0740	SM(d18:1/18:0)	SP	SM	731.607	730.599	[M+H]+	C41H83N2O6P	96902.5	105520	140771	194255	108115	95719.3	83115.6	171220	242411	144032	85290.2	122880	103307	135817	164727	140053	118221	81219.4	176563	88416	69296	34701.2	104682	79854.9	79653.3	41812.2	371704	75782.5	100805	76112.3
LIPID-P-0741	SM(d18:1/19:0)	SP	SM	745.622	744.615	[M+H]+	C42H85N2O6P	390519	502879	759474	1.00556e+06	391910	406149	322108	892187	496697	255602	170196	265873	99897.7	330025	332740	201045	316202	119886	3.27431e+06	219395	225496	102640	326666	317237	146248	112215	471898	218911	1.5576e+06	215199
LIPID-P-0742	SM(d18:1/20:0)	SP	SM	759.638	758.63	[M+H]+	C43H87N2O6P	59036.4	81541.2	108104	174338	82607.9	72743	57158	124941	175914	51822.5	45887.6	98511.7	31479	109481	108038	68600.1	124795	38126.7	44293.8	54827.5	36698.9	20721.6	91117	73749	51964.6	30759.2	140921	52568.7	34761	58932.8
LIPID-P-0745	SM(d18:1/23:0)	SP	SM	801.685	800.677	[M+H]+	C46H93N2O6P	579653	728695	949199	921087	452634	404109	392881	1.25621e+06	518206	1.3477e+06	992900	1.02452e+06	1.14477e+06	1.40477e+06	1.12152e+06	1.03451e+06	814139	644103	1.00431e+06	949300	894052	791718	953107	949590	519599	903358	1.00388e+06	770215	544551	518998
LIPID-P-0746	SM(d18:1/24:0)	SP	SM	815.701	814.693	[M+H]+	C47H95N2O6P	27460.6	41129.3	62234.3	49858.9	23984.1	13497.6	17162.8	80734.2	260794	87035.9	34097	45544	41678.9	43494.9	44783.4	49023	30766	24028.8	31896.5	31898.5	23692.8	27751.2	34414.1	51776.7	26606.6	53111.2	61520	25272.3	9949.86	19474.8
LIPID-P-0747	SM(d18:1/25:0)	SP	SM	829.716	828.708	[M+H]+	C48H97N2O6P	31761.1	29966.1	61703	58892.1	27281.2	31511.7	16092.8	92468	45344.6	56382.8	45055.2	57189.3	52655.6	40548.6	47357.6	56611.3	52461.9	24358.5	43394.1	48660.8	45102.8	60368.1	80599.1	80135.3	56638.5	67074.8	112383	28367.5	19338.4	31571.7
LIPID-P-0096	SPH(d18:1)	SP	SPH	300.29	299.282	[M+H]+	C18H37NO2	253870	211226	591973	545835	99406.1	126545	141137	426433	4.16829e+06	1.20218e+06	23845.7	61019.8	32321.8	19242.8	67172.3	47482.2	64021	25737.2	38680.6	75866.1	40444.6	50400.6	55588.9	43481.8	27925.1	38487.4	84684.4	35714.1	25526.9	25333.4
LIPID-P-0828	TG(10:0_16:0_18:1)	GL	TG	766.692	748.658	[M+NH4]+	C47H88O6	601488	422397	280820	188872	392074	476602	363369	141376	12381.9	42819.5	6.55966e+06	8.20632e+06	1.00282e+07	5.14655e+06	5.57798e+06	5.6243e+06	2.58633e+06	4.0167e+06	2.4266e+06	7.94893e+06	2.25786e+06	2.89454e+06	4.19075e+06	3.13319e+06	2.61676e+06	1.89738e+06	2.41028e+06	5.64578e+06	3.64102e+06	4.97245e+06
LIPID-P-0885	TG(10:0_16:0_18:2)	GL	TG	764.672	746.642	[M+NH4]+	C47H86O6	1.04189e+06	794962	733581	688161	819042	1.12921e+06	527387	597120	35666.9	66765.1	0	0	0	0	0	0	0	0	0	0	0	0	0	0	0	0	0	0	0	0
LIPID-P-0957	TG(10:0_16:0_18:3)	GL	TG	762.659	744.627	[M+NH4]+	C47H84O6	340863	159813	174744	248030	344852	256558	296062	135005	8238.21	11732.3	1.3002e+06	1.64759e+06	1.04754e+06	1.17779e+06	1.28799e+06	975787	1.06416e+06	1.81616e+06	1.42297e+06	1.15068e+06	608167	1.72049e+06	1.3078e+06	1.01127e+06	437176	922397	854142	870495	1.2004e+06	1.2852e+06
LIPID-P-1026	TG(10:0_16:2_18:2)	GL	TG	760.639	742.611	[M+NH4]+	C47H82O6	214103	201235	205785	129413	315541	284607	201152	130717	3499.43	6575.56	3.03114e+06	2.71745e+06	1.1835e+06	1.91948e+06	2.8773e+06	1.43158e+06	1.55041e+06	2.09929e+06	1.9383e+06	1.8333e+06	897800	3.26008e+06	3.41205e+06	1.55019e+06	685781	955484	1.47674e+06	901868	744291	3.70862e+06
LIPID-P-0962	TG(10:0_18:1_18:2)	GL	TG	790.69	772.658	[M+NH4]+	C49H88O6	844691	712882	522351	515274	923704	683044	796311	437532	46380.8	44274.8	8.10569e+06	1.18116e+07	1.04654e+07	7.41338e+06	1.24288e+07	7.83931e+06	6.72489e+06	8.67525e+06	5.50946e+06	1.10688e+07	7.70323e+06	9.89629e+06	9.28268e+06	7.68505e+06	4.55867e+06	5.69089e+06	6.41922e+06	7.52737e+06	6.65893e+06	1.21578e+07
LIPID-P-1028	TG(10:0_18:1_18:3)	GL	TG	788.673	770.642	[M+NH4]+	C49H86O6	272064	195588	148567	124562	269972	278811	227527	90323	2693.03	2314.62	1.41242e+06	1.60291e+06	1.08649e+06	1.23601e+06	1.39375e+06	974152	975519	1.91049e+06	1.54036e+06	1.25859e+06	1.06742e+06	1.95802e+06	1.47149e+06	1.42659e+06	768130	1.12179e+06	1.16223e+06	1.28838e+06	1.15383e+06	2.27541e+06
LIPID-P-2294	TG(11:0_18:1_18:2)	GL	TG	804.71	786.674	[M+NH4]+	C50H90O6	190327	156176	166862	157722	191382	173439	159445	157983	33962.8	47604.9	857190	772741	729596	693482	1.02228e+06	819818	753750	918055	799336	834852	564676	1.09348e+06	1.05253e+06	673776	417601	467968	551927	672562	473078	925935
LIPID-P-0784	TG(12:0_16:0_16:0)	GL	TG	768.707	750.674	[M+NH4]+	C47H90O6	381601	359424	252974	264976	367825	398764	269227	375876	124645	74203.7	1.13578e+07	1.46508e+07	3.3724e+07	1.75392e+07	1.57874e+07	9.10734e+06	3.70639e+06	6.72363e+06	1.48402e+07	1.15255e+07	4.44004e+06	6.03746e+06	9.43244e+06	3.39413e+06	3.99327e+06	1.78894e+06	5.00565e+06	7.84078e+06	5.01212e+06	6.57229e+06
LIPID-P-0833	TG(12:0_16:0_18:1)	GL	TG	794.724	776.689	[M+NH4]+	C49H92O6	1.82427e+06	1.87391e+06	1.2612e+06	888627	1.6308e+06	1.98179e+06	923507	934041	108552	300275	4.85271e+07	6.50233e+07	8.02487e+07	7.0334e+07	8.07827e+07	5.61829e+07	2.93853e+07	5.14085e+07	3.88167e+07	6.2136e+07	3.07012e+07	3.98871e+07	5.68523e+07	2.17075e+07	3.16753e+07	1.49381e+07	2.95764e+07	3.64592e+07	2.90029e+07	5.78988e+07
LIPID-P-0893	TG(12:0_16:0_18:2)	GL	TG	792.707	774.674	[M+NH4]+	C49H90O6	2.66454e+06	2.18364e+06	2.48192e+06	1.55426e+06	1.92426e+06	2.82819e+06	1.85949e+06	967946	88143.3	103729	7.56584e+07	6.62506e+07	9.43027e+07	8.57089e+07	1.19124e+08	6.94922e+07	5.2176e+07	5.79512e+07	5.90646e+07	8.0113e+07	3.71121e+07	7.75801e+07	9.1761e+07	4.19335e+07	3.92339e+07	2.30513e+07	5.64669e+07	3.12331e+07	4.1209e+07	8.36709e+07
LIPID-P-2273	TG(12:0_16:0_18:3)	GL	TG	790.69	772.658	[M+NH4]+	C49H88O6	101080	92196.3	92566	82561.9	135659	154123	78580.3	67218.1	1499.48	7664.53	4.96626e+06	4.4089e+06	4.62329e+06	4.7543e+06	5.28376e+06	5.12652e+06	2.20958e+06	4.18033e+06	5.15638e+06	5.16319e+06	953380	3.8276e+06	4.20185e+06	1.37581e+06	1.09718e+06	879000	2.1773e+06	2.2344e+06	1.72397e+06	5.00984e+06
LIPID-P-1089	TG(12:0_16:0_22:5)	GL	TG	842.726	824.689	[M+NH4]+	C53H92O6	1.22809e+06	1.02023e+06	999145	1.09286e+06	1.16012e+06	1.35458e+06	1.02078e+06	606970	2419.27	22546.3	3.66422e+06	3.38335e+06	2.68488e+06	3.14611e+06	4.37826e+06	4.25722e+06	4.17307e+06	4.03965e+06	8.33393e+06	3.7782e+06	1.86296e+06	3.71535e+06	4.37473e+06	3.41171e+06	1.86949e+06	2.58055e+06	3.59342e+06	2.70442e+06	2.43087e+06	3.67606e+06
LIPID-P-0961	TG(12:0_16:1_18:2)	GL	TG	790.695	772.658	[M+NH4]+	C49H88O6	930979	933031	639478	568687	1.17996e+06	951576	890483	421146	15570.5	74835.4	1.30974e+07	2.50799e+07	2.17018e+07	1.75939e+07	2.38652e+07	1.99382e+07	1.57707e+07	2.17933e+07	1.43327e+07	2.422e+07	1.19255e+07	2.35173e+07	2.16164e+07	1.28919e+07	7.48924e+06	9.57324e+06	1.43392e+07	1.51955e+07	1.54764e+07	2.15717e+07
LIPID-P-2275	TG(12:0_16:2_18:2)	GL	TG	788.68	770.642	[M+NH4]+	C49H86O6	587310	678920	572561	447163	878295	850046	874900	375909	4118.74	4401.5	1.09218e+07	7.01168e+06	5.06828e+06	6.10982e+06	1.06296e+07	6.32345e+06	4.98218e+06	7.72864e+06	5.76638e+06	7.38316e+06	4.72636e+06	9.5913e+06	1.15592e+07	8.51322e+06	3.33912e+06	4.50826e+06	6.38911e+06	3.8796e+06	3.54194e+06	1.13702e+07
LIPID-P-1032	TG(12:0_18:1_18:3)	GL	TG	816.708	798.674	[M+NH4]+	C51H90O6	344062	276678	176062	134158	314194	329302	252599	148763	7020.35	1445.09	6.09545e+06	7.90503e+06	5.72453e+06	7.17235e+06	7.02718e+06	8.24809e+06	5.19011e+06	1.03265e+07	7.38434e+06	6.30819e+06	2.99189e+06	1.01066e+07	7.80856e+06	4.34859e+06	3.04272e+06	3.0552e+06	4.73342e+06	5.14269e+06	4.41755e+06	9.24007e+06
LIPID-P-1031	TG(12:0_18:2_18:2)	GL	TG	816.708	798.674	[M+NH4]+	C51H90O6	1.16924e+06	937125	1.10118e+06	1.02928e+06	1.22935e+06	1.55832e+06	1.07928e+06	608060	1925.18	8584.57	7.9637e+07	4.79152e+07	4.36057e+07	6.42962e+07	8.44409e+07	5.46681e+07	5.70805e+07	5.12486e+07	5.07047e+07	5.77862e+07	2.33286e+07	7.8206e+07	9.59259e+07	4.57716e+07	2.90568e+07	2.49769e+07	4.9806e+07	2.67478e+07	1.77271e+07	9.21022e+07
LIPID-P-1082	TG(12:0_18:2_18:3)	GL	TG	814.69	796.658	[M+NH4]+	C51H88O6	254239	284838	217437	205200	264474	297915	254710	135719	27143.9	27143.9	5.3904e+06	5.20136e+06	2.71438e+06	3.81101e+06	5.78092e+06	4.94284e+06	3.65308e+06	6.50915e+06	7.19959e+06	3.62283e+06	1.8144e+06	6.89924e+06	4.97673e+06	2.81029e+06	1.40809e+06	2.20095e+06	3.65588e+06	2.95618e+06	2.71076e+06	7.82817e+06
LIPID-P-2278	TG(13:0_16:2_18:2)	GL	TG	802.68	784.658	[M+NH4]+	C50H88O6	61528.5	70584.5	79928.1	67061.1	70027.3	73739.1	58723	69545.7	557.49	2787.45	468737	274598	177561	286750	426011	263444	324047	375364	214538	272329	230012	513851	501395	359107	141098	271854	334349	173140	116367	476195
LIPID-P-2279	TG(13:0_18:1_18:2)	GL	TG	832.73	814.705	[M+NH4]+	C52H94O6	241224	128611	234106	151672	217609	198655	212856	113265	2535.52	2633.13	731621	315435	591108	588894	532610	394019	487910	373351	456054	431690	606032	988233	689288	893602	583871	366715	394965	463334	373691	895262
LIPID-P-0894	TG(14:0_14:1_18:1)	GL	TG	792.708	774.674	[M+NH4]+	C49H90O6	994903	790077	506648	456541	1.07495e+06	1.18586e+06	591720	535939	128611	222110	0	0	0	0	0	0	0	0	0	0	0	0	0	0	0	0	0	0	0	0
LIPID-P-0898	TG(14:0_15:0_18:2)	GL	TG	806.722	788.689	[M+NH4]+	C50H92O6	565263	440151	404923	491407	367862	533687	366983	433258	27712.5	101428	3.08716e+06	1.1582e+06	2.08035e+06	1.90272e+06	2.34619e+06	1.65794e+06	1.69773e+06	1.35294e+06	1.63663e+06	1.79495e+06	1.16256e+06	2.44006e+06	2.00229e+06	1.54505e+06	1.0277e+06	745242	1.52207e+06	1.20827e+06	1.29817e+06	2.4621e+06
LIPID-P-0834	TG(14:0_16:0_16:1)	GL	TG	794.724	776.689	[M+NH4]+	C49H92O6	3.55233e+06	2.07744e+06	1.8419e+06	1.66897e+06	2.15062e+06	2.73068e+06	1.61663e+06	1.05627e+06	779868	1.1526e+06	5.90818e+06	2.37768e+07	1.33066e+07	1.44095e+07	2.07784e+07	2.16466e+07	1.10622e+07	2.42313e+07	1.48307e+07	1.66473e+07	6.43514e+06	8.54878e+06	9.76344e+06	6.72199e+06	6.73453e+06	7.137e+06	6.57276e+06	1.696e+07	2.00337e+07	8.2184e+06
LIPID-P-0839	TG(14:0_16:0_18:1)	GL	TG	822.755	804.721	[M+NH4]+	C51H96O6	1.39637e+07	1.03384e+07	9.86071e+06	9.76845e+06	1.27035e+07	1.11533e+07	7.64215e+06	5.24545e+06	537004	2.09248e+06	3.67692e+07	5.00678e+07	6.69922e+07	7.45656e+07	5.52894e+07	5.5901e+07	5.06365e+07	5.65444e+07	5.78607e+07	5.91154e+07	2.65345e+07	3.99583e+07	3.03422e+07	2.81158e+07	2.47794e+07	2.48307e+07	2.4016e+07	4.7153e+07	6.08787e+07	3.34782e+07
LIPID-P-0902	TG(14:0_16:0_18:2)	GL	TG	820.739	802.705	[M+NH4]+	C51H94O6	1.76921e+07	1.32437e+07	1.57379e+07	1.50553e+07	1.58707e+07	1.5912e+07	1.08954e+07	7.34305e+06	206797	753628	9.16089e+07	6.43734e+07	6.46564e+07	8.25276e+07	8.02335e+07	6.16063e+07	5.97278e+07	6.12452e+07	7.50341e+07	8.41073e+07	2.51048e+07	2.92872e+07	6.75022e+07	3.6634e+07	3.01046e+07	5.0575e+07	5.17986e+07	3.78874e+07	5.88072e+07	4.03441e+07
LIPID-P-1040	TG(14:0_16:0_20:4)	GL	TG	844.74	826.705	[M+NH4]+	C53H94O6	214886	208215	195365	220610	198503	262545	187517	162500	1500.49	9769.94	2.12368e+06	1.91426e+06	1.69613e+06	1.55001e+06	3.02521e+06	1.16484e+06	1.18209e+06	1.72252e+06	749197	1.68529e+06	661710	700436	978816	492405	1.16296e+06	444480	814532	1.23214e+06	1.21794e+06	1.23731e+06
LIPID-P-1099	TG(14:0_16:0_22:5)	GL	TG	870.755	852.721	[M+NH4]+	C55H96O6	950862	1.00051e+06	992447	615541	846945	971348	741128	571811	11169.8	23516.1	2.05302e+06	1.54466e+06	1.37587e+06	1.22822e+06	1.82658e+06	1.41407e+06	1.67103e+06	868480	2.30903e+06	1.46001e+06	955702	1.83975e+06	2.24796e+06	1.89402e+06	792226	1.6355e+06	1.26281e+06	1.01473e+06	1.16746e+06	2.39937e+06
LIPID-P-0900	TG(14:0_16:1_17:1)	GL	TG	806.722	788.689	[M+NH4]+	C50H92O6	447380	334602	370714	298633	318539	367033	288180	180725	129830	180240	1.25984e+06	603355	795477	933090	1.08743e+06	855392	820122	638305	863225	730428	415857	965927	1.15039e+06	794384	565724	536961	880509	790877	884157	910464
LIPID-P-1033	TG(14:0_16:1_18:3)	GL	TG	816.708	798.674	[M+NH4]+	C51H90O6	992886	703851	240340	369429	807383	805092	644567	251337	60340.4	57973.3	890810	6.7328e+06	3.09902e+06	3.27172e+06	3.30774e+06	7.08427e+06	8.91547e+06	1.08099e+07	5.83145e+06	5.02379e+06	1.79928e+06	5.8319e+06	4.03065e+06	2.55044e+06	2.07807e+06	4.80319e+06	2.99333e+06	7.87935e+06	1.18714e+07	2.68807e+06
LIPID-P-1090	TG(14:0_16:1_20:4)	GL	TG	842.724	824.689	[M+NH4]+	C53H92O6	60212.2	94362.5	54803.9	72895	61211.3	106170	41580.6	60969.1	1941.21	7591.07	1.82298e+06	2.86444e+06	2.09351e+06	1.72067e+06	3.39324e+06	1.65241e+06	1.59355e+06	3.15791e+06	831732	2.4441e+06	1.27636e+06	1.54351e+06	1.89526e+06	1.14592e+06	1.7979e+06	781437	1.1302e+06	2.06348e+06	2.77269e+06	2.25907e+06
LIPID-P-2300	TG(14:0_17:2_18:2)	GL	TG	830.73	812.689	[M+NH4]+	C52H92O6	471712	351566	420296	473581	462787	428529	379211	271589	4933.94	49317.5	1.35073e+06	752353	670894	964354	1.36064e+06	746613	1.36551e+06	1.02375e+06	1.1574e+06	961146	817087	1.95658e+06	1.49437e+06	1.84869e+06	608380	961639	1.2003e+06	822075	633727	1.55166e+06
LIPID-P-2286	TG(14:0_18:0_18:1)	GL	TG	850.78	832.752	[M+NH4]+	C53H100O6	4.27382e+06	4.20858e+06	4.02675e+06	4.90445e+06	5.13216e+06	3.3175e+06	3.02262e+06	2.63429e+06	107518	631042	1.99579e+07	2.09146e+07	1.93614e+07	2.14221e+07	1.82411e+07	1.68698e+07	1.4774e+07	1.5691e+07	1.26002e+07	1.62399e+07	9.37634e+06	9.15818e+06	1.01756e+07	4.7414e+06	1.37787e+07	8.82699e+06	1.04943e+07	1.63231e+07	1.25686e+07	1.27402e+07
LIPID-P-0911	TG(14:0_18:0_18:2)	GL	TG	848.771	830.736	[M+NH4]+	C53H98O6	4.5227e+06	4.46642e+06	1.65818e+06	3.90721e+06	4.33363e+06	5.91549e+06	2.53459e+06	2.98773e+06	94261.6	296197	2.37643e+07	1.9803e+07	2.57257e+07	2.66328e+07	2.84803e+07	2.24783e+07	1.87056e+07	2.04931e+07	1.73143e+07	1.8341e+07	1.26435e+07	1.62552e+07	1.19167e+07	1.4047e+07	1.75068e+07	1.36996e+07	1.65833e+07	1.78367e+07	2.54834e+07	1.88068e+07
LIPID-P-0918	TG(14:0_18:0_20:2)	GL	TG	876.802	858.768	[M+NH4]+	C55H102O6	385262	273656	156422	389970	214694	337248	243739	237802	17868.4	39827.9	1.71909e+06	1.6549e+06	990784	917382	2.60355e+06	804513	1.48069e+06	1.01918e+06	1.10405e+06	1.06547e+06	932529	1.04868e+06	1.05665e+06	579742	1.22791e+06	648106	1.09675e+06	999216	1.24074e+06	1.28597e+06
LIPID-P-0983	TG(14:0_18:1_20:2)	GL	TG	874.786	856.752	[M+NH4]+	C55H100O6	398849	300104	488700	440259	320424	375898	276384	205443	32973.9	16921.3	1.56697e+06	1.23358e+06	1.3563e+06	1.56774e+06	2.03187e+06	1.03971e+06	1.25863e+06	1.12858e+06	1.18385e+06	1.20586e+06	872720	999292	1.13721e+06	722168	1.5888e+06	764644	1.21218e+06	841891	909940	1.32968e+06
LIPID-P-1036	TG(14:0_18:2_18:2)	GL	TG	844.74	826.705	[M+NH4]+	C53H94O6	1.18707e+07	1.01659e+07	1.55324e+07	1.3028e+07	1.29016e+07	1.19096e+07	1.26497e+07	7.54568e+06	35467.9	67451.8	8.35652e+07	4.19998e+07	4.26099e+07	5.80709e+07	8.71916e+07	4.31987e+07	5.46213e+07	4.1017e+07	5.92025e+07	5.25654e+07	5.15748e+07	8.15563e+07	8.505e+07	5.71347e+07	4.08423e+07	5.40928e+07	8.10786e+07	2.96849e+07	3.12649e+07	6.32557e+07
LIPID-P-1087	TG(14:0_18:2_18:3)	GL	TG	842.724	824.689	[M+NH4]+	C53H92O6	5.74735e+06	5.29482e+06	4.9395e+06	4.73121e+06	7.28804e+06	6.14199e+06	4.6222e+06	2.21086e+06	3858.04	31112.3	1.57244e+07	1.98934e+07	1.411e+07	1.9315e+07	2.50657e+07	2.47623e+07	4.54216e+07	2.33158e+07	2.84605e+07	2.16359e+07	1.96456e+07	3.55892e+07	3.5323e+07	1.9911e+07	1.30101e+07	2.62978e+07	2.56907e+07	1.48481e+07	1.9937e+07	2.65912e+07
LIPID-P-1164	TG(14:0_18:3_20:4)	GL	TG	866.724	848.689	[M+NH4]+	C55H92O6	432347	683170	701995	643961	740550	659578	465193	376461	565.453	2827.26	1.8776e+06	1.39269e+06	736203	1.04637e+06	1.28443e+06	1.52661e+06	1.92429e+06	1.51583e+06	3.55404e+06	1.05448e+06	879498	2.35656e+06	2.42959e+06	2.56516e+06	749168	1.39499e+06	1.61783e+06	834871	836926	2.42886e+06
LIPID-P-2289	TG(14:0_20:2_22:6)	GL	TG	920.76	902.736	[M+NH4]+	C59H98O6	356349	503678	510904	432679	533498	592937	357116	409310	9077.34	26918.6	2.02475e+06	2.19225e+06	2.9053e+06	1.23415e+06	2.83084e+06	2.84051e+06	1.93669e+06	2.50403e+06	964230	1.57037e+06	1.9241e+06	1.3996e+06	1.70536e+06	1.66508e+06	2.52762e+06	1.04535e+06	851333	2.51599e+06	2.49193e+06	2.64618e+06
LIPID-P-0892	TG(14:1_16:0_16:1)	GL	TG	792.708	774.674	[M+NH4]+	C49H90O6	4.18666e+06	2.56546e+06	2.47393e+06	1.52949e+06	2.25539e+06	3.13548e+06	2.14972e+06	1.00719e+06	191564	262883	7.80249e+07	7.32914e+07	1.07315e+08	9.73749e+07	1.19912e+08	8.06505e+07	5.07504e+07	6.0053e+07	7.99344e+07	8.44507e+07	3.85254e+07	7.1163e+07	7.59839e+07	4.05044e+07	3.86939e+07	2.37907e+07	5.90586e+07	4.04157e+07	5.5108e+07	8.92975e+07
LIPID-P-1030	TG(14:1_16:1_18:2)	GL	TG	816.708	798.674	[M+NH4]+	C51H90O6	771381	676790	311793	480588	770603	828357	505269	219187	8475.16	48786.1	722732	6.41269e+06	2.91127e+06	3.31791e+06	3.49721e+06	6.32204e+06	9.11634e+06	8.30098e+06	4.76819e+06	4.9536e+06	1.70519e+06	5.97644e+06	3.94871e+06	2.72698e+06	2.09867e+06	5.03601e+06	2.96116e+06	6.42298e+06	1.00404e+07	2.7466e+06
LIPID-P-1083	TG(14:1_16:1_18:3)	GL	TG	814.692	796.658	[M+NH4]+	C51H88O6	79285.1	66589	24088.3	30333.9	84505.9	79725.6	38253.7	24894.1	1480.8	1826.06	150473	672851	293558	225970	333105	479248	516915	831723	526069	409663	153355	399973	292567	230534	137924	234701	219962	574109	727351	349303
LIPID-P-1088	TG(14:1_18:2_18:2)	GL	TG	842.726	824.689	[M+NH4]+	C53H92O6	2.25997e+06	2.45752e+06	1.60826e+06	2.2011e+06	2.52911e+06	2.58449e+06	2.19289e+06	927066	4037.66	10894.6	6.74856e+06	9.10341e+06	6.21692e+06	7.75743e+06	1.16084e+07	1.04482e+07	2.17781e+07	1.10401e+07	1.04217e+07	1.1235e+07	1.15745e+07	1.7352e+07	1.6408e+07	1.09183e+07	6.92577e+06	1.30146e+07	1.22951e+07	7.44955e+06	9.8052e+06	1.32876e+07
LIPID-P-2293	TG(14:1_18:2_20:4)	GL	TG	866.71	848.689	[M+NH4]+	C55H92O6	68739.3	101395	55606.1	104613	82793.1	97496.8	75725.2	24451.7	1494.23	2992.38	287975	565697	237463	397980	640215	355361	366345	553669	288650	416935	155809	327684	300924	166597	190426	200507	185379	411306	583147	296742
LIPID-P-0792	TG(15:0_16:0_18:0)	GL	TG	838.784	820.752	[M+NH4]+	C52H100O6	1.36717e+06	2.04348e+06	640444	7.73243e+06	1.9749e+06	2.52305e+06	1.11967e+06	2.76909e+06	132993	207782	487687	1.30669e+06	1.82024e+06	407223	314412	141797	260067	1.40762e+06	389878	300944	354598	159333	300014	261697	196556	156154	291399	1.62079e+06	145263	330990
LIPID-P-0840	TG(15:0_16:0_18:1)	GL	TG	836.77	818.736	[M+NH4]+	C52H98O6	5.8034e+06	4.35618e+06	4.43916e+06	4.16272e+06	4.39229e+06	4.68666e+06	3.28441e+06	3.14003e+06	463745	379473	0	0	0	0	0	0	0	0	0	0	0	0	0	0	0	0	0	0	0	0
LIPID-P-0907	TG(15:0_16:0_18:2)	GL	TG	834.755	816.721	[M+NH4]+	C52H96O6	8.46254e+06	7.07072e+06	7.6007e+06	5.20602e+06	5.94449e+06	6.46171e+06	5.21141e+06	4.21458e+06	154824	224392	1.78486e+07	6.88963e+06	1.12773e+07	1.04127e+07	1.3586e+07	7.16032e+06	9.22846e+06	9.17558e+06	1.68174e+07	7.16882e+06	1.03889e+07	1.64914e+07	1.89919e+07	1.43274e+07	6.77927e+06	1.13659e+07	1.07272e+07	7.75218e+06	7.23815e+06	1.31651e+07
LIPID-P-0854	TG(15:0_16:0_24:1)	GL	TG	920.858	902.83	[M+NH4]+	C58H110O6	255181	168990	150479	446494	235019	268361	207882	224709	2934.06	15694	598899	571035	770294	401446	678595	319829	580749	356697	445213	748846	468171	699331	357240	403740	731843	252360	415685	714091	348172	553441
LIPID-P-0908	TG(15:0_16:1_18:1)	GL	TG	834.755	816.721	[M+NH4]+	C52H96O6	9.17773e+06	7.17337e+06	7.23024e+06	4.65538e+06	6.79809e+06	7.00801e+06	5.82345e+06	6.05503e+06	219677	461937	1.74211e+07	8.61027e+06	1.41441e+07	1.14639e+07	1.32019e+07	1.18636e+07	1.36882e+07	1.29178e+07	1.60029e+07	1.18438e+07	1.02647e+07	1.73089e+07	2.139e+07	1.68144e+07	9.10607e+06	1.43113e+07	1.29838e+07	1.02057e+07	1.10951e+07	1.51911e+07
LIPID-P-0971	TG(15:0_16:1_18:2)	GL	TG	832.737	814.705	[M+NH4]+	C52H94O6	1.61923e+06	1.60832e+06	1.01434e+06	942737	1.34614e+06	1.67549e+06	1.25807e+06	900052	136120	161806	3.66636e+06	2.60078e+06	2.76887e+06	2.71294e+06	3.67653e+06	3.27831e+06	4.22441e+06	4.02163e+06	4.19566e+06	2.49877e+06	2.54065e+06	4.78687e+06	3.66722e+06	5.3107e+06	2.59677e+06	3.22738e+06	3.43328e+06	3.82644e+06	3.90885e+06	3.477e+06
LIPID-P-1035	TG(15:0_16:1_18:3)	GL	TG	830.726	812.689	[M+NH4]+	C52H92O6	99944.7	89327.6	81281.9	80493.8	78309.1	76797.9	83282.4	75227.1	1497.71	2558.58	111385	148356	110738	125680	162624	208192	141452	159435	226132	96239	78944.2	247720	174689	99674.3	70049.5	96479.7	110495	146107	125454	139157
LIPID-P-0913	TG(15:0_17:0_19:2)	GL	TG	862.785	844.752	[M+NH4]+	C54H100O6	6.98323e+06	5.80816e+06	6.45367e+06	4.58061e+06	5.06444e+06	5.30085e+06	5.00796e+06	3.33986e+06	94806.3	274438	1.62762e+07	7.96588e+06	9.51481e+06	9.09771e+06	1.21688e+07	1.1743e+07	1.3821e+07	1.098e+07	1.19949e+07	1.26076e+07	1.17768e+07	1.6715e+07	1.29648e+07	1.19685e+07	1.08046e+07	1.07656e+07	1.34307e+07	1.27895e+07	8.74993e+06	1.25793e+07
LIPID-P-0978	TG(15:0_18:1_18:2)	GL	TG	860.77	842.736	[M+NH4]+	C54H98O6	7.55816e+06	6.3484e+06	7.68984e+06	5.03818e+06	6.03538e+06	8.66129e+06	6.00999e+06	4.34608e+06	77636.5	109422	2.63078e+07	7.86306e+06	1.20248e+07	1.24537e+07	1.54519e+07	1.19675e+07	2.27102e+07	8.86993e+06	1.42482e+07	1.17812e+07	1.75283e+07	3.1323e+07	2.60849e+07	3.28007e+07	1.29684e+07	2.19252e+07	2.26129e+07	1.62279e+07	1.29634e+07	2.35052e+07
LIPID-P-1102	TG(15:0_18:1_20:4)	GL	TG	884.771	866.736	[M+NH4]+	C56H98O6	71748.2	80326.7	69860.5	71675.6	98593.8	99444.3	93196.3	65447.7	563.959	2819.8	213707	205320	170905	142117	240985	103284	203855	214830	158879	201859	141570	166054	147280	107002	170981	70687.8	85906.8	222919	254234	152433
LIPID-P-0928	TG(15:0_18:1_22:1)	GL	TG	918.842	900.815	[M+NH4]+	C58H108O6	3.101e+06	2.56658e+06	2.12927e+06	2.14301e+06	2.04262e+06	2.40867e+06	2.1545e+06	1.24693e+06	7942.06	43840.3	9.38529e+06	4.38617e+06	5.15505e+06	6.51408e+06	7.28288e+06	5.76426e+06	7.17618e+06	3.90941e+06	5.01901e+06	8.95641e+06	9.89936e+06	1.38234e+07	6.79219e+06	6.25698e+06	1.47786e+07	6.50949e+06	7.3761e+06	4.58991e+06	5.28432e+06	1.11634e+07
LIPID-P-0937	TG(15:0_18:1_24:1)	GL	TG	946.872	928.846	[M+NH4]+	C60H112O6	249443	215673	172945	216719	192164	204182	134383	154668	3768.37	13270.1	1.02373e+06	516987	478972	483680	840337	498718	683247	372530	502539	1.0381e+06	1.20019e+06	1.66676e+06	647699	719550	1.43861e+06	401201	824502	620462	461867	1.13934e+06
LIPID-P-1042	TG(15:0_18:2_18:2)	GL	TG	858.755	840.721	[M+NH4]+	C54H96O6	9.81169e+06	9.75977e+06	9.47904e+06	7.38738e+06	7.84084e+06	9.10139e+06	7.7711e+06	5.95798e+06	64357.3	19459.6	2.95628e+07	1.038e+07	9.29355e+06	1.33906e+07	1.84597e+07	1.1104e+07	1.87438e+07	1.16202e+07	1.70676e+07	1.00786e+07	1.79226e+07	3.44483e+07	2.64946e+07	2.85227e+07	1.57358e+07	2.23918e+07	2.11039e+07	1.08798e+07	7.4654e+06	2.7399e+07
LIPID-P-1092	TG(15:0_18:2_18:3)	GL	TG	856.736	838.705	[M+NH4]+	C54H94O6	1.30643e+06	1.16589e+06	1.31419e+06	1.00985e+06	1.28706e+06	1.50107e+06	1.16237e+06	729278	5474.87	7406.62	2.46226e+06	1.26035e+06	1.08321e+06	1.54892e+06	1.89369e+06	1.60814e+06	2.26928e+06	1.73961e+06	2.93808e+06	1.59324e+06	1.7298e+06	3.72608e+06	3.43319e+06	3.4769e+06	1.47036e+06	2.45767e+06	2.0024e+06	1.29555e+06	1.09862e+06	3.31806e+06
LIPID-P-1050	TG(15:0_19:2_19:2)	GL	TG	886.787	868.752	[M+NH4]+	C56H100O6	290693	351507	306551	266176	305012	402470	269203	211026	5980.02	3644.16	1.18556e+06	389447	652824	904680	799729	819155	1.07348e+06	660874	815539	729490	819548	1.31819e+06	1.15947e+06	1.1618e+06	795412	827903	909518	485311	519012	1.09824e+06
LIPID-P-2299	TG(15:1_15:1_19:2)	GL	TG	830.72	812.689	[M+NH4]+	C52H92O6	634295	606104	205974	230035	431841	566781	443601	253591	3349.35	24934.7	261667	2.56594e+06	2.12042e+06	1.77959e+06	1.68491e+06	1.1425e+06	1.04744e+06	2.30104e+06	2.30123e+06	1.09437e+06	668780	965825	1.57167e+06	1.38715e+06	905443	1.62746e+06	742137	2.06491e+06	2.49644e+06	1.52425e+06
LIPID-P-2302	TG(15:1_17:1_17:1)	GL	TG	832.74	814.705	[M+NH4]+	C52H94O6	2.68175e+06	3.19665e+06	2.17134e+06	1.1481e+06	2.31534e+06	2.3985e+06	1.64895e+06	1.53712e+06	121589	160824	4.15474e+06	2.54655e+06	3.1581e+06	3.07679e+06	2.9352e+06	2.69283e+06	3.04433e+06	2.75804e+06	4.847e+06	2.84317e+06	1.47746e+06	3.6751e+06	3.58408e+06	3.41071e+06	2.30393e+06	2.73895e+06	2.53461e+06	3.79389e+06	2.78791e+06	3.32758e+06
LIPID-P-2304	TG(15:1_18:1_18:2)	GL	TG	858.76	840.721	[M+NH4]+	C54H96O6	2.1189e+06	2.52879e+06	1.95444e+06	1.49918e+06	2.37139e+06	2.06783e+06	2.20426e+06	1.51725e+06	27501.9	46146.5	6.00318e+06	2.1369e+06	2.85648e+06	3.31284e+06	3.23483e+06	2.05141e+06	2.95571e+06	2.53226e+06	4.86133e+06	3.36926e+06	2.22736e+06	4.73252e+06	4.65383e+06	4.78148e+06	3.04767e+06	3.30105e+06	3.07256e+06	3.46477e+06	1.77525e+06	4.7341e+06
LIPID-P-2305	TG(15:1_18:1_18:3)	GL	TG	856.74	838.705	[M+NH4]+	C54H94O6	1.24709e+06	1.66112e+06	1.25444e+06	1.13674e+06	1.70275e+06	1.79575e+06	1.63106e+06	743548	9068.44	4361.81	3.63685e+06	1.29715e+06	1.1073e+06	1.61335e+06	2.01984e+06	1.05821e+06	1.54007e+06	1.172e+06	1.95001e+06	1.66422e+06	1.25814e+06	3.14528e+06	2.76613e+06	2.35203e+06	1.07326e+06	1.68562e+06	2.01458e+06	1.07054e+06	631174	3.12539e+06
LIPID-P-1134	TG(15:1_18:2_18:3)	GL	TG	854.722	836.689	[M+NH4]+	C54H92O6	61415.4	86426.4	103194	60778.6	86956.1	85511.6	76119.8	48433.5	669.447	3347.24	60111.4	65866.5	39488.6	64115	88056.4	75485.3	99533.2	88438.3	278612	84597	31103.9	159013	136074	105181	38742.4	52717	68162.5	53937.4	29038.3	99341
LIPID-P-0969	TG(16:0_14:1_18:2)	GL	TG	818.72	800.689	[M+NH4]+	C51H92O6	4.47903e+06	4.39256e+06	2.86804e+06	3.14315e+06	4.68056e+06	5.69726e+06	4.40875e+06	1.9634e+06	64206	196198	9.40921e+06	3.66656e+07	2.19682e+07	1.80504e+07	2.32275e+07	3.14557e+07	2.62833e+07	3.25869e+07	2.56762e+07	2.7633e+07	1.1578e+07	1.66416e+07	2.00633e+07	1.21233e+07	9.77628e+06	1.92569e+07	1.33766e+07	2.8821e+07	3.82137e+07	1.39961e+07
LIPID-P-2303	TG(16:0_15:1_18:2)	GL	TG	832.73	814.705	[M+NH4]+	C52H94O6	1.34408e+06	1.30718e+06	984880	748427	1.10935e+06	1.19944e+06	1.01531e+06	863178	14309.7	41888.7	2.00133e+06	1.26827e+06	1.46e+06	1.645e+06	1.5012e+06	1.3787e+06	1.77386e+06	1.49355e+06	2.75499e+06	1.67777e+06	785585	1.8355e+06	2.18573e+06	2.03013e+06	1.14427e+06	1.49962e+06	1.35523e+06	1.892e+06	1.23208e+06	2.00768e+06
LIPID-P-0837	TG(16:0_16:0_16:1)	GL	TG	822.755	804.721	[M+NH4]+	C51H96O6	2.12363e+07	1.45494e+07	4.80699e+06	7.34246e+06	1.13895e+07	1.40218e+07	1.11541e+07	6.23585e+06	94369.5	5.20427e+06	9.22644e+06	7.77649e+07	6.61461e+07	4.47176e+07	3.19327e+07	7.50542e+07	3.99449e+07	9.43714e+07	5.18019e+07	6.64035e+07	1.51869e+07	1.90209e+07	1.77783e+07	1.55287e+07	1.05073e+07	1.8477e+07	1.32463e+07	8.67623e+07	1.01298e+08	1.1978e+07
LIPID-P-0842	TG(16:0_16:0_18:1)	GL	TG	850.786	832.752	[M+NH4]+	C53H100O6	1.35824e+08	1.64215e+08	8.61584e+07	9.29867e+07	1.25483e+08	1.38724e+08	1.23927e+08	1.03763e+08	1.27892e+06	1.97388e+07	1.93582e+08	3.29294e+08	3.45556e+08	2.65652e+08	2.03845e+08	2.95179e+08	2.73947e+08	2.8007e+08	2.53932e+08	2.85558e+08	1.90698e+08	1.78737e+08	1.94143e+08	1.76086e+08	1.84497e+08	1.91771e+08	1.89139e+08	3.20645e+08	2.457e+08	1.84192e+08
LIPID-P-2307	TG(16:0_16:0_20:2)	GL	TG	876.8	858.768	[M+NH4]+	C55H102O6	1.37097e+06	1.91983e+06	1.5375e+06	1.82391e+06	1.60873e+06	1.51181e+06	1.0799e+06	1.03603e+06	61492.6	100860	2.42558e+06	3.80997e+06	5.01417e+06	3.11171e+06	5.0347e+06	2.27226e+06	4.39402e+06	5.24917e+06	3.07829e+06	2.69212e+06	2.25805e+06	1.58202e+06	1.90018e+06	1.22405e+06	2.50709e+06	1.74145e+06	2.17728e+06	4.14695e+06	3.01961e+06	2.35757e+06
LIPID-P-1046	TG(16:0_16:0_20:4)	GL	TG	872.774	854.736	[M+NH4]+	C55H98O6	2.52544e+06	4.77527e+06	2.56825e+06	3.43052e+06	2.3989e+06	4.29515e+06	3.19014e+06	2.60291e+06	27434.4	263542	8.6022e+06	9.01612e+06	1.0517e+07	8.85931e+06	1.26762e+07	4.85953e+06	7.75311e+06	8.30041e+06	5.11827e+06	9.69035e+06	4.95528e+06	3.09339e+06	5.15491e+06	4.16495e+06	5.19164e+06	3.10581e+06	3.61724e+06	5.65122e+06	7.13488e+06	3.8489e+06
LIPID-P-1146	TG(16:0_16:0_22:6)	GL	TG	896.771	878.736	[M+NH4]+	C57H98O6	216049	197710	189593	186148	156227	243564	104107	249527	3101.81	15509.1	799886	723179	1.17313e+06	464508	1.29857e+06	990591	508538	1.02834e+06	415718	706158	690926	337657	601295	689147	797679	337634	325629	625681	1.27209e+06	990651
LIPID-P-0901	TG(16:0_16:1_16:1)	GL	TG	820.739	802.705	[M+NH4]+	C51H94O6	3.03491e+07	2.13621e+07	2.22745e+07	2.23128e+07	2.41615e+07	2.57403e+07	1.90346e+07	1.2028e+07	784593	2.84965e+06	8.51414e+07	1.02913e+08	7.869e+07	1.08671e+08	8.65045e+07	1.15692e+08	1.18395e+08	1.15958e+08	9.70805e+07	1.45104e+08	4.6084e+07	4.93602e+07	9.60359e+07	5.19982e+07	4.56592e+07	5.74188e+07	7.19796e+07	1.27674e+08	1.94267e+08	4.71268e+07
LIPID-P-1039	TG(16:0_16:1_18:3)	GL	TG	844.739	826.705	[M+NH4]+	C53H94O6	9.27834e+06	9.0814e+06	9.96131e+06	6.82555e+06	9.26663e+06	1.06342e+07	8.52781e+06	3.80882e+06	21656.9	204329	0	0	0	0	0	0	0	0	0	0	0	0	0	0	0	0	0	0	0	0
LIPID-P-2308	TG(16:0_16:1_18:4)	GL	TG	842.72	824.689	[M+NH4]+	C53H92O6	82616.5	141436	63780.1	89226.1	109097	89013.5	114229	51335.9	705.472	3527.36	221179	632646	257161	481193	382462	418863	284921	635362	955903	499266	171637	301167	272736	290312	117569	215219	317865	395275	606501	360831
LIPID-P-0848	TG(16:0_16:1_20:0)	GL	TG	878.818	860.783	[M+NH4]+	C55H104O6	280818	176871	125435	179705	231744	262953	194475	115064	19788.8	36030.3	487771	1.18895e+06	885566	608103	881862	794585	1.24261e+06	1.00338e+06	583239	1.21497e+06	391368	681910	520592	396616	522798	481979	523041	925695	863275	517539
LIPID-P-0920	TG(16:0_16:1_20:1)	GL	TG	876.802	858.768	[M+NH4]+	C55H102O6	966156	644089	474960	479729	924903	663826	588324	277938	72533.1	152971	1.4904e+06	4.18603e+06	2.55651e+06	1.85897e+06	3.03036e+06	2.2785e+06	3.49533e+06	3.72417e+06	2.0991e+06	2.92308e+06	1.70966e+06	2.09444e+06	1.4997e+06	795509	1.97977e+06	1.48593e+06	1.81601e+06	4.61452e+06	5.13216e+06	1.78336e+06
LIPID-P-1098	TG(16:0_16:1_20:4)	GL	TG	870.755	852.721	[M+NH4]+	C55H96O6	786026	1.49015e+06	742279	770254	1.14879e+06	1.26822e+06	846577	625810	11928.6	116646	3.47167e+06	9.38918e+06	6.5277e+06	6.02058e+06	9.76021e+06	4.69878e+06	4.51515e+06	5.85958e+06	2.80848e+06	5.92446e+06	2.76233e+06	2.84161e+06	3.60685e+06	2.3086e+06	3.32559e+06	1.876e+06	2.37742e+06	5.9997e+06	1.08102e+07	3.88465e+06
LIPID-P-1135	TG(16:0_16:1_20:5)	GL	TG	868.739	850.705	[M+NH4]+	C55H94O6	1.23916e+06	1.61153e+06	1.32023e+06	1.2224e+06	1.5294e+06	1.6299e+06	1.42543e+06	1.0881e+06	4539.5	33339	1.41589e+06	2.28882e+06	1.4604e+06	2.30587e+06	1.40688e+06	2.33182e+06	1.56796e+06	1.71357e+06	5.28336e+06	1.73766e+06	852268	2.11821e+06	2.12166e+06	1.98825e+06	615597	1.57791e+06	1.48216e+06	1.53428e+06	1.58331e+06	2.34854e+06
LIPID-P-1145	TG(16:0_16:1_22:5)	GL	TG	896.771	878.736	[M+NH4]+	C57H98O6	647219	958091	507039	709441	954767	835413	787173	485553	3266.65	32939.1	2.25593e+06	4.77534e+06	2.84973e+06	3.58213e+06	3.97586e+06	2.07253e+06	4.84684e+06	6.07832e+06	2.84644e+06	3.03451e+06	3.08857e+06	3.07373e+06	2.98681e+06	3.34317e+06	1.23167e+06	2.52312e+06	2.3209e+06	3.50474e+06	5.03395e+06	3.31639e+06
LIPID-P-2309	TG(16:0_16:2_18:3)	GL	TG	842.73	824.689	[M+NH4]+	C53H92O6	2.26035e+06	2.27736e+06	1.85624e+06	2.24395e+06	1.82658e+06	2.52588e+06	1.92174e+06	1.36886e+06	7976.75	20512.5	7.17197e+06	7.44835e+06	5.15334e+06	7.24204e+06	7.68231e+06	1.06207e+07	7.31796e+06	9.94498e+06	1.23422e+07	7.88772e+06	4.20134e+06	8.1333e+06	9.35642e+06	7.625e+06	3.93229e+06	6.34495e+06	7.47801e+06	5.82927e+06	7.15749e+06	9.87713e+06
LIPID-P-0844	TG(16:0_17:0_18:1)	GL	TG	864.802	846.768	[M+NH4]+	C54H102O6	534709	330566	517839	196036	307180	298908	190715	246984	47099.3	61308.3	1.83376e+07	1.72693e+07	3.19035e+07	2.25953e+07	1.47084e+07	1.57209e+07	1.46015e+07	2.10283e+07	1.72689e+07	1.8594e+07	1.18925e+07	1.45488e+07	1.41129e+07	1.37941e+07	1.30398e+07	1.05456e+07	1.29038e+07	2.39834e+07	1.53038e+07	1.8718e+07
LIPID-P-0912	TG(16:0_17:1_18:1)	GL	TG	862.785	844.752	[M+NH4]+	C54H100O6	9.64851e+06	9.55665e+06	7.09146e+06	6.02364e+06	7.96018e+06	9.8914e+06	7.4076e+06	5.86326e+06	471245	896457	2.87924e+07	1.85448e+07	2.46298e+07	2.09035e+07	2.31835e+07	2.99852e+07	2.95362e+07	3.90128e+07	2.67871e+07	3.80953e+07	2.96527e+07	3.10701e+07	2.6432e+07	2.52842e+07	2.66197e+07	2.63929e+07	2.67413e+07	3.66378e+07	3.04413e+07	2.58458e+07
LIPID-P-0979	TG(16:0_17:1_18:2)	GL	TG	860.773	842.736	[M+NH4]+	C54H98O6	3.67567e+06	3.85617e+06	4.22333e+06	3.64959e+06	3.89655e+06	4.45994e+06	3.72557e+06	2.72579e+06	33449.7	130261	1.38518e+07	5.84588e+06	9.44356e+06	1.32456e+07	1.07235e+07	1.07643e+07	1.12493e+07	8.39493e+06	1.11192e+07	1.12801e+07	9.68362e+06	1.5741e+07	1.3315e+07	1.74872e+07	6.60614e+06	1.4733e+07	1.04004e+07	1.09401e+07	1.11847e+07	1.48228e+07
LIPID-P-2312	TG(16:0_17:2_20:4)	GL	TG	882.75	864.721	[M+NH4]+	C56H96O6	115972	129531	89438	92725.4	127875	148734	144238	73342.8	1632.88	1497.58	329903	262363	161918	161196	289628	127155	263369	277220	122771	177038	133294	212596	218683	187387	155261	130463	125202	139699	175344	266721
LIPID-P-0846	TG(16:0_18:0_18:1)	GL	TG	878.817	860.783	[M+NH4]+	C55H104O6	1.5651e+08	1.48957e+08	9.22636e+07	1.17128e+08	1.13235e+08	1.45764e+08	1.21473e+08	9.93631e+07	1.26189e+06	1.63767e+07	2.58518e+08	4.73006e+08	4.58048e+08	2.70156e+08	2.99608e+08	3.63638e+08	2.9795e+08	3.87665e+08	2.79403e+08	3.43786e+08	2.08863e+08	1.83192e+08	2.4242e+08	1.81955e+08	3.01217e+08	2.33751e+08	2.31129e+08	4.20696e+08	2.45443e+08	2.06437e+08
LIPID-P-0919	TG(16:0_18:0_18:2)	GL	TG	876.79	858.768	[M+NH4]+	C55H102O6	1.38063e+08	1.40413e+08	1.24684e+08	1.21864e+08	1.56134e+08	1.392e+08	1.23004e+08	1.28765e+08	705067	1.00003e+07	3.06556e+08	2.61443e+08	3.5001e+08	3.12758e+08	2.7451e+08	2.04849e+08	2.52345e+08	2.12596e+08	2.27054e+08	2.64009e+08	1.80683e+08	2.1344e+08	2.19932e+08	1.89709e+08	1.83334e+08	2.08182e+08	2.20917e+08	2.4666e+08	1.63774e+08	1.95514e+08
LIPID-P-0851	TG(16:0_18:0_20:1)	GL	TG	906.847	888.815	[M+NH4]+	C57H108O6	1.86615e+06	3.00865e+06	1.45502e+06	3.05548e+06	1.66414e+06	2.46076e+06	1.48344e+06	1.46171e+06	4730.4	115194	4.9822e+06	1.13273e+07	1.48946e+07	4.09752e+06	7.15407e+06	4.12531e+06	7.5098e+06	1.02252e+07	4.00828e+06	5.3704e+06	3.18149e+06	3.75058e+06	3.24919e+06	2.07472e+06	5.24301e+06	2.49556e+06	4.31701e+06	1.43126e+07	2.78543e+06	3.60547e+06
LIPID-P-1056	TG(16:0_18:0_20:4)	GL	TG	900.802	882.768	[M+NH4]+	C57H102O6	2.77995e+07	2.34228e+07	3.04039e+07	2.4022e+07	2.90381e+07	3.31519e+07	2.66412e+07	2.04046e+07	53444.4	180350	9.2026e+07	3.72776e+07	4.10583e+07	5.37404e+07	5.94825e+07	3.23556e+07	5.35959e+07	3.12148e+07	5.99337e+07	3.89105e+07	3.83001e+07	4.90767e+07	6.52489e+07	5.16429e+07	5.08993e+07	4.70978e+07	6.63443e+07	1.95177e+07	1.56928e+07	5.65209e+07
LIPID-P-0915	TG(16:0_18:1_18:1)	GL	TG	876.802	858.768	[M+NH4]+	C55H102O6	1.41577e+08	1.54045e+08	9.40514e+07	9.31199e+07	1.2393e+08	1.44189e+08	1.09244e+08	8.01218e+07	2.78687e+06	1.83685e+07	2.53614e+08	3.76188e+08	3.38074e+08	2.83084e+08	2.90351e+08	3.54254e+08	3.02858e+08	3.12064e+08	2.49374e+08	3.22482e+08	2.83875e+08	2.80999e+08	2.65837e+08	2.91885e+08	2.99625e+08	2.75522e+08	2.71639e+08	3.30323e+08	3.39243e+08	2.68659e+08
LIPID-P-0982	TG(16:0_18:1_18:2)	GL	TG	874.786	856.752	[M+NH4]+	C55H100O6	2.13016e+08	2.16727e+08	1.81267e+08	1.61628e+08	2.08464e+08	2.21143e+08	1.99568e+08	1.31027e+08	2.82575e+06	1.51292e+07	3.28434e+08	3.96178e+08	3.94042e+08	3.4273e+08	3.38613e+08	3.58455e+08	3.84835e+08	3.27381e+08	3.25552e+08	3.59281e+08	3.56126e+08	3.24508e+08	3.85609e+08	4.32502e+08	3.81276e+08	3.64507e+08	3.71705e+08	3.3525e+08	3.20032e+08	3.50294e+08
LIPID-P-0922	TG(16:0_18:1_19:1)	GL	TG	890.816	872.783	[M+NH4]+	C56H104O6	3.45575e+06	2.3979e+06	3.18631e+06	4.20243e+06	2.70734e+06	2.88901e+06	2.23291e+06	2.05601e+06	34692	166721	4.45596e+06	6.97098e+06	1.09045e+07	1.07036e+07	4.57713e+06	3.52349e+06	8.85544e+06	5.02292e+06	2.8596e+06	1.06055e+07	8.24566e+06	5.55221e+06	3.13566e+06	4.53251e+06	1.19173e+07	6.9743e+06	5.60787e+06	7.53381e+06	6.18748e+06	6.63202e+06
LIPID-P-0924	TG(16:0_18:1_20:1)	GL	TG	904.836	886.799	[M+NH4]+	C57H106O6	1.51007e+07	1.48921e+07	1.10745e+07	5.97413e+06	1.24709e+07	9.45868e+06	1.13942e+07	3.33588e+06	93977.2	930848	2.73303e+07	4.79395e+07	4.62148e+07	2.37781e+07	5.09056e+07	3.08799e+07	5.25217e+07	3.63799e+07	2.01985e+07	3.92791e+07	3.21829e+07	3.76981e+07	2.27898e+07	1.86751e+07	5.21848e+07	2.48024e+07	3.11084e+07	6.04289e+07	3.73641e+07	2.64032e+07
LIPID-P-0992	TG(16:0_18:1_20:2)	GL	TG	902.823	884.783	[M+NH4]+	C57H104O6	3.50926e+06	5.25535e+06	3.96896e+06	2.88519e+06	3.64167e+06	3.96325e+06	3.39236e+06	2.17019e+06	54790.3	250951	8.26782e+06	1.03187e+07	1.15685e+07	1.0668e+07	1.60585e+07	6.92492e+06	1.30463e+07	1.0634e+07	9.83366e+06	9.74973e+06	8.41484e+06	7.91293e+06	7.72461e+06	6.73229e+06	1.12466e+07	5.81406e+06	9.19795e+06	1.05183e+07	9.20138e+06	7.52966e+06
LIPID-P-1105	TG(16:0_18:1_20:4)	GL	TG	898.786	880.752	[M+NH4]+	C57H100O6	7.24425e+06	1.04563e+07	8.10049e+06	8.25202e+06	7.44749e+06	1.61404e+07	7.62324e+06	8.23573e+06	90406.6	486164	3.42197e+07	3.71463e+07	3.27873e+07	3.82521e+07	4.93082e+07	1.95238e+07	3.5175e+07	3.4157e+07	1.71071e+07	4.23281e+07	2.63792e+07	1.65033e+07	2.24556e+07	2.33594e+07	3.479e+07	1.37247e+07	1.6013e+07	2.64075e+07	3.78024e+07	2.49854e+07
LIPID-P-0855	TG(16:0_18:1_21:0)	GL	TG	920.855	902.83	[M+NH4]+	C58H110O6	758542	135458	438209	1.12912e+06	498937	537.7	537.7	272908	6863.38	2688.5	1.97965e+06	1.41844e+06	2.66935e+06	1.24096e+06	1.37452e+06	628864	983266	944660	985772	1.45032e+06	1.08724e+06	1.31836e+06	868982	789165	1.56762e+06	578887	983725	2.01184e+06	524293	1.26421e+06
LIPID-P-0935	TG(16:0_18:1_22:1)	GL	TG	932.86	914.83	[M+NH4]+	C59H110O6	297046	253711	199340	198961	223517	235807	154703	119468	1051.05	12015.6	958352	1.21808e+06	901075	804175	1.48149e+06	1.16826e+06	2.03817e+06	1.16585e+06	828091	1.42612e+06	949394	1.44649e+06	864170	881673	1.47171e+06	543075	1.08087e+06	1.49451e+06	837501	1.04315e+06
LIPID-P-1060	TG(16:0_18:1_22:3)	GL	TG	928.83	910.799	[M+NH4]+	C59H106O6	9.28918e+06	1.2042e+07	9.20649e+06	9.96538e+06	1.08132e+07	1.1761e+07	8.77713e+06	5.87918e+06	49257.2	61823.1	4.69168e+07	3.37254e+07	3.07943e+07	2.66989e+07	4.77696e+07	2.00554e+07	4.35427e+07	2.93949e+07	2.18263e+07	2.95502e+07	5.38489e+07	4.63866e+07	3.32667e+07	3.09664e+07	6.14308e+07	3.01084e+07	4.28199e+07	2.91843e+07	2.40345e+07	4.83748e+07
LIPID-P-1114	TG(16:0_18:1_22:4)	GL	TG	926.815	908.783	[M+NH4]+	C59H104O6	1.22534e+06	2.05155e+06	1.27201e+06	2.16832e+06	1.79848e+06	2.66704e+06	1.46332e+06	1.29341e+06	19879.7	158382	5.31155e+06	5.42995e+06	4.59199e+06	4.42204e+06	8.89525e+06	2.7615e+06	4.78878e+06	7.66095e+06	2.55123e+06	5.1636e+06	6.81661e+06	1.41177e+06	2.7091e+06	1.64446e+06	7.27603e+06	1.66662e+06	2.4427e+06	3.62233e+06	7.27833e+06	3.07137e+06
LIPID-P-1149	TG(16:0_18:1_22:5)	GL	TG	924.802	906.768	[M+NH4]+	C59H102O6	729911	1267146	923998	1.4309e+06	1.15201e+06	1.54751e+06	871109	738033	29242.3	103465	0	0	0	0	0	0	0	0	0	0	0	0	0	0	0	0	0	0	0	0
LIPID-P-1177	TG(16:0_18:1_22:6)	GL	TG	922.786	904.752	[M+NH4]+	C59H100O6	343142	429849	468333	323388	400503	520228	314628	495470	24120.6	56417	1.61977e+06	2.39434e+06	3.42386e+06	1.17315e+06	2.57255e+06	2.7633e+06	1.47924e+06	3.14147e+06	707791	1.6161e+06	1.91677e+06	1.11432e+06	1.40601e+06	1.60898e+06	2.54836e+06	863398	906999	2.42331e+06	3.63242e+06	2.17538e+06
LIPID-P-0941	TG(16:0_18:1_24:1)	GL	TG	960.886	942.862	[M+NH4]+	C61H114O6	85779.1	51263.7	59060.9	71751	67785.4	62178.7	37968.1	40074.8	1807.88	3603.31	0	0	0	0	0	0	0	0	0	0	0	0	0	0	0	0	0	0	0	0
LIPID-P-1125	TG(16:0_18:1_24:4)	GL	TG	954.844	936.815	[M+NH4]+	C61H108O6	64220.3	108649	131153	81862.3	60757.9	112696	100346	77282.8	724.94	10835.3	251680	245321	546111	207129	518059	162596	456254	451918	132596	333060	427262	116228	210082	97842.9	639881	123806	187115	243702	431850	194796
LIPID-P-1128	TG(16:0_18:2_16:4)	GL	TG	840.707	822.674	[M+NH4]+	C53H90O6	82111.6	164838	65904.6	96870.8	82985.4	123681	73500.4	75505.9	5750.71	7369.42	247291	379252	474368	207647	253456	433227	228355	290927	573030	305092	60372.6	150952	207271	126137	88124.4	99468	127549	261272	226926	175251
LIPID-P-1048	TG(16:0_18:2_18:2)	GL	TG	872.77	854.736	[M+NH4]+	C55H98O6	1.28411e+08	1.66062e+08	1.45311e+08	1.16533e+08	1.64007e+08	1.49016e+08	1.48481e+08	1.04872e+08	501403	2.65263e+06	2.93848e+08	2.83624e+08	2.68568e+08	2.49757e+08	2.7596e+08	2.43974e+08	3.0613e+08	2.29859e+08	2.93963e+08	2.46614e+08	2.2977e+08	2.64781e+08	3.15121e+08	3.37667e+08	2.23385e+08	2.89943e+08	2.4727e+08	2.34889e+08	1.95878e+08	3.10949e+08
LIPID-P-1096	TG(16:0_18:2_18:3)	GL	TG	870.752	852.721	[M+NH4]+	C55H96O6	3.62457e+07	4.16472e+07	3.08446e+07	2.84706e+07	4.07344e+07	4.13217e+07	2.87458e+07	2.42793e+07	170179	426356	7.03087e+07	5.38768e+07	5.84561e+07	6.65468e+07	6.78529e+07	8.26551e+07	7.55791e+07	5.09008e+07	1.09147e+08	5.81799e+07	4.37885e+07	7.05249e+07	8.06321e+07	8.94651e+07	4.20753e+07	7.09166e+07	6.62101e+07	4.58549e+07	5.23716e+07	9.59215e+07
LIPID-P-1138	TG(16:0_18:2_18:4)	GL	TG	868.742	850.705	[M+NH4]+	C55H94O6	770129	990511	383030	444646	722449	769143	1.00303e+06	298569	3749.69	18748.5	691552	2.8266e+06	1.14029e+06	2.43452e+06	1.65971e+06	1.51522e+06	1.62501e+06	2.51068e+06	5.31076e+06	2.00964e+06	1.04021e+06	2.37763e+06	1.25424e+06	2.11963e+06	411205	1.62254e+06	1.58735e+06	1.78743e+06	2.33635e+06	2.35505e+06
LIPID-P-1141	TG(16:0_18:2_20:4)	GL	TG	896.772	878.736	[M+NH4]+	C57H98O6	2.15425e+08	2.33755e+08	2.11508e+08	1.88596e+08	2.33909e+08	2.25849e+08	1.85543e+08	1.43951e+08	1.13497e+06	1.70359e+06	3.9008e+08	3.24849e+08	3.31947e+08	3.31975e+08	3.48159e+08	2.83574e+08	3.93311e+08	2.92179e+08	3.67173e+08	3.1221e+08	4.03543e+08	4.03831e+08	4.24609e+08	4.73036e+08	3.55203e+08	4.26737e+08	3.69381e+08	2.89351e+08	2.18811e+08	4.20696e+08
LIPID-P-1170	TG(16:0_18:2_20:5)	GL	TG	894.752	876.721	[M+NH4]+	C57H96O6	379698	757113	491070	433910	665721	734967	554266	423808	983.113	26022.5	1.03829e+06	2.1838e+06	981582	1.36016e+06	1.54244e+06	755400	970399	1.58547e+06	1.07357e+06	1.19433e+06	408605	444873	696046	457497	391016	331789	376530	1.55288e+06	1.28718e+06	718449
LIPID-P-1200	TG(16:0_18:2_22:6)	GL	TG	920.766	902.736	[M+NH4]+	C59H98O6	388176	401717	428474	397307	378990	617936	372773	492698	4733.02	11331.3	1.83774e+06	2.27161e+06	2.72997e+06	1.23495e+06	2.73464e+06	2.11366e+06	1.61491e+06	2.92335e+06	902004	1.35275e+06	1.81161e+06	1.42752e+06	1.53335e+06	1.64456e+06	1.9905e+06	1.00333e+06	810924	2.48261e+06	2.50035e+06	2.55966e+06
LIPID-P-1213	TG(16:0_18:4_20:5)	GL	TG	890.718	872.689	[M+NH4]+	C57H92O6	6.57356e+06	8.21112e+06	4.48073e+06	3.93414e+06	4.90765e+06	5.98261e+06	4.60712e+06	4.05753e+06	4403.9	291648	8.25492e+06	1.10024e+07	1.57352e+07	8.98959e+06	9.43254e+06	1.3371e+07	7.45219e+06	5.86019e+06	6.66313e+06	1.11165e+07	4.82871e+06	9.65659e+06	1.08953e+07	8.05929e+06	3.89775e+06	7.29463e+06	5.9364e+06	1.02577e+07	5.40233e+06	7.60705e+06
LIPID-P-2314	TG(16:0_18:5_20:5)	GL	TG	888.72	870.674	[M+NH4]+	C57H90O6	5.43807e+06	7.44795e+06	4.39784e+06	2.72411e+06	4.1091e+06	5.36123e+06	4.83444e+06	4.14023e+06	5912.44	52441.8	4.31622e+06	4.4758e+06	6.76083e+06	7.24507e+06	5.17477e+06	5.779e+06	5.98374e+06	3.51541e+06	4.7267e+06	7.157e+06	2.32658e+06	6.03211e+06	7.4958e+06	5.2209e+06	1.30625e+06	5.12201e+06	3.2088e+06	4.24885e+06	2.05162e+06	5.88988e+06
LIPID-P-2315	TG(16:0_19:1_20:2)	GL	TG	916.83	898.799	[M+NH4]+	C58H106O6	82760.6	113613	111265	67780	87475.3	79383.2	62679.2	69849.7	5509.57	3606.5	320378	79963.3	145775	171009	270888	80927.5	194596	97668.7	163102	178236	181250	196884	141257	133163	243398	117248	194105	109744	118383	180325
LIPID-P-2316	TG(16:0_19:2_20:4)	GL	TG	910.78	892.752	[M+NH4]+	C58H100O6	121726	149820	179832	148072	166564	178127	180098	103244	598.309	2991.55	576031	248604	293782	261858	377914	215561	252391	280097	169361	298675	276677	162735	291171	304598	323493	118452	117355	335223	244427	333456
LIPID-P-0853	TG(16:0_20:0_18:1)	GL	TG	906.846	888.815	[M+NH4]+	C57H108O6	2.4015e+06	1.66256e+06	1.31384e+06	1.97073e+06	1.95031e+06	1.92709e+06	1.53772e+06	1.36726e+06	13628.2	111284	0	0	0	0	0	0	0	0	0	0	0	0	0	0	0	0	0	0	0	0
LIPID-P-2317	TG(16:0_20:0_22:6)	GL	TG	952.83	934.799	[M+NH4]+	C61H106O6	156312	134738	204135	149595	132082	203755	122579	82696.8	4211.29	2483.04	244185	185735	389781	151885	490977	89100.5	349711	303545	113171	281907	288109	106772	187398	108589	405162	99879.8	198749	200337	394162	176046
LIPID-P-2328	TG(16:0_20:1_18:2)	GL	TG	902.81	884.783	[M+NH4]+	C57H104O6	8.77148e+06	8.51069e+06	8.94166e+06	8.13592e+06	9.37624e+06	9.44816e+06	6.94242e+06	4.23477e+06	65821.7	248207	3.06128e+07	2.52313e+07	2.4933e+07	2.49737e+07	3.80593e+07	2.33037e+07	4.92323e+07	2.26427e+07	2.30582e+07	2.7968e+07	2.93215e+07	3.69879e+07	3.60889e+07	2.85826e+07	3.73202e+07	2.80313e+07	3.29255e+07	2.90428e+07	2.44904e+07	3.39096e+07
LIPID-P-2319	TG(16:0_20:1_21:1)	GL	TG	946.88	928.846	[M+NH4]+	C60H112O6	110988	72810	80273.7	116847	114297	103195	64086	81847.7	3700.82	1553.71	282259	77135.2	238624	140403	180468	34123.1	139289	75714.8	159459	182166	190213	359467	238298	217905	307761	113015	145825	93023.5	52987.7	292431
LIPID-P-1184	TG(16:0_20:2_22:5)	GL	TG	950.818	932.783	[M+NH4]+	C61H104O6	63563.7	56295.3	41203.4	44760.7	44762.2	53840.5	25208.5	18070.3	1492.16	3886.66	91749.8	156784	150028	98721	245448	43910.5	100094	157668	62021.7	87345.6	78473.6	36099.9	44696.6	19288.6	131078	44823.7	49901.8	63868.6	159070	69419.4
LIPID-P-2320	TG(16:0_20:2_22:6)	GL	TG	948.79	930.768	[M+NH4]+	C61H102O6	224519	362050	382969	242201	326107	437228	273050	377723	2191.65	3282.79	1.34588e+06	1.67313e+06	2.04225e+06	734203	1.07026e+06	1.32738e+06	1.02006e+06	1.49033e+06	555179	787636	1.59424e+06	588288	687698	1.29052e+06	2.5045e+06	625731	468090	1.44054e+06	1.65095e+06	1.49566e+06
LIPID-P-1219	TG(16:0_20:4_22:5)	GL	TG	946.786	928.752	[M+NH4]+	C61H100O6	313181	418383	424952	378582	619036	524780	452919	236987	1497.94	1630.83	1.26701e+06	1.28323e+06	868659	1.02775e+06	2.07525e+06	1.57452e+06	2.7438e+06	1.22737e+06	567881	1.17518e+06	1.42901e+06	952410	981676	1.10991e+06	1.489e+06	851729	752237	1.18682e+06	847372	1.57167e+06
LIPID-P-2338	TG(16:0_22:1_18:2)	GL	TG	930.85	912.815	[M+NH4]+	C59H108O6	6.12679e+06	5.46769e+06	4.53964e+06	4.84537e+06	4.50554e+06	5.61537e+06	4.36726e+06	2.97398e+06	12112.8	56130.7	0	0	0	0	0	0	0	0	0	0	0	0	0	0	0	0	0	0	0	0
LIPID-P-1029	TG(16:1_16:1_16:2)	GL	TG	816.705	798.674	[M+NH4]+	C51H90O6	503719	405944	483850	473700	525752	592661	339637	232834	7036.03	40199.3	2.72089e+06	3.96103e+06	2.14905e+06	2.72723e+06	3.98502e+06	3.60426e+06	5.2938e+06	3.71538e+06	2.66159e+06	3.34405e+06	2.17056e+06	4.01822e+06	4.33615e+06	3.26845e+06	2.14764e+06	3.02745e+06	3.28202e+06	3.33164e+06	3.47894e+06	3.56442e+06
LIPID-P-0973	TG(16:1_16:1_18:1)	GL	TG	846.753	828.721	[M+NH4]+	C53H96O6	3.31995e+07	3.24114e+07	2.38393e+07	1.71698e+07	2.66633e+07	3.45486e+07	2.31133e+07	1.24688e+07	485366	1.73414e+06	9.15301e+07	1.69633e+08	1.26909e+08	1.10898e+08	1.14512e+08	1.75739e+08	1.3678e+08	1.80929e+08	1.07778e+08	1.22983e+08	1.14336e+08	1.23093e+08	1.4651e+08	7.88683e+07	9.35123e+07	1.20937e+08	1.27627e+08	1.65261e+08	2.15898e+08	1.06624e+08
LIPID-P-1086	TG(16:1_16:1_18:3)	GL	TG	842.717	824.689	[M+NH4]+	C53H92O6	1.56989e+06	1.05893e+06	776496	939201	1.51164e+06	1.47203e+06	1.09407e+06	483588	3411.44	40037	2.95055e+06	8.38484e+06	3.94302e+06	3.35544e+06	4.66247e+06	7.72845e+06	1.35113e+07	1.06387e+07	7.3189e+06	4.65126e+06	5.61332e+06	1.06869e+07	8.09475e+06	6.8498e+06	3.33709e+06	6.54037e+06	6.81062e+06	6.57931e+06	1.18351e+07	5.48138e+06
LIPID-P-1179	TG(16:1_16:1_24:5)	GL	TG	922.807	904.752	[M+NH4]+	C59H100O6	76927.1	139841	82744.9	100816	158444	220356	170779	51052.4	872.022	4360.11	378937	937307	445370	469796	723312	324066	565849	1.13091e+06	288473	462265	564044	254623	291770	231567	784732	286729	227311	625832	1.13509e+06	388490
LIPID-P-1202	TG(16:1_16:1_24:6)	GL	TG	920.766	902.736	[M+NH4]+	C59H98O6	218341	252986	143967	176417	203872	326258	177903	167506	4353.43	30463.3	550517	944157	977016	612593	879494	563902	752291	733193	395058	718852	507905	452081	476110	364278	698857	290145	292568	1.02615e+06	687261	736305
LIPID-P-2332	TG(16:1_16:2_18:2)	GL	TG	842.73	824.689	[M+NH4]+	C53H92O6	1.31839e+06	1.33312e+06	1.36349e+06	1.21406e+06	1.72456e+06	1.83523e+06	1.09899e+06	681832	1445.32	2411.44	5.21516e+06	8.25452e+06	4.41291e+06	4.38074e+06	6.78001e+06	6.06237e+06	1.02968e+07	8.81063e+06	8.60903e+06	6.48083e+06	6.29603e+06	1.05485e+07	9.85134e+06	1.10972e+07	5.36855e+06	8.83219e+06	8.75723e+06	5.93062e+06	6.76001e+06	8.72898e+06
LIPID-P-1034	TG(16:1_17:1_16:2)	GL	TG	830.72	812.689	[M+NH4]+	C52H92O6	152861	106140	159436	113100	156815	114985	114208	81236.5	3805.99	7939.09	546268	221131	105724	205788	451133	189787	423718	253678	290404	169733	253866	704500	714617	456870	265126	243995	326168	190470	217725	407846
LIPID-P-0977	TG(16:1_17:1_18:1)	GL	TG	860.767	842.736	[M+NH4]+	C54H98O6	1.25195e+06	1.63958e+06	1.12587e+06	1.12652e+06	1.19582e+06	1.71206e+06	1.132e+06	672760	203303	244875	3.70118e+06	3.85528e+06	3.43177e+06	3.7053e+06	3.47626e+06	4.29075e+06	5.66737e+06	6.50571e+06	4.46032e+06	5.41529e+06	3.74169e+06	6.63465e+06	4.68272e+06	5.11257e+06	3.20861e+06	5.0024e+06	3.7903e+06	6.60795e+06	8.69523e+06	4.02812e+06
LIPID-P-1043	TG(16:1_17:1_18:2)	GL	TG	858.752	840.721	[M+NH4]+	C54H96O6	350212	543261	264910	345503	430400	764591	345953	221417	6386.64	14568.1	825273	1.83721e+06	1.44058e+06	1.35836e+06	1.42855e+06	2.01453e+06	2.22652e+06	3.14465e+06	1.89699e+06	1.53138e+06	1.76682e+06	3.17191e+06	1.71366e+06	2.55619e+06	1.79441e+06	2.37929e+06	1.58608e+06	3.0248e+06	2.51284e+06	1.96933e+06
LIPID-P-1094	TG(16:1_17:1_18:3)	GL	TG	856.74	838.705	[M+NH4]+	C54H94O6	535681	600519	618913	430695	481775	571431	472685	312008	3069.46	5733.54	695798	433737	437897	459551	677971	788694	716241	582333	1.39216e+06	496591	421704	1.19911e+06	1.06428e+06	1.15304e+06	323692	727263	742737	480099	295765	915052
LIPID-P-0925	TG(16:1_18:0_20:1)	GL	TG	904.812	886.799	[M+NH4]+	C57H106O6	1.03674e+07	8.32709e+06	6.25108e+06	4.82735e+06	8.69321e+06	8.81588e+06	7.11135e+06	3.89575e+06	63628.7	584432	2.38687e+07	3.92262e+07	3.40801e+07	2.1727e+07	4.41418e+07	3.20435e+07	4.76376e+07	2.91258e+07	1.92582e+07	3.80243e+07	2.25651e+07	3.29042e+07	1.87667e+07	1.98608e+07	4.79459e+07	1.68788e+07	2.75229e+07	5.09295e+07	3.28258e+07	2.4121e+07
LIPID-P-2313	TG(16:1_18:1_16:3)	GL	TG	842.72	824.689	[M+NH4]+	C53H92O6	1.88353e+06	3.15244e+06	2.13395e+06	2.18147e+06	3.66243e+06	2.36534e+06	2.24748e+06	1.65746e+06	3676.06	19715	1.3457e+07	1.40761e+07	1.20602e+07	1.14814e+07	1.1201e+07	1.03318e+07	1.55365e+07	1.37031e+07	1.90055e+07	1.16796e+07	3.5898e+06	8.5097e+06	9.32387e+06	6.65386e+06	4.51785e+06	5.89121e+06	6.86211e+06	1.02718e+07	8.89311e+06	9.45898e+06
LIPID-P-0981	TG(16:1_18:1_18:1)	GL	TG	874.785	856.752	[M+NH4]+	C55H100O6	5.80124e+07	5.6411e+07	2.38079e+07	2.6036e+07	3.61112e+07	4.37308e+07	2.59792e+07	2.2431e+07	1.30544e+06	4.9699e+06	8.29095e+07	2.66762e+08	1.83547e+08	1.70997e+08	1.6977e+08	2.7391e+08	2.7202e+08	3.35932e+08	1.64617e+08	1.95138e+08	1.72459e+08	1.57677e+08	1.41178e+08	1.8379e+08	2.3387e+08	1.50247e+08	1.57055e+08	3.05916e+08	3.53307e+08	1.603e+08
LIPID-P-1044	TG(16:1_18:1_18:2)	GL	TG	872.77	854.736	[M+NH4]+	C55H98O6	9.23362e+07	1.04552e+08	1.00568e+08	9.47622e+07	1.19159e+08	1.09473e+08	9.37824e+07	6.58048e+07	457386	1.61859e+06	2.14557e+08	2.00139e+08	2.23322e+08	1.85732e+08	2.00582e+08	1.99297e+08	2.75449e+08	1.91161e+08	2.15222e+08	2.18027e+08	1.83007e+08	2.28134e+08	2.3813e+08	2.64701e+08	1.87169e+08	2.45675e+08	2.43462e+08	2.17801e+08	1.85148e+08	2.49336e+08
LIPID-P-1097	TG(16:1_18:1_18:3)	GL	TG	870.746	852.721	[M+NH4]+	C55H96O6	4.13207e+07	4.58282e+07	3.75757e+07	2.97847e+07	4.23881e+07	4.52787e+07	3.95208e+07	2.89712e+07	180402	550400	9.04876e+07	9.78359e+07	7.68042e+07	8.24398e+07	8.74755e+07	9.97971e+07	9.3463e+07	8.70596e+07	1.35271e+08	8.06068e+07	6.14245e+07	9.71418e+07	1.00567e+08	1.14229e+08	5.2549e+07	8.91478e+07	7.40844e+07	7.35429e+07	7.80026e+07	1.11012e+08
LIPID-P-1106	TG(16:1_18:1_20:3)	GL	TG	898.786	880.752	[M+NH4]+	C57H100O6	1.07123e+06	1.39125e+06	811785	1.0332e+06	1.44074e+06	1.41095e+06	1.08637e+06	619878	7447.85	97566.8	3.53824e+06	5.6192e+06	4.04696e+06	3.72429e+06	3.72404e+06	3.0515e+06	5.80513e+06	5.10887e+06	3.98533e+06	3.65802e+06	4.92753e+06	4.67185e+06	3.9383e+06	4.64857e+06	4.57182e+06	3.71387e+06	4.53285e+06	5.1387e+06	7.28696e+06	4.27436e+06
LIPID-P-2334	TG(16:1_18:1_20:5)	GL	TG	894.76	876.721	[M+NH4]+	C57H96O6	213867	352700	194537	271664	320849	397042	269835	175734	4398.57	9534.15	740035	1.94852e+06	878064	1.19449e+06	1.49213e+06	1.14676e+06	1.60664e+06	2.59122e+06	1.0518e+06	1.46368e+06	936004	1.29989e+06	1.05602e+06	1.09408e+06	721494	998971	723636	1.73544e+06	1.84821e+06	1.41401e+06
LIPID-P-1000	TG(16:1_18:1_22:1)	GL	TG	930.842	912.815	[M+NH4]+	C59H108O6	364120	248508	264961	263172	340665	282991	252895	167375	3900.18	8787.61	0	0	0	0	0	0	0	0	0	0	0	0	0	0	0	0	0	0	0	0
LIPID-P-1095	TG(16:1_18:2_18:2)	GL	TG	870.754	852.721	[M+NH4]+	C55H96O6	7.54516e+07	8.68052e+07	7.25975e+07	5.41057e+07	9.24149e+07	1.04009e+08	7.83489e+07	4.79152e+07	232021	695911	2.12294e+08	2.66054e+08	2.37581e+08	2.19298e+08	2.32105e+08	2.09818e+08	3.09428e+08	2.17739e+08	2.54012e+08	2.18445e+08	2.51208e+08	2.73795e+08	2.90363e+08	3.46447e+08	1.85809e+08	3.0742e+08	2.65611e+08	2.09214e+08	2.31247e+08	2.98952e+08
LIPID-P-1137	TG(16:1_18:2_18:3)	GL	TG	868.738	850.705	[M+NH4]+	C55H94O6	7.94474e+06	1.00965e+07	1.12431e+07	1.18281e+07	1.25228e+07	1.26827e+07	9.96615e+06	6.52588e+06	8484.91	48837.1	4.46797e+07	2.26093e+07	1.63668e+07	2.1181e+07	3.30191e+07	2.4807e+07	5.80958e+07	2.54545e+07	4.02447e+07	2.22726e+07	3.50947e+07	5.13759e+07	8.46055e+07	6.9644e+07	2.61051e+07	4.48116e+07	4.93484e+07	1.89825e+07	1.81364e+07	6.01642e+07
LIPID-P-2335	TG(16:1_18:3_20:4)	GL	TG	892.74	874.705	[M+NH4]+	C57H94O6	101396	170808	165472	186493	182105	242143	151296	104028	20279.3	20279.3	913205	864371	301685	467177	775304	323727	630255	769429	536625	476228	367738	540828	598485	502118	347516	364988	367189	483564	402013	569207
LIPID-P-1167	TG(16:2_18:2_18:3)	GL	TG	866.723	848.689	[M+NH4]+	C55H92O6	450403	421390	681137	523955	613169	679178	452295	309505	1484.41	2322.14	2.03486e+06	1.25761e+06	573532	807574	1.20214e+06	967912	1.90014e+06	878296	2.32593e+06	970017	998548	2.08265e+06	2.34298e+06	2.46126e+06	683823	1.31332e+06	1.54357e+06	716532	426685	2.30458e+06
LIPID-P-0850	TG(17:0_17:0_19:1)	GL	TG	892.826	874.799	[M+NH4]+	C56H106O6	461119	518263	273889	567116	372487	549631	301203	441064	2653.47	33916.6	825654	1.0452e+06	1.36129e+06	866285	1.06387e+06	760519	1.0313e+06	1.07861e+06	993028	1.09994e+06	615363	811618	569814	452690	1.05284e+06	493094	643777	1.34317e+06	521018	856691
LIPID-P-0849	TG(17:0_18:0_18:1)	GL	TG	892.831	874.799	[M+NH4]+	C56H106O6	4.87446e+06	3.51851e+06	2.46161e+06	4.26343e+06	2.25074e+06	3.49648e+06	2.01161e+06	2.95298e+06	6815.55	135199	8.56137e+06	5.37935e+06	8.85869e+06	6.95443e+06	7.79961e+06	5.45238e+06	5.52231e+06	6.01503e+06	6.83906e+06	6.76173e+06	4.23254e+06	5.75637e+06	4.39721e+06	3.61733e+06	5.94576e+06	3.26084e+06	4.37216e+06	7.45617e+06	3.30533e+06	5.94531e+06
LIPID-P-0985	TG(17:0_18:1_18:2)	GL	TG	888.803	870.768	[M+NH4]+	C56H102O6	1.38614e+07	1.33377e+07	1.35149e+07	1.09181e+07	1.09405e+07	1.47319e+07	9.81769e+06	9.41287e+06	45647.2	168306	4.93638e+07	1.27325e+07	2.17337e+07	2.88792e+07	2.38519e+07	1.90407e+07	2.30268e+07	1.94014e+07	2.62789e+07	2.76616e+07	3.19287e+07	3.90834e+07	3.65162e+07	3.65118e+07	3.10067e+07	2.96402e+07	3.10954e+07	1.86262e+07	1.25171e+07	3.74486e+07
LIPID-P-2340	TG(17:0_18:1_20:1)	GL	TG	918.85	900.815	[M+NH4]+	C58H108O6	148349	131198	98895.1	78413.6	70600.8	111459	74716	58915.7	4669.38	10196.8	669228	313500	335387	297392	654753	314929	440351	335458	289347	447380	405185	699260	354579	296991	630261	216211	406342	425813	233300	539744
LIPID-P-2342	TG(17:0_18:2_18:3)	GL	TG	884.77	866.736	[M+NH4]+	C56H98O6	641764	820835	619539	609892	636825	924740	605137	555098	2557.6	5119.11	1.35543e+06	777052	728625	980519	1.02405e+06	899833	858259	882350	1.93633e+06	655034	777098	1.40748e+06	1.47e+06	1.8025e+06	814659	1.26847e+06	1.21646e+06	784312	567930	1.94011e+06
LIPID-P-2343	TG(17:0_18:2_20:4)	GL	TG	910.79	892.752	[M+NH4]+	C58H100O6	27973.9	40576	40138.6	42909	36190.7	38424.3	42552.7	51598.9	599.66	2998.3	123839	48671.9	47729.8	37986.1	78639.8	17742	40671.4	54811	63643.3	26550.9	42035.6	20679	26499.1	33825.1	47617	8946.49	16244.3	42585.3	48582.1	57548.4
LIPID-P-2345	TG(17:0_18:3_18:3)	GL	TG	882.76	864.721	[M+NH4]+	C56H96O6	221513	268803	274976	197269	246698	305699	221584	181333	1497.94	5399.92	563164	292347	251962	398728	345579	407038	401150	356795	927842	377374	422859	729084	658576	679933	225731	511644	454856	342582	159144	789992
LIPID-P-1058	TG(17:0_19:2_19:2)	GL	TG	914.816	896.783	[M+NH4]+	C58H104O6	305623	249534	215856	231561	217341	430328	253226	150171	2054.1	4924.61	1.12676e+06	693789	741754	758584	777181	493103	976364	604861	743500	712790	1.15175e+06	1.1075e+06	934438	852131	1.19231e+06	895082	922570	720512	570032	904212
LIPID-P-1208	TG(17:1_17:1_24:6)	GL	TG	948.801	930.768	[M+NH4]+	C61H102O6	28516.8	62528.3	37445.2	25263.3	36667	50974.9	34039.9	17788.4	2253.16	7834.94	85987.2	120265	108062	97191.5	113084	63008.2	51151	112513	87705.6	85500.9	25877.2	35517.6	35742.1	35769.2	88242.6	27795.9	20463.4	119131	63659.1	49816.6
LIPID-P-0984	TG(17:1_18:1_18:1)	GL	TG	888.802	870.768	[M+NH4]+	C56H102O6	1.68187e+06	1.15713e+06	1.27095e+06	853313	975109	3.05442e+06	1.2622e+06	715339	214691	447168	5.04699e+07	2.06978e+07	3.26797e+07	3.22106e+07	2.91845e+07	3.27372e+07	3.39072e+07	3.35483e+07	2.97062e+07	3.18426e+07	4.39979e+07	5.23957e+07	4.1957e+07	5.38314e+07	4.24457e+07	3.70448e+07	3.90622e+07	2.97672e+07	2.64859e+07	4.50847e+07
LIPID-P-1049	TG(17:1_18:1_18:2)	GL	TG	886.785	868.752	[M+NH4]+	C56H100O6	3.88927e+06	5.01932e+06	3.4707e+06	3.0462e+06	4.36758e+06	5.80141e+06	4.35929e+06	2.17351e+06	20214.4	63016.3	0	0	0	0	0	0	0	0	0	0	0	0	0	0	0	0	0	0	0	0
LIPID-P-0993	TG(17:1_18:1_20:1)	GL	TG	916.827	898.799	[M+NH4]+	C58H106O6	42476.7	46431.9	179517	130076	34670	33204.9	33457	5651.48	3745.07	3057.24	578926	252017	303805	301279	452179	244573	419602	222762	256565	378149	371051	612788	428288	458017	702258	284182	426224	401089	276394	615863
LIPID-P-1057	TG(17:1_18:1_20:2)	GL	TG	914.813	896.783	[M+NH4]+	C58H104O6	2.63303e+06	2.37178e+06	2.17343e+06	1.9713e+06	1.87891e+06	3.27131e+06	2.26659e+06	1.52206e+06	4263.41	9468.06	8.89469e+06	4.14553e+06	5.22282e+06	5.28786e+06	6.43321e+06	3.38867e+06	8.99547e+06	4.63536e+06	5.88168e+06	5.92411e+06	1.23294e+07	1.34218e+07	8.97442e+06	9.5279e+06	1.10989e+07	9.13587e+06	9.31301e+06	4.7701e+06	3.5988e+06	9.11307e+06
LIPID-P-1073	TG(17:1_18:1_24:2)	GL	TG	970.875	952.846	[M+NH4]+	C62H112O6	61747.5	36451.8	51725.7	39755	53114.2	61376.7	40300.7	21325.2	1488.5	297.701	106712	49012.8	49602.4	69172.6	88265.1	49244.4	149053	52013.3	80014.3	65589.5	112187	198911	119358	154896	142050	48381.8	93322.4	50621.1	49644.7	187563
LIPID-P-1101	TG(17:1_18:2_18:2)	GL	TG	884.771	866.736	[M+NH4]+	C56H98O6	2.73047e+06	4.39142e+06	3.918e+06	2.83608e+06	3.51788e+06	4.4337e+06	3.07316e+06	2.42557e+06	19114.7	20045.3	1.5628e+07	6.17016e+06	5.86742e+06	8.88026e+06	1.05623e+07	7.40329e+06	1.07914e+07	6.62817e+06	1.0904e+07	8.31581e+06	1.17185e+07	1.80565e+07	1.87186e+07	1.90413e+07	9.34964e+06	1.43753e+07	1.14677e+07	6.04053e+06	4.08188e+06	2.20328e+07
LIPID-P-1139	TG(17:1_18:2_18:3)	GL	TG	882.745	864.721	[M+NH4]+	C56H96O6	623516	821497	944460	663936	914997	995150	851271	502812	3943.21	5834.8	3.04557e+06	1.01659e+06	864339	1.77882e+06	1.91347e+06	1.32263e+06	2.24893e+06	1.13533e+06	2.44173e+06	1.30763e+06	2.15996e+06	2.9695e+06	3.99149e+06	3.38606e+06	1.75031e+06	3.31666e+06	2.25742e+06	882774	591085	4.9358e+06
LIPID-P-2327	TG(18:0_16:1_20:1)	GL	TG	904.81	886.799	[M+NH4]+	C57H106O6	1.82961e+08	1.81001e+08	1.37121e+08	3.36053e+07	1.39995e+08	1.95456e+08	7.22344e+07	3.37773e+07	825276	7.39508e+06	5.32902e+08	4.85788e+08	5.58658e+08	3.90353e+08	4.53229e+08	3.47945e+08	3.98309e+08	3.13366e+08	1.62786e+08	3.80325e+08	3.17497e+08	3.01889e+08	3.28463e+08	2.39796e+08	4.41662e+08	2.60605e+08	3.35679e+08	3.57836e+08	2.53143e+08	3.9018e+08
LIPID-P-2329	TG(18:0_16:2_20:2)	GL	TG	900.8	882.768	[M+NH4]+	C57H102O6	3.82879e+06	4.60936e+06	4.22412e+06	3.37475e+06	5.07862e+06	4.00054e+06	3.55512e+06	2.11729e+06	24562.4	121650	1.16851e+07	1.20371e+07	1.04426e+07	1.15753e+07	1.65639e+07	6.61237e+06	1.70247e+07	1.22809e+07	1.21839e+07	1.13609e+07	8.99803e+06	9.98887e+06	1.0015e+07	9.96894e+06	1.03577e+07	8.55743e+06	1.17317e+07	1.03038e+07	9.67066e+06	1.16019e+07
LIPID-P-2325	TG(18:0_17:1_18:1)	GL	TG	890.83	872.783	[M+NH4]+	C56H104O6	1.24131e+07	1.62748e+07	1.09229e+07	8.54236e+06	1.10091e+07	1.29403e+07	1.04304e+07	7.68245e+06	195305	672332	4.23452e+07	4.10028e+07	6.16432e+07	3.8895e+07	3.26312e+07	3.10926e+07	2.838e+07	4.07659e+07	2.44375e+07	4.90795e+07	4.49403e+07	4.73044e+07	2.98463e+07	4.04601e+07	4.6357e+07	2.86483e+07	3.7307e+07	6.269e+07	2.859e+07	3.7986e+07
LIPID-P-0852	TG(18:0_18:0_18:1)	GL	TG	906.849	888.815	[M+NH4]+	C57H108O6	6.24997e+07	7.43713e+07	3.79506e+07	6.34618e+07	4.72608e+07	5.3492e+07	4.32209e+07	4.56681e+07	176852	2.8428e+06	1.69413e+08	2.85046e+08	3.62406e+08	1.42047e+08	1.39969e+08	1.40856e+08	1.41328e+08	2.0246e+08	1.2223e+08	1.59187e+08	8.90868e+07	9.34222e+07	9.03083e+07	6.63541e+07	1.08859e+08	6.81985e+07	1.2692e+08	2.49872e+08	7.47173e+07	1.07099e+08
LIPID-P-0923	TG(18:0_18:1_18:1)	GL	TG	904.833	886.799	[M+NH4]+	C57H106O6	1.72479e+08	1.71711e+08	1.30977e+08	1.11768e+08	1.40455e+08	8.21364e+07	6.0582e+07	4.2275e+07	654337	6.26603e+06	4.51167e+08	4.09803e+08	2.6793e+08	3.19535e+08	3.46182e+08	2.95741e+08	3.64394e+08	2.60664e+08	2.86315e+08	3.75353e+08	2.42271e+08	3.041e+08	2.77705e+08	2.19491e+08	3.98932e+08	2.41282e+08	3.19057e+08	3.26434e+08	2.45581e+08	3.37235e+08
LIPID-P-0989	TG(18:0_18:1_18:2)	GL	TG	902.818	884.783	[M+NH4]+	C57H104O6	1.50721e+08	1.61101e+08	1.22736e+08	1.28813e+08	1.42114e+08	1.60785e+08	1.27546e+08	1.0668e+08	551149	4.07881e+06	0	0	0	0	0	0	0	0	0	0	0	0	0	0	0	0	0	0	0	0
LIPID-P-0929	TG(18:0_18:1_19:1)	GL	TG	918.846	900.815	[M+NH4]+	C58H108O6	145370	116206	110852	93963.8	101055	120421	120696	55920.5	3839.29	6306.36	0	0	0	0	0	0	0	0	0	0	0	0	0	0	0	0	0	0	0	0
LIPID-P-0856	TG(18:0_18:1_20:0)	GL	TG	934.876	916.846	[M+NH4]+	C59H112O6	653789	664190	383597	1.03513e+06	656894	701012	498848	708545	1598.75	14273.9	3.04143e+06	2.94227e+06	5.28533e+06	1.72494e+06	2.57586e+06	1.23814e+06	2.84091e+06	1.83009e+06	1.42293e+06	2.0082e+06	1.24684e+06	2.47152e+06	1.6463e+06	1.01817e+06	3.10492e+06	724327	1.39291e+06	2.45286e+06	878065	2.2571e+06
LIPID-P-0933	TG(18:0_18:1_20:1)	GL	TG	932.866	914.83	[M+NH4]+	C59H110O6	2.31308e+06	2.67312e+06	2.01371e+06	1.81838e+06	1.69358e+06	1.95509e+06	2.0943e+06	988034	9157.9	52485	1.51832e+07	1.18899e+07	1.38173e+07	1.03388e+07	1.5765e+07	1.13487e+07	1.55533e+07	7.79258e+06	8.48866e+06	1.42128e+07	1.06327e+07	1.32702e+07	7.49984e+06	6.81969e+06	1.77378e+07	5.71819e+06	1.26915e+07	1.25437e+07	7.83142e+06	1.01206e+07
LIPID-P-1062	TG(18:0_18:1_20:3)	GL	TG	928.831	910.799	[M+NH4]+	C59H106O6	1.9753e+06	2.48765e+06	2.89204e+06	1.91821e+06	2.39358e+06	2.3015e+06	1.83503e+06	1.44482e+06	5093.57	95228.9	7.14135e+06	5.66991e+06	7.8695e+06	5.43833e+06	9.05115e+06	2.84207e+06	6.59692e+06	4.01481e+06	4.11949e+06	5.89253e+06	3.86408e+06	3.42289e+06	3.28553e+06	2.32631e+06	5.79065e+06	2.39577e+06	4.58282e+06	3.18401e+06	3.28293e+06	4.20516e+06
LIPID-P-1116	TG(18:0_18:1_20:4)	GL	TG	926.817	908.783	[M+NH4]+	C59H104O6	2.25478e+06	4.53944e+06	3.01545e+06	2.87901e+06	2.74449e+06	4.04445e+06	2.6013e+06	2.57646e+06	36143.3	161513	1.09274e+07	8.87148e+06	1.13818e+07	1.1798e+07	1.22011e+07	4.60683e+06	9.68263e+06	8.05603e+06	4.24184e+06	8.83755e+06	5.23252e+06	3.00262e+06	3.72766e+06	3.02057e+06	8.03387e+06	2.5988e+06	3.6307e+06	5.37271e+06	5.68676e+06	4.72014e+06
LIPID-P-1070	TG(18:0_18:1_22:3)	GL	TG	956.858	938.83	[M+NH4]+	C61H110O6	55589.8	106993	79163.6	72064.9	58293.7	108401	60976.3	30058.1	2531	956.91	293417	602666	466825	231424	584386	198120	351999	370520	161780	474802	157374	182180	159909	45955.7	589245	54419.3	333803	383219	495702	193595
LIPID-P-1121	TG(18:0_18:1_22:4)	GL	TG	954.846	936.815	[M+NH4]+	C61H108O6	290516	463840	513222	429732	468439	543445	432700	384424	1703.88	4392.17	1.66786e+06	1.3771e+06	1.38108e+06	1.27526e+06	2.8382e+06	484365	920017	871477	396434	1.02518e+06	961141	352166	577180	320472	2.30458e+06	253780	855241	777768	1.24918e+06	905365
LIPID-P-1157	TG(18:0_18:1_22:5)	GL	TG	952.832	934.799	[M+NH4]+	C61H106O6	603273	771281	758964	584482	777313	797871	699120	380057	1833.66	4378.37	2.59136e+06	963265	1.02121e+06	1.06073e+06	2.21559e+06	446127	971100	901699	623701	952140	929721	332570	592767	289347	1.39104e+06	208775	584876	513785	583471	878718
LIPID-P-1181	TG(18:0_18:1_22:6)	GL	TG	950.818	932.783	[M+NH4]+	C61H104O6	114304	170981	143063	123704	112984	175992	130137	246156	2511.76	6158.69	731495	510349	988840	294646	785300	589463	385005	579933	178349	376163	456733	231965	310477	296359	788640	156799	179128	385153	374919	448154
LIPID-P-2355	TG(18:0_18:2_20:2)	GL	TG	928.83	910.799	[M+NH4]+	C59H106O6	3.1675e+06	3.91748e+06	1.57132e+06	1.36131e+06	3.2178e+06	3.52558e+06	2.87817e+06	1.52022e+06	4730.28	42962	1.22367e+07	9.79672e+06	1.03049e+07	9.35919e+06	1.34521e+07	5.82304e+06	1.37314e+07	7.85662e+06	8.13705e+06	8.6929e+06	9.60409e+06	7.08977e+06	6.72897e+06	6.70173e+06	1.02043e+07	6.27688e+06	1.06211e+07	9.23502e+06	6.93444e+06	1.04156e+07
LIPID-P-2356	TG(18:0_18:2_20:3)	GL	TG	926.82	908.783	[M+NH4]+	C59H104O6	2.15988e+06	3.31703e+06	2.13817e+06	1.78336e+06	2.29056e+06	3.32643e+06	1.89677e+06	1.14542e+06	6635.3	67974	8.34473e+06	1.12393e+07	1.3273e+07	8.16244e+06	1.07348e+07	5.79736e+06	9.88468e+06	1.03096e+07	5.59554e+06	9.54797e+06	5.59527e+06	5.82797e+06	4.66936e+06	5.41372e+06	6.21033e+06	4.18028e+06	6.51749e+06	1.02543e+07	9.77137e+06	4.68854e+06
LIPID-P-1150	TG(18:0_18:2_20:4)	GL	TG	924.802	906.768	[M+NH4]+	C59H102O6	6.07529e+06	1.06886e+07	6.52159e+06	7.82882e+06	7.62498e+06	1.29912e+07	7.06005e+06	5.81236e+06	43026.2	161207	2.82955e+07	3.12336e+07	2.96104e+07	2.6604e+07	3.31878e+07	1.57959e+07	1.94767e+07	2.53207e+07	1.33946e+07	3.03543e+07	2.66376e+07	1.44766e+07	1.89402e+07	2.53612e+07	2.88592e+07	1.50103e+07	1.43364e+07	2.52227e+07	2.67382e+07	2.43159e+07
LIPID-P-2358	TG(18:0_18:2_22:4)	GL	TG	952.85	934.799	[M+NH4]+	C61H106O6	494872	553225	625465	643037	628588	821570	565224	421745	1324.07	6620.36	1.82985e+06	784533	920376	898544	1.56416e+06	493071	619152	654958	406656	788872	813762	246871	451466	225083	1.44103e+06	198263	493781	383452	573695	741656
LIPID-P-1206	TG(18:0_18:2_22:6)	GL	TG	948.801	930.768	[M+NH4]+	C61H102O6	219152	288993	344074	238274	328235	453276	204785	416372	1561.17	3126.91	1.65872e+06	1.75016e+06	2.40399e+06	1.00205e+06	1.76842e+06	1.50173e+06	1.10151e+06	1.75106e+06	584004	877450	1.58816e+06	750533	743726	1.29997e+06	2.38514e+06	637987	496083	1.42061e+06	1.94788e+06	1.48556e+06
LIPID-P-1113	TG(18:0_18:3_20:2)	GL	TG	926.818	908.783	[M+NH4]+	C59H104O6	2.69842e+06	3.90103e+06	3.05744e+06	2.67997e+06	2.88512e+06	3.70423e+06	2.92514e+06	1.55345e+06	4313.62	21414.7	1.35604e+07	5.53779e+06	6.7699e+06	8.10144e+06	1.14615e+07	4.80088e+06	1.28369e+07	6.9013e+06	1.00205e+07	7.71129e+06	8.71756e+06	8.84104e+06	8.0931e+06	9.13574e+06	1.14804e+07	7.2648e+06	8.65137e+06	7.04476e+06	4.74538e+06	1.11757e+07
LIPID-P-2361	TG(18:0_20:1_20:4)	GL	TG	954.85	936.815	[M+NH4]+	C61H108O6	58002.7	96973.1	60486.6	73050.5	76928.5	124755	69718.1	66979.6	377.46	1887.3	283829	215619	310655	214640	435335	70102.7	250947	174965	109977	227679	84021.4	104505	110149	117864	244055	39725.5	99118.1	149485	173591	175795
LIPID-P-2346	TG(18:0_20:2_18:3)	GL	TG	926.82	908.783	[M+NH4]+	C59H104O6	1.58193e+06	2.30396e+06	992906	1.80085e+06	1.53461e+06	1.14635e+06	1.33901e+06	1.30705e+06	20080.2	61892.6	2.81942e+06	2.49485e+06	2.93281e+06	2.26377e+06	2.98023e+06	2.26946e+06	1.90161e+06	1.70184e+06	1.01908e+06	2.60441e+06	986980	849601	1.07618e+06	1.00589e+06	1.60607e+06	397914	975112	1.54153e+06	1.0865e+06	1.30032e+06
LIPID-P-2326	TG(18:1_17:2_18:2)	GL	TG	884.78	866.736	[M+NH4]+	C56H98O6	713007	766911	848294	750552	776956	1.20647e+06	765328	437405	1031.6	11824.1	3.61051e+06	2.54039e+06	2.33521e+06	2.88437e+06	2.95424e+06	2.36544e+06	3.23533e+06	2.44385e+06	2.86976e+06	2.01184e+06	3.23976e+06	4.49205e+06	4.80381e+06	5.15495e+06	2.42492e+06	3.78054e+06	3.21193e+06	2.42668e+06	1.58275e+06	5.22826e+06
LIPID-P-2330	TG(18:1_17:2_19:2)	GL	TG	898.78	880.752	[M+NH4]+	C57H100O6	2.02113e+08	2.34707e+08	1.89202e+08	1.74677e+08	2.17524e+08	2.23473e+08	1.91217e+08	1.80139e+08	1.02457e+06	2.49886e+06	4.39873e+08	3.93816e+08	3.88544e+08	3.25372e+08	4.01019e+08	3.46712e+08	4.30629e+08	3.11337e+08	3.86797e+08	3.2908e+08	4.48593e+08	4.40145e+08	4.13021e+08	5.27473e+08	4.23043e+08	4.65709e+08	4.31367e+08	3.85913e+08	3.03398e+08	4.65726e+08
LIPID-P-0988	TG(18:1_18:1_18:1)	GL	TG	902.818	884.783	[M+NH4]+	C57H104O6	1.314e+08	1.30629e+08	8.75883e+07	7.4636e+07	1.1065e+08	9.61241e+07	1.04348e+08	3.37483e+07	708017	3044754	3.57762e+08	3.70483e+08	3.29467e+08	3.26773e+08	3.22027e+08	3.19761e+08	3.32253e+08	3.01072e+08	2.78542e+08	3.40776e+08	3.41771e+08	3.46224e+08	2.86909e+08	3.33703e+08	3.87683e+08	3.32591e+08	3.48355e+08	3.36614e+08	2.80158e+08	3.57256e+08
LIPID-P-1052	TG(18:1_18:1_18:2)	GL	TG	900.802	882.768	[M+NH4]+	C57H102O6	8.4846e+07	9.21615e+07	7.71917e+07	7.55448e+07	9.25545e+07	1.04431e+08	9.6319e+07	5.82583e+07	247680	766917	0	0	0	0	0	0	0	0	0	0	0	0	0	0	0	0	0	0	0	0
LIPID-P-0996	TG(18:1_18:1_19:1)	GL	TG	916.819	898.799	[M+NH4]+	C58H106O6	1.84268e+06	686566	569587	348239	1.30227e+06	1.76111e+06	362443	268560	9282.68	25046	4.8256e+06	3.76644e+06	4.40819e+06	4.15056e+06	4.7678e+06	3.04378e+06	5.44094e+06	2.852e+06	3.43975e+06	4.55643e+06	6.57775e+06	9.23578e+06	4.11661e+06	5.94452e+06	9.01929e+06	4.52526e+06	6.51531e+06	4.56003e+06	3.12513e+06	7.23999e+06
LIPID-P-0999	TG(18:1_18:1_20:1)	GL	TG	930.848	912.815	[M+NH4]+	C59H108O6	8.79022e+06	8.85714e+06	6.93627e+06	3.37381e+06	7.42808e+06	8.08681e+06	5.62865e+06	3.4568e+06	36796.5	98137.5	3.30492e+07	3.36292e+07	3.15771e+07	1.97173e+07	3.41798e+07	2.1875e+07	3.91454e+07	2.38018e+07	1.39776e+07	3.26581e+07	3.4147e+07	3.80885e+07	2.22627e+07	2.07876e+07	5.83813e+07	2.15306e+07	3.13855e+07	4.14859e+07	2.66326e+07	3.55921e+07
LIPID-P-1009	TG(18:1_18:1_22:1)	GL	TG	958.877	940.846	[M+NH4]+	C61H112O6	238022	169370	69716.3	58324.8	181175	186349	141065	41370.8	1103.58	5517.89	919342	810667	586020	556796	1.04926e+06	644900	1.55344e+06	677268	502436	904845	875539	1.20899e+06	646181	837787	1.72992e+06	458380	885720	855632	424950	1.10579e+06
LIPID-P-1068	TG(18:1_18:1_22:2)	GL	TG	956.862	938.83	[M+NH4]+	C61H110O6	722092	687134	644112	482165	682269	627233	431042	297068	7230.03	9663.26	2.35458e+06	2.50604e+06	1.96239e+06	1.20131e+06	2.88067e+06	1.01583e+06	3.05214e+06	1.91758e+06	1.39345e+06	1.97211e+06	2.10159e+06	2.33064e+06	2.13777e+06	1.99132e+06	5.35839e+06	801176	2.51949e+06	2.55721e+06	1.58941e+06	2.78963e+06
LIPID-P-1155	TG(18:1_18:1_22:4)	GL	TG	952.832	934.799	[M+NH4]+	C61H106O6	914903	1.50721e+06	1.18299e+06	1.25398e+06	1.33214e+06	1.9529e+06	1.1658e+06	799955	4946.27	2509.76	4.32113e+06	3.81886e+06	2.80765e+06	2.96691e+06	5.16303e+06	1.76489e+06	2.88034e+06	4.13412e+06	1.45465e+06	2.57775e+06	5.08784e+06	1.21038e+06	1.82752e+06	1.20688e+06	7.77536e+06	1.05392e+06	1.71535e+06	2.00356e+06	2.57539e+06	1.98745e+06
LIPID-P-1205	TG(18:1_18:1_22:6)	GL	TG	948.797	930.768	[M+NH4]+	C61H102O6	317896	646491	448588	425602	546708	653473	539358	237093	1497.31	4500.99	345152	526969	2.07297e+06	406335	311956	1.16867e+06	1.7656e+06	872078	181461	1.26403e+06	763655	763114	381741	1.07547e+06	1.01937e+06	968711	606189	727861	2.15768e+06	549066
LIPID-P-1160	TG(18:1_18:1_24:4)	GL	TG	980.868	962.83	[M+NH4]+	C63H110O6	60637.5	126186	90942.4	82296.5	67287	123068	75993.4	65419.5	2532.22	2859.57	293306	407142	691212	276988	774727	207482	616129	618450	151124	403499	975245	292731	285194	217160	1.31409e+06	183913	490974	452077	580382	298595
LIPID-P-1104	TG(18:1_18:2_18:2)	GL	TG	898.786	880.752	[M+NH4]+	C57H100O6	7.77507e+07	1.05443e+08	6.85515e+07	7.52566e+07	1.00032e+08	1.08097e+08	8.77316e+07	5.39624e+07	318087	518462	2.21968e+08	1.31295e+08	1.60315e+08	1.71912e+08	1.66673e+08	1.31438e+08	2.21291e+08	1.5652e+08	1.76969e+08	1.69155e+08	2.17672e+08	2.43724e+08	2.34545e+08	2.57345e+08	2.14179e+08	2.3155e+08	2.32028e+08	1.45019e+08	1.22513e+08	2.5919e+08
LIPID-P-1172	TG(18:1_18:2_18:4)	GL	TG	894.752	876.721	[M+NH4]+	C57H96O6	1.13735e+06	1.24067e+06	922264	1.25645e+06	1.48985e+06	1.34549e+06	1.30221e+06	749321	2291.07	11455.4	2.98774e+06	3.29566e+06	3.4379e+06	3.97845e+06	2.86338e+06	2.24456e+06	2.82041e+06	2.96503e+06	7.66949e+06	2.92454e+06	2.58004e+06	5.9318e+06	4.44622e+06	6.41742e+06	1.06621e+06	3.45629e+06	3.72072e+06	1.958e+06	1.72043e+06	5.46618e+06
LIPID-P-2367	TG(18:1_18:2_19:2)	GL	TG	912.81	894.768	[M+NH4]+	C58H102O6	271054	355371	283085	212999	295367	318305	288961	132887	26577.4	26577.4	1.77345e+06	679923	709364	757863	1.03881e+06	607029	1.56877e+06	592919	896850	931586	1.37956e+06	1.6887e+06	1.75454e+06	1.84587e+06	1.41252e+06	1.45414e+06	1.26343e+06	526734	482262	1.77881e+06
LIPID-P-0997	TG(18:1_18:2_20:0)	GL	TG	930.849	912.815	[M+NH4]+	C59H108O6	7.38531e+06	4.87732e+06	4.25146e+06	4.80481e+06	4.66599e+06	5.3617e+06	4.19159e+06	3.2187e+06	15959.3	71138.3	0	0	0	0	0	0	0	0	0	0	0	0	0	0	0	0	0	0	0	0
LIPID-P-1061	TG(18:1_18:2_20:1)	GL	TG	928.82	910.799	[M+NH4]+	C59H106O6	5.56637e+06	8.17325e+06	7.56105e+06	5.53737e+06	7.96497e+06	7.36117e+06	6.1795e+06	3.53448e+06	6672.33	40572.4	0	0	0	0	0	0	0	0	0	0	0	0	0	0	0	0	0	0	0	0
LIPID-P-1111	TG(18:1_18:2_20:2)	GL	TG	926.815	908.783	[M+NH4]+	C59H104O6	7.78524e+06	1.00905e+07	8.49278e+06	8.40784e+06	9.89058e+06	9.8482e+06	7.93207e+06	5.65491e+06	34632.3	75304.5	3.83274e+07	1.37664e+07	1.96103e+07	2.11266e+07	3.11716e+07	1.23828e+07	3.80395e+07	1.61784e+07	2.23709e+07	2.04071e+07	2.99551e+07	3.12321e+07	2.9092e+07	2.89871e+07	3.65778e+07	2.34646e+07	2.96769e+07	1.43273e+07	9.12811e+06	3.48689e+07
LIPID-P-1176	TG(18:1_18:2_20:4)	GL	TG	922.783	904.752	[M+NH4]+	C59H100O6	7.55708e+06	1.13036e+07	7.06659e+06	7.76755e+06	1.2115e+07	1.5732e+07	8.99834e+06	5.94574e+06	24216.3	75986.5	4.44797e+07	3.5871e+07	3.27302e+07	3.99277e+07	5.21761e+07	2.1836e+07	3.44834e+07	2.7613e+07	2.05683e+07	3.99674e+07	3.05385e+07	2.98962e+07	2.97546e+07	4.67433e+07	3.57485e+07	2.50216e+07	2.53554e+07	2.53448e+07	2.91914e+07	4.50914e+07
LIPID-P-1010	TG(18:1_18:2_22:0)	GL	TG	958.876	940.846	[M+NH4]+	C61H112O6	691097	44989.3	102623	60895	97234.8	67978.5	62689.4	35196.9	1239.49	10042.5	2.50017e+06	748443	977022	1.23106e+06	1.91833e+06	684626	2.51686e+06	734684	1.16631e+06	1.37628e+06	2.07037e+06	3.75108e+06	2.25025e+06	2.10626e+06	3.08004e+06	1.24364e+06	2.31148e+06	888994	587490	2.81217e+06
LIPID-P-1123	TG(18:1_18:2_22:2)	GL	TG	954.844	936.815	[M+NH4]+	C61H108O6	120068	158399	161223	123300	183310	153162	125533	69811.3	371.241	1856.21	432027	590778	327836	358988	780781	173794	897718	361341	418410	450616	495546	578306	441023	318417	567641	216761	539192	394738	216364	453927
LIPID-P-2368	TG(18:1_18:2_22:3)	GL	TG	952.82	934.799	[M+NH4]+	C61H106O6	607674	1.3445e+06	890426	990291	1.28364e+06	1.98214e+06	1.22561e+06	703756	2827.23	2865.9	5.18941e+06	4.50107e+06	4.57277e+06	3.23838e+06	6.77042e+06	2.08915e+06	5.22428e+06	6.83026e+06	2.0587e+06	4.56177e+06	1.05829e+07	2.26499e+06	3.03079e+06	2.17368e+06	1.07582e+07	1.72325e+06	3.01123e+06	3.12389e+06	5.5151e+06	3.39121e+06
LIPID-P-1183	TG(18:1_18:2_22:4)	GL	TG	950.818	932.783	[M+NH4]+	C61H104O6	732516	1.18222e+06	1.24496e+06	924163	1.55856e+06	2.45465e+06	1.75695e+06	614568	3584.59	4247.81	5.11673e+06	4.14795e+06	2.49232e+06	3.26626e+06	4.63026e+06	1.68376e+06	3.47902e+06	4.94231e+06	1.66183e+06	3.21003e+06	5.98871e+06	1.36712e+06	2.62691e+06	1.87067e+06	7.43394e+06	1.88793e+06	2.51185e+06	2.31577e+06	3.97139e+06	4.3772e+06
LIPID-P-1204	TG(18:1_18:2_22:5)	GL	TG	948.798	930.768	[M+NH4]+	C61H102O6	486743	833137	730965	759388	924119	1.11229e+06	782382	510690	100.061	500.304	532107	2.56427e+06	2.21948e+06	1.80236e+06	2.82603e+06	2.67165e+06	4.64797e+06	2.88242e+06	361696	2.3161e+06	2.80043e+06	1.3235e+06	1.51234e+06	1.64793e+06	4.40722e+06	1.71228e+06	1.18315e+06	2.65252e+06	2.80795e+06	2.47872e+06
LIPID-P-1217	TG(18:1_18:2_22:6)	GL	TG	946.788	928.752	[M+NH4]+	C61H100O6	242182	404332	271647	199937	257172	377017	273846	274939	2320.91	11604.5	2.05043e+06	1.81767e+06	2.06176e+06	879205	1.78854e+06	1.42808e+06	1.45594e+06	1.73434e+06	638523	838699	2.1311e+06	1.05315e+06	752038	1.82074e+06	2.02575e+06	912417	719908	1.74941e+06	1.33793e+06	2.46201e+06
LIPID-P-2369	TG(18:1_18:2_24:5)	GL	TG	976.85	958.799	[M+NH4]+	C63H106O6	52250	76888.9	142365	63582.8	119397	132907	108452	53480.1	10450	10450	267927	224296	191820	117553	374815	102681	296047	261866	165868	222813	236238	103520	226716	128480	402229	100029	203878	114613	112683	219576
LIPID-P-2370	TG(18:1_18:3_20:5)	GL	TG	918.74	900.721	[M+NH4]+	C59H96O6	262991	407923	265377	195615	474605	360012	363454	218496	1516.54	303.307	903579	919666	329628	583409	816203	352102	436703	736907	710008	642774	352959	467926	466598	359824	327647	279139	364779	609334	360048	681968
LIPID-P-2371	TG(18:1_18:3_22:3)	GL	TG	950.82	932.783	[M+NH4]+	C61H104O6	91303.3	146077	155721	108099	152539	169629	102446	58997.6	11799.5	11799.5	632936	615831	337508	342566	952510	219811	663774	402427	405675	534330	417044	432515	318292	181396	700163	125794	517030	300977	266962	391425
LIPID-P-2337	TG(18:1_19:1_18:3)	GL	TG	912.79	894.768	[M+NH4]+	C58H102O6	229783	174983	220768	234896	212828	267495	189128	198034	2040.74	1484.93	371301	255209	214874	257271	283555	151136	351746	164546	401588	281072	361021	632127	322533	367400	437447	358729	288820	185521	139964	505289
LIPID-P-1011	TG(18:1_20:1_20:1)	GL	TG	958.88	940.846	[M+NH4]+	C61H112O6	109645	120185	106302	84383.6	87631.3	114241	85814.3	64252.9	862.232	1275.93	833439	753830	759600	487489	1.50052e+06	485874	1.34383e+06	493636	334892	897555	1.02185e+06	1.18958e+06	530828	397219	1.89496e+06	377630	775980	1.08956e+06	483170	924060
LIPID-P-1016	TG(18:1_20:1_22:1)	GL	TG	986.912	968.877	[M+NH4]+	C63H116O6	92476.8	61307.8	61126.4	72721.6	58919.4	66720	42912.2	44857.7	2591.57	4375.63	464903	354887	303434	204633	634970	253575	552922	236437	155010	533907	405194	669629	391652	434725	923641	167339	362527	371394	258253	486586
LIPID-P-2351	TG(18:1_20:2_18:3)	GL	TG	924.8	906.768	[M+NH4]+	C59H102O6	3.39558e+06	6.00154e+06	3.79144e+06	3.78799e+06	4.87545e+06	6.07917e+06	4.03836e+06	2.94047e+06	24641.9	89602.3	1.97778e+07	2.27041e+07	1.93305e+07	1.56291e+07	2.29481e+07	1.04666e+07	1.94285e+07	1.73994e+07	1.1145e+07	1.79276e+07	1.96991e+07	1.20402e+07	1.27153e+07	1.78107e+07	2.04395e+07	1.13978e+07	1.3478e+07	1.6221e+07	1.9579e+07	1.53806e+07
LIPID-P-2377	TG(18:1_20:2_20:4)	GL	TG	950.81	932.783	[M+NH4]+	C61H104O6	791692	1.65622e+06	1.18686e+06	1.24329e+06	1.7644e+06	1.82995e+06	1.63923e+06	874537	3584.59	1442.78	7.65116e+06	5.28389e+06	4.0508e+06	2.95196e+06	7.77157e+06	2.38209e+06	4.98073e+06	6.92742e+06	2.13169e+06	3.70371e+06	7.37839e+06	2.09715e+06	3.05064e+06	2.90108e+06	1.24711e+07	2.03407e+06	2.85137e+06	2.81401e+06	4.66687e+06	4.92517e+06
LIPID-P-2378	TG(18:1_20:2_22:4)	GL	TG	978.84	960.815	[M+NH4]+	C63H108O6	67898.1	130087	109441	125169	85715.3	162182	111041	69568.1	2115.06	1225.16	331453	259119	455884	216345	528544	110899	294161	423602	164618	292337	531360	162099	270283	155185	530658	187859	293679	118559	355349	151723
LIPID-P-1210	TG(18:1_20:3_22:4)	GL	TG	976.83	958.799	[M+NH4]+	C63H106O6	30086.1	34592	47556.7	20561.7	44880.2	72385.3	44516.8	24088.2	2580.35	2988.24	95729.5	213497	140963	96129.4	139040	47634.7	155975	219190	61781.8	121469	128996	32639.6	70878.4	59403.5	217112	43913	48476.2	76160.2	163721	78688.3
LIPID-P-2380	TG(18:1_20:4_22:5)	GL	TG	972.8	954.768	[M+NH4]+	C63H102O6	2722.62	33760.5	20677.6	19413.3	29263	40744.3	20106.4	6492.1	544.523	544.523	135373	123500	30766.1	100767	144362	12465.4	22117	66803	25550.2	55130.7	29877.5	18268.7	15523.6	2174.34	110478	3796	5462.73	40187.3	15460.7	33405.5
LIPID-P-1072	TG(18:1_22:1_18:2)	GL	TG	956.863	938.83	[M+NH4]+	C61H110O6	384423	297751	337660	320029	337672	289172	242203	127376	813.205	1916.99	1.89789e+06	266395	334186	644567	897878	200942	1.00695e+06	222814	987672	519334	1.0799e+06	2.46315e+06	2.03904e+06	1.92453e+06	1.16045e+06	760036	1.18475e+06	180190	171289	2.57262e+06
LIPID-P-1077	TG(18:1_24:1_18:2)	GL	TG	984.895	966.862	[M+NH4]+	C63H114O6	87577.2	66942	64826.7	92960.2	70240.6	76382.6	43269.3	44509.4	627.181	504.185	380282	92351.7	143558	115323	257351	87870	373495	138142	152546	182733	295530	524404	373156	439810	343678	211330	310459	148963	97180.4	337147
LIPID-P-1169	TG(18:2_18:2_18:3)	GL	TG	894.755	876.721	[M+NH4]+	C57H96O6	3.39286e+07	3.11974e+07	3.52638e+07	3.45737e+07	4.16553e+07	4.03124e+07	3.33758e+07	2.02544e+07	177297	292504	8.98967e+07	4.18821e+07	3.38632e+07	5.47392e+07	6.3732e+07	4.95078e+07	6.99568e+07	4.1146e+07	1.09042e+08	4.29835e+07	5.45147e+07	8.64043e+07	1.08509e+08	9.81797e+07	3.59923e+07	8.64869e+07	7.19628e+07	3.08892e+07	2.15174e+07	1.2142e+08
LIPID-P-1117	TG(18:2_18:2_20:1)	GL	TG	926.816	908.783	[M+NH4]+	C59H104O6	3.5983e+06	3.5629e+06	4.23606e+06	3.20967e+06	4.29814e+06	3.80503e+06	3.00373e+06	2.08024e+06	12755.8	33130.6	1.54221e+07	5.90904e+06	7.0797e+06	6.88861e+06	9.00323e+06	4.52207e+06	1.48539e+07	5.87867e+06	8.81084e+06	7.53516e+06	1.17853e+07	1.26608e+07	1.38469e+07	1.15779e+07	1.41183e+07	1.01708e+07	1.21028e+07	6.24659e+06	3.66009e+06	1.8786e+07
LIPID-P-1152	TG(18:2_18:2_20:2)	GL	TG	924.802	906.768	[M+NH4]+	C59H102O6	4.79259e+06	8.26426e+06	8.13012e+06	5.96723e+06	7.00657e+06	8.37642e+06	6.03446e+06	3.84433e+06	15074.4	20545.3	2.98697e+07	1.60463e+07	1.79185e+07	1.49896e+07	2.42257e+07	9.10793e+06	2.82881e+07	1.35103e+07	1.95259e+07	1.75058e+07	1.65924e+07	1.67353e+07	1.64889e+07	1.83941e+07	2.04268e+07	1.54294e+07	2.0018e+07	1.27977e+07	1.19061e+07	2.40423e+07
LIPID-P-1122	TG(18:2_18:2_22:1)	GL	TG	954.848	936.815	[M+NH4]+	C61H108O6	435070	440626	511637	482113	539135	442770	309535	293295	1468.93	2192.49	1.9132e+06	1.56311e+06	967037	1.20538e+06	2.37428e+06	429966	2.54815e+06	969488	1.15651e+06	1.1e+06	1.53111e+06	1.77693e+06	1.47978e+06	1.42241e+06	1.9655e+06	773989	1.82474e+06	905583	571923	1.8695e+06
LIPID-P-1207	TG(18:2_18:2_22:4)	GL	TG	948.801	930.768	[M+NH4]+	C61H102O6	424739	699804	652691	533630	1.01803e+06	1.10675e+06	731311	385186	299.45	1497.25	3.21335e+06	1.57101e+06	964509	1.31722e+06	2.61224e+06	765995	1.68321e+06	1.40137e+06	1.06073e+06	1.1763e+06	1.87862e+06	792097	1.32781e+06	1.00441e+06	2.17637e+06	661782	990090	1.02952e+06	933660	1.51442e+06
LIPID-P-1226	TG(18:2_18:2_22:6)	GL	TG	944.77	926.736	[M+NH4]+	C61H98O6	120221	119708	182797	135986	199246	204466	172754	144181	2995.88	2513.35	894645	529149	656658	272465	723235	842135	990506	577100	416269	348648	822120	495571	561925	914414	806574	562342	390082	780588	379237	1.11518e+06
LIPID-P-1196	TG(18:2_18:3_18:3)	GL	TG	892.739	874.705	[M+NH4]+	C57H94O6	1.265e+06	1.24858e+06	1.49994e+06	1.2691e+06	1.26254e+06	1.57987e+06	1.1021e+06	902398	19710.4	23398.3	2.39439e+06	1.64555e+06	1.62631e+06	1.65754e+06	1.57197e+06	1.58947e+06	1.44508e+06	1.64132e+06	6.02929e+06	1.63007e+06	1.14637e+06	2.96875e+06	2.48135e+06	3.30947e+06	662453	1.66879e+06	1.98899e+06	975550	757543	2.53941e+06
LIPID-P-1212	TG(18:2_18:3_18:4)	GL	TG	890.726	872.689	[M+NH4]+	C57H92O6	69094.3	83803.2	76300.6	65499.1	87048.2	88323.2	76612.5	59473.3	1385.64	1780.22	37910.9	61249.5	38342.7	89256.2	54400.6	75188.7	35563	97828	395533	68343.8	23383.3	53609.4	111788	78684.9	8493.49	49620.3	53573.4	32462.9	20762.3	127719
LIPID-P-1216	TG(18:2_18:3_20:4)	GL	TG	918.755	900.721	[M+NH4]+	C59H96O6	378123	640437	579145	721749	728931	905887	478527	370586	2995.88	17065	1.8508e+06	1.5647e+06	688856	1.28296e+06	2.13495e+06	1.02381e+06	1.11643e+06	1.35573e+06	1.91192e+06	1.36019e+06	872333	1.12371e+06	1.32369e+06	1.06268e+06	629908	631689	740645	905057	510367	1.52921e+06
LIPID-P-1218	TG(18:2_20:3_20:4)	GL	TG	946.786	928.752	[M+NH4]+	C61H100O6	164566	575670	137150	234530	268802	415140	207466	95338	1346.08	6730.41	1.25943e+06	2.31597e+06	966905	1.59825e+06	2.5173e+06	400692	428347	1.31958e+06	584658	1.13283e+06	286499	302318	340691	308318	590705	159304	222034	686666	668632	365501
LIPID-P-1227	TG(18:2_20:4_20:4)	GL	TG	944.771	926.736	[M+NH4]+	C61H98O6	61521	150506	133882	97935.5	135947	157487	94160.8	114263	506.616	2533.08	551624	506827	506432	346662	579080	428649	638801	390417	361717	339793	498347	334210	283667	454348	389192	339890	250654	473912	283858	562916
LIPID-P-2336	TG(19:0_18:2_18:2)	GL	TG	914.8	896.783	[M+NH4]+	C58H104O6	4.0653e+06	1.66771e+06	4.45702e+06	3.59731e+06	4.10914e+06	4.76956e+06	3.15664e+06	3.13047e+06	5333.33	26809.4	1.49263e+07	5.30363e+06	6.04604e+06	8.20412e+06	9.64657e+06	3.69047e+06	1.0431e+07	5.03749e+06	9.13022e+06	8.24607e+06	1.52352e+07	2.28261e+07	1.37851e+07	1.50435e+07	1.39693e+07	1.07248e+07	1.55051e+07	6.17137e+06	3.68763e+06	1.72453e+07
LIPID-P-1109	TG(19:1_18:2_18:2)	GL	TG	912.798	894.768	[M+NH4]+	C58H102O6	1.65675e+06	1.95331e+06	2.21996e+06	1.9337e+06	1.97021e+06	2.59298e+06	1.52274e+06	1.23155e+06	4691.25	4697.25	9.70443e+06	2.8366e+06	1.87221e+06	3.90541e+06	4.24391e+06	1.83193e+06	6.50016e+06	2.10467e+06	4.79887e+06	4.00294e+06	6.63181e+06	8.71208e+06	8.38564e+06	9.14204e+06	7.51547e+06	7.0864e+06	6.57277e+06	2.4798e+06	1.38923e+06	1.08094e+07
LIPID-P-2339	TG(20:0_18:2_18:2)	GL	TG	928.84	910.799	[M+NH4]+	C59H106O6	3.80457e+06	2.19272e+06	4.37084e+06	3.06539e+06	1.25252e+06	3.59252e+06	2.84256e+06	2.10513e+06	23960	38130.3	2.53617e+07	2.28887e+07	2.10222e+07	2.44895e+07	3.58781e+07	1.40011e+07	3.67e+07	1.70299e+07	1.89552e+07	2.0386e+07	3.45003e+07	3.1104e+07	2.72028e+07	2.94513e+07	3.91506e+07	2.22518e+07	3.10956e+07	2.04546e+07	1.56361e+07	3.7659e+07
LIPID-P-2352	TG(20:0_18:3_18:3)	GL	TG	924.8	906.768	[M+NH4]+	C59H102O6	802660	1.01634e+06	894040	515357	948435	1.01807e+06	746988	582678	1188.71	5943.56	2.79342e+06	2.11603e+06	1.97712e+06	2.18703e+06	3.10138e+06	1.35924e+06	3.07012e+06	1.38461e+06	2.68608e+06	1.9735e+06	1.78231e+06	1.99737e+06	2.1097e+06	2.20656e+06	2.22364e+06	1.39527e+06	2.06938e+06	1.40033e+06	1.40384e+06	2.92883e+06
LIPID-P-1001	TG(20:1_18:2_18:0)	GL	TG	930.842	912.815	[M+NH4]+	C59H108O6	4.29483e+06	4.32378e+06	3.85559e+06	3.37641e+06	4.52233e+06	4.4808e+06	3.67558e+06	2.26954e+06	14246.2	118235	1.86796e+07	1.05527e+07	1.41199e+07	9.98564e+06	1.5949e+07	5.58246e+06	1.49995e+07	6.8896e+06	7.67714e+06	9.20645e+06	9.48544e+06	1.05949e+07	1.20451e+07	7.86295e+06	1.51568e+07	6.54562e+06	1.18899e+07	8.05214e+06	5.40566e+06	1.10096e+07
LIPID-P-2353	TG(20:1_18:2_18:3)	GL	TG	924.8	906.768	[M+NH4]+	C59H102O6	379904	429259	612570	414122	455901	595709	385068	299191	298.456	1492.28	1.49122e+06	795087	577492	718643	1.05744e+06	739770	1.34134e+06	569219	1.36059e+06	828132	835156	1.00536e+06	1.24021e+06	999797	918001	666703	986338	560791	476766	1.49432e+06
LIPID-P-2360	TG(20:1_18:3_18:3)	GL	TG	922.79	904.752	[M+NH4]+	C59H100O6	419353	739249	476159	467246	637320	684495	456105	295034	1072.85	5364.23	1.80292e+06	1.59252e+06	1.09798e+06	1.36327e+06	1.99092e+06	702578	1.65831e+06	1.27018e+06	2.08749e+06	1.32638e+06	890343	935250	1.32647e+06	1.33572e+06	1.2215e+06	824241	1.06727e+06	942523	922341	1.5329e+06
LIPID-P-1003	TG(21:0_18:1_18:2)	GL	TG	944.864	926.83	[M+NH4]+	C60H110O6	374923	248197	293688	285863	245378	263568	241667	223521	3603.72	4286.62	0	0	0	0	0	0	0	0	0	0	0	0	0	0	0	0	0	0	0	0
LIPID-P-0939	TG(22:0_18:1_18:1)	GL	TG	960.892	942.862	[M+NH4]+	C61H114O6	247018	84179.4	165950	278480	219953	177485	158678	145871	3787.58	4092.88	1.24064e+06	400539	343446	333749	805063	231347	725780	281171	346826	640611	760312	1.50336e+06	574937	613438	1.74799e+06	438890	516171	448592	322448	1.28197e+06
LIPID-P-1014	TG(23:0_18:1_18:2)	GL	TG	972.891	954.862	[M+NH4]+	C62H114O6	115315	110569	74249.5	124045	94082.6	128713	61060.6	76098.2	1148.35	3359.47	435428	100702	174891	134115	252252	58794	173595	74396.1	150717	202584	322884	584722	305123	307273	642357	137077	212186	116497	87262.7	571985
LIPID-P-1020	TG(24:0_18:1_18:2)	GL	TG	986.91	968.877	[M+NH4]+	C63H116O6	140880	92603.7	95108.8	142269	123636	142413	69195.8	103177	1083.26	2014.28	918147	153478	339850	243202	305061	93017.6	438814	161344	278780	267615	522904	1.1069e+06	603873	769034	1.24192e+06	305718	427167	174652	133515	1.29608e+06
LIPID-P-1126	TG(24:1_18:2_18:2)	GL	TG	982.88	964.846	[M+NH4]+	C63H112O6	140039	115386	134525	149210	182065	119942	92391.1	91464	18292.8	18292.8	390814	142463	157811	141195	210486	75416.5	439316	125192	214256	116346	174080	395888	380431	385774	329428	126215	210238	86171.1	74692.5	425426
LIPID-P-0819	TG(8:0_16:0_16:1)	GL	TG	710.625	692.595	[M+NH4]+	C43H80O6	184984	194353	81455.3	55761.6	137905	119865	133010	60760.3	25805.4	33238.2	465909	1.23308e+06	789441	869380	686006	682108	419568	953986	958498	679774	178482	514804	422321	160120	157563	177644	237459	788480	740226	452481
LIPID-P-0822	TG(8:0_16:0_18:1)	GL	TG	738.659	720.627	[M+NH4]+	C45H84O6	357631	193380	119311	134238	235323	272010	170271	62113.2	17298.2	22669.5	4.65601e+06	5.51136e+06	7.69559e+06	6.01694e+06	1.08153e+07	5.54519e+06	2.98138e+06	5.96138e+06	3.74399e+06	6.90641e+06	1.85792e+06	4.66861e+06	4.79535e+06	1.83647e+06	1.70534e+06	1.37398e+06	2.7166e+06	3.52611e+06	3.35533e+06	5.28946e+06
LIPID-P-0880	TG(8:0_16:0_18:2)	GL	TG	736.642	718.611	[M+NH4]+	C45H82O6	316765	215640	217289	164273	352888	240685	278884	169248	2307.1	14385.3	7.80798e+06	8.28163e+06	4.48302e+06	7.4737e+06	1.05343e+07	6.1418e+06	4.42671e+06	6.51259e+06	4.55799e+06	6.76779e+06	1.81685e+06	5.81753e+06	7.94569e+06	2.6727e+06	1.85746e+06	1.56931e+06	3.59341e+06	2.8677e+06	2.26886e+06	8.76503e+06
LIPID-P-0878	TG(8:0_16:1_18:1)	GL	TG	736.646	718.611	[M+NH4]+	C45H82O6	139176	154916	88071.1	70603.2	137890	73253.1	84916.8	55809.5	7142.7	8038.43	0	0	0	0	0	0	0	0	0	0	0	0	0	0	0	0	0	0	0	0
LIPID-P-0956	TG(8:0_18:1_18:2)	GL	TG	762.657	744.627	[M+NH4]+	C47H84O6	434388	577570	396909	322008	703034	478721	483846	220781	8108.1	18042.6	3.79054e+06	4.70795e+06	3.76753e+06	4.27295e+06	4.80092e+06	3.59288e+06	2.63842e+06	5.69922e+06	4.03826e+06	4.33385e+06	1.51034e+06	5.12118e+06	3.9931e+06	2.82611e+06	1.83932e+06	2.15351e+06	2.6158e+06	2.91816e+06	2.88645e+06	5.54176e+06
LIPID-P-0958	TG(9:0_18:1_18:2)	GL	TG	776.675	758.642	[M+NH4]+	C48H86O6	341268	223240	158414	132325	133323	168234	130854	178026	8133.95	1394.67	790242	584573	744161	741666	787105	519460	556741	624908	710798	704685	497441	1.36197e+06	1.01726e+06	656452	382393	826639	601733	429742	389652	1.0283e+06
LIPID-P-1863	TG(O-18:0_16:1_16:1)	GL	TG-O	834.791	816.757	[M+NH4]+	C53H100O5	97000.8	83513.4	128650	122519	95184.6	83757.7	60187.9	43272.7	8064.67	15642.9	263985	188620	146529	168947	122865	105316	247354	148713	244634	164205	108907	232458	185479	164583	130285	168901	140739	96803.1	144135	176173
LIPID-P-1855	TG(O-20:0_16:0_18:1)	GL	TG-O	892.87	874.835	[M+NH4]+	C57H110O5	757625	518625	526955	473721	396861	548525	451239	409049	646.299	6706.45	1.87464e+06	440392	870443	1.11954e+06	1.09135e+06	435367	629807	442401	1.03505e+06	668096	531750	927212	781293	866720	695777	509564	798997	494201	365410	908501
LIPID-P-1870	TG(O-20:0_16:0_18:2)	GL	TG-O	890.854	872.82	[M+NH4]+	C57H108O5	5.88805e+06	6.21519e+06	5.25712e+06	5.47257e+06	5.54785e+06	4.33959e+06	3.75106e+06	4.55189e+06	7365.08	72880	1.85107e+07	6.11745e+06	1.1428e+07	1.12578e+07	1.22943e+07	4.85141e+06	6.76352e+06	4.9971e+06	1.03172e+07	7.57371e+06	7.74268e+06	7.9298e+06	1.00669e+07	8.8318e+06	6.93974e+06	6.83114e+06	8.35092e+06	5.53508e+06	2.69439e+06	1.1995e+07
LIPID-P-1903	TG(O-20:0_18:0_22:5)	GL	TG-O	968.901	950.867	[M+NH4]+	C63H114O5	47920.5	46301.3	39967.6	58260	47926.1	50435.4	25371.1	33053.6	5074.22	5074.22	71822.9	19724.9	29864	47755.3	50526.7	29146.9	70769.3	27162.8	60751.8	45285.2	53551.3	83915.2	95712	94881	62791.1	40692.3	44292.1	15454.3	15142.5	148740
LIPID-P-1871	TG(O-20:0_18:1_18:1)	GL	TG-O	918.885	900.851	[M+NH4]+	C59H112O5	374329	463133	302769	285641	278957	272218	225512	197815	643.742	3218.71	1.03661e+06	276928	449822	685984	935308	316144	590853	185626	797240	776680	780902	1.0551e+06	863436	835934	1.26634e+06	530583	680872	290266	277700	1.16582e+06
LIPID-N-0017	Taurocholic acid	ST	BA	514.7	515.292	[M-H]-	C26H45NO7S	94973.8	32623.5	32405.9	78070.6	39614.4	71316.7	227279	133136	2.07265e+06	1.27252e+06	29170.8	61353.7	64116.1	68876	75656.7	72621.8	60548.1	58859.4	65625.2	58692.2	62757.2	57840	25503.1	61143.6	52698.4	71192.4	67203.3	30223.4	57049.3	56992.3
LIPID-N-0001	taurolithocholic acid-3-sulfate	ST	BA	281.1	563.259	[M-H]-	C26H45NO8S2	52968.5	37551.3	25845.8	28716.7	30512.4	27167.4	28357	35384.3	60951.6	30529	0	0	0	0	0	0	0	0	0	0	0	0	0	0	0	0	0	0	0	0
LIPID-P-0017	Carnitine C14:0	FA	CAR	372.313	371.304	[M+H]+	C21H41NO4	0	0	0	0	0	0	0	0	0	0	1982.64	9299.55	4730.33	12874.6	5816.73	13415	7224.95	1911.28	20523.3	6204.13	3760.9	2390.35	8480.28	6084.34	4606.41	4475.3	12435	1578.43	53788.7	2557.19
LIPID-P-0037	Carnitine C14:1	FA	CAR	370.297	369.288	[M+H]+	C21H39NO4	0	0	0	0	0	0	0	0	0	0	855.54	9582.82	855.54	27831.9	4277.7	14246.2	6007.01	7804.33	29439.5	8223.51	855.54	855.54	855.54	855.54	5926.03	855.54	855.54	855.54	58435.6	855.54
LIPID-P-0021	Carnitine C16:0	FA	CAR	400.344	399.335	[M+H]+	C23H45NO4	0	0	0	0	0	0	0	0	0	0	3584.41	28297	11301.7	23709.8	21238.5	44932.7	29475.1	6840.75	68576.7	15058.3	12792.9	6247.27	25351.8	20530.2	10786.7	45741.3	33653.7	13457.7	147320	11203.3
LIPID-P-0049	Carnitine C18:2	FA	CAR	424.344	423.335	[M+H]+	C25H45NO4	0	0	0	0	0	0	0	0	0	0	3953.42	6154.05	7266.38	11871.1	5655.54	4324.97	7780.61	2650.12	131442	6006.53	5000.42	4886.07	11596.2	13459.4	4235.35	19404.2	7924.63	1511.07	96737.6	6967.99
LIPID-P-0027	Carnitine C4:1-2OH	FA	CAR	262.129	261.121	[M+H]+	C11H19NO6	0	0	0	0	0	0	0	0	0	0	2359.67	2749.08	1585.18	2646.42	2116.28	1846.28	4910.79	3467.37	2542.61	2502.03	5767.89	2753.12	1688.96	5270.44	1852.19	1684.24	2807.99	944.362	2412.53	3693.48
LIPID-P-0005	Carnitine C5:0	FA	CAR	246.171	245.163	[M+H]+	C12H23NO4	0	0	0	0	0	0	0	0	0	0	113871	150817	123359	138879	203340	152723	132207	161063	161573	163050	173088	116879	111867	137073	116677	189664	153442	155517	123490	161575
LIPID-P-2473	Cer(d14:3/25:0(2OH))	SP	Cer-AS	602.551	619.554	[M-H2O+H]+	C39H73NO4	0	0	0	0	0	0	0	0	0	0	10246.1	7239.23	6030.77	9836.13	9563.58	4956.95	14850.5	1425.2	6174.96	7442.24	10958.9	12897.1	12950.7	10217.8	12211.7	18197.6	7601.38	10952.1	3396.28	12901.9
LIPID-P-2475	Cer(d15:1/42:0(2OH))	SP	Cer-AS	858.864	875.867	[M-H2O+H]+	C57H113NO4	0	0	0	0	0	0	0	0	0	0	76968.8	102615	78448.5	105918	59518.5	70704.1	95128.7	95921.7	88202.4	101113	96222.1	85435.2	100426	77534.7	86929	88079.4	80458.5	88542.5	50371.8	79938
LIPID-P-2476	Cer(d15:1/42:1(2OH))	SP	Cer-AS	856.848	873.851	[M-H2O+H]+	C57H111NO4	0	0	0	0	0	0	0	0	0	0	123971	133220	103520	102524	200245	97304.6	185768	98707.4	179048	138894	152968	175123	187711	200923	118777	182170	186499	99894.9	123970	193812
LIPID-P-2478	Cer(d15:2/42:0(2OH))	SP	Cer-AS	856.848	873.851	[M-H2O+H]+	C57H111NO4	0	0	0	0	0	0	0	0	0	0	129376	99469.6	122344	117157	117657	110535	148714	89073.3	118337	112050	131764	116181	153979	200711	64244.3	161295	118955	107999	124555	175295
LIPID-P-2487	Cer(d17:1/40:0(2OH))	SP	Cer-AS	858.864	875.867	[M-H2O+H]+	C57H113NO4	0	0	0	0	0	0	0	0	0	0	38487.4	58952.7	64911.6	74439.3	52827.4	52778.7	71924.9	66428.3	70444.9	57952.2	88933.7	94923.9	66916.1	60421.4	57953.7	90628.7	80455.5	58361.5	65046.5	79935
LIPID-P-2491	Cer(d17:1/42:2(2OH))	SP	Cer-AS	882.864	899.867	[M-H2O+H]+	C59H113NO4	0	0	0	0	0	0	0	0	0	0	231213	131026	151591	143386	125143	135751	152026	106731	147104	122146	183735	264441	194360	290539	200768	161205	242966	123649	67667.5	285779
LIPID-P-2492	Cer(d17:2/22:1(2OH))	SP	Cer-AS	602.551	619.554	[M-H2O+H]+	C39H73NO4	0	0	0	0	0	0	0	0	0	0	44410.3	36510.2	36969	40518.7	45398.7	32965.7	67182.4	18666.4	30047.3	24799.6	73791	49736	83252.2	54181.3	55559.1	98761.6	35199.7	39904.3	19400.6	69323.7
LIPID-P-2494	Cer(d17:2/42:0(2OH))	SP	Cer-AS	884.879	901.883	[M-H2O+H]+	C59H115NO4	0	0	0	0	0	0	0	0	0	0	374189	211483	92310.9	218919	226960	185591	281817	183372	129869	185827	300159	324069	318578	361346	312835	269988	304181	166534	147974	363367
LIPID-P-2495	Cer(d17:2/42:1(2OH))	SP	Cer-AS	882.864	899.867	[M-H2O+H]+	C59H113NO4	0	0	0	0	0	0	0	0	0	0	411655	265414	393786	296391	281674	201531	410074	210299	320197	308171	536291	494510	547741	731226	450619	442344	484047	276125	190581	481036
LIPID-P-2496	Cer(d17:3/22:0(2OH))	SP	Cer-AS	602.551	619.554	[M-H2O+H]+	C39H73NO4	0	0	0	0	0	0	0	0	0	0	49248.9	37337.2	29216.8	41711.7	51725.1	41274.5	84545.6	19898	40251.2	39704.4	88630.4	47271.5	85233.2	56822.7	60277	132600	47333.4	43685.7	16589.2	78501.8
LIPID-P-2498	Cer(d17:3/42:2(2OH))	SP	Cer-AS	878.832	895.836	[M-H2O+H]+	C59H109NO4	0	0	0	0	0	0	0	0	0	0	47157	26606.8	13028.3	35638.8	47713.5	30163.6	38619.7	34459.1	59418	13018.2	60238.9	56218.2	74547.3	74799.3	9514.84	37361	39163.9	28619.6	4942.64	58227.8
LIPID-P-0110	Cer(d18:1/17:0)	SP	Cer-NS	534.524	551.528	[M-H2O+H]+	C35H69NO3	0	0	0	0	0	0	0	0	0	0	45541.9	36824.5	26349.9	18632.8	44335.5	11661.4	15070.2	25323.7	30547.9	30657.2	20928.1	17472	20089.6	51304.1	18497	18839.1	31614.6	27831.9	16308.1	13107.5
LIPID-P-2072	Cer(d18:1/18:2)	SP	Cer-NS	544.509	561.512	[M-H2O+H]+	C36H67NO3	0	0	0	0	0	0	0	0	0	0	19160.8	30850.9	10385.3	24731.6	57605.8	37017.4	63957.4	34458.2	17605.9	57627.7	15248.7	17237.9	43887.8	41261.3	44225.6	15109.8	32354.2	15238.5	14939.3	15432.9
LIPID-P-0112	Cer(d18:1/19:0)	SP	Cer-NS	562.556	579.559	[M-H2O+H]+	C37H73NO3	0	0	0	0	0	0	0	0	0	0	52238.6	64526.7	33655	58389.2	94371.4	43151.7	69235.8	47063.1	31230.2	63727.6	63860.7	73864.2	128540	136941	48123.5	15591.1	128408	125926	39296.6	104169
LIPID-P-0113	Cer(d18:1/20:0)	SP	Cer-NS	576.571	593.575	[M-H2O+H]+	C38H75NO3	0	0	0	0	0	0	0	0	0	0	410523	829610	337631	644092	891778	554119	767292	701837	340089	664011	491734	491141	1.00967e+06	1.03245e+06	398555	170326	1.07648e+06	873347	553489	1.04281e+06
LIPID-P-0114	Cer(d18:1/21:0)	SP	Cer-NS	590.587	607.59	[M-H2O+H]+	C39H77NO3	0	0	0	0	0	0	0	0	0	0	69678.1	110845	64957.2	68003.8	77278.3	88507.1	95803.7	65563.2	79225.2	118710	43874	96506.7	87096.9	102021	51192.5	36360.8	86175.1	118481	79524.1	64311.1
LIPID-P-1557	Cer(d18:1/22:0(2OH))	SP	Cer-AS	638.608	637.601	[M+H]+	C40H79NO4	0	0	0	0	0	0	0	0	0	0	7346.43	9485.07	5691.12	10545	15812.4	13791.4	20646.3	6371.99	10045	11716.1	27189.9	16842.3	27698.1	13048.5	15639.7	39004.9	20717.8	13120.2	10659.8	21261.6
LIPID-P-2075	Cer(d18:1/24:2)	SP	Cer-NS	628.603	645.606	[M-H2O+H]+	C42H79NO3	0	0	0	0	0	0	0	0	0	0	263818	497826	161610	205994	439637	313520	334101	418606	397112	384530	100620	201308	295001	391633	145139	115668	406103	176490	218298	95956
LIPID-P-0119	Cer(d18:1/26:0)	SP	Cer-NS	660.665	677.669	[M-H2O+H]+	C44H87NO3	0	0	0	0	0	0	0	0	0	0	202884	102866	117880	84879.3	89871.4	148480	251824	106874	193952	108947	192279	322743	233916	371550	148297	178647	191976	92742.9	66863.7	306480
LIPID-P-2522	Cer(d18:1/38:2(2OH))	SP	Cer-AS	840.817	857.82	[M-H2O+H]+	C56H107NO4	0	0	0	0	0	0	0	0	0	0	61408.1	207973	51361.7	194142	144926	170335	233149	55824.5	117359	87180.5	65323.9	146008	321508	129107	96122	23295.4	148534	240948	190193	201896
LIPID-P-2525	Cer(d18:1/40:2(2OH))	SP	Cer-AS	868.848	885.851	[M-H2O+H]+	C58H111NO4	0	0	0	0	0	0	0	0	0	0	158583	353936	181838	408571	300341	450227	437009	167960	484954	284437	134251	396747	495230	164576	91187.1	97880.4	211097	336887	268692	218036
LIPID-P-2526	Cer(d18:1/42:1(2OH))	SP	Cer-AS	898.895	915.898	[M-H2O+H]+	C60H117NO4	0	0	0	0	0	0	0	0	0	0	26793.9	38259.4	45327	26554	25458.4	31165.8	36078.6	10325.9	49943.3	6794.71	27073.2	33318.4	27559.2	24656.4	16079.5	21497.2	10643	54833.6	10606.7	22116
LIPID-P-2542	Cer(d19:1/38:0(2OH))	SP	Cer-AS	858.864	875.867	[M-H2O+H]+	C57H113NO4	0	0	0	0	0	0	0	0	0	0	105048	48519.5	82545.3	103532	83223.2	85385	97443	102022	74197.7	102393	93923	81718.2	101163	96662.4	77435.9	107796	63189.1	87735.2	48003.3	98164.3
LIPID-P-2545	Cer(d19:1/40:1(2OH))	SP	Cer-AS	884.879	901.883	[M-H2O+H]+	C59H115NO4	0	0	0	0	0	0	0	0	0	0	110598	78213.2	79038	74193.2	81213.1	53781.8	108788	89742.4	63163.5	84720.7	132333	69183.6	115812	153054	115470	123577	134899	77487.8	61399.7	165476
LIPID-P-2546	Cer(d19:1/40:2(2OH))	SP	Cer-AS	882.864	899.867	[M-H2O+H]+	C59H113NO4	0	0	0	0	0	0	0	0	0	0	173794	131826	91638	62651.9	163860	87487.8	161600	111894	114703	99309.1	212436	179422	189588	200214	147619	195773	175568	71968.3	70562.3	230294
LIPID-P-2550	Cer(d19:3/40:0(2OH))	SP	Cer-AS	882.864	899.867	[M-H2O+H]+	C59H113NO4	0	0	0	0	0	0	0	0	0	0	164550	112917	106286	100126	152742	88546.8	152028	89729.6	117922	75409.6	134345	171631	114161	183353	171525	172371	118795	67680.8	54677.9	166852
LIPID-P-2551	Cer(d19:3/40:1(2OH))	SP	Cer-AS	880.848	897.851	[M-H2O+H]+	C59H111NO4	0	0	0	0	0	0	0	0	0	0	258003	90166.5	61578.6	89592.2	136532	89037.7	177428	77973	143867	147525	175480	245592	244029	265099	114347	161767	146094	62694.4	57832.8	216629
LIPID-P-2555	Cer(d20:1/24:0(2OH))	SP	Cer-AS	676.66	693.664	[M-H2O+H]+	C44H87NO4	0	0	0	0	0	0	0	0	0	0	5550.71	14386.8	25475.2	22248.8	9825.58	19291.9	8533.37	4630.76	3221.88	10349.5	7147.58	10069	7146.24	6535.29	10997.2	13986.9	4982.9	4430.21	8642.59	15033.4
LIPID-P-2106	Cer(d20:1/25:0)	SP	Cer-NS	674.681	691.684	[M-H2O+H]+	C45H89NO3	0	0	0	0	0	0	0	0	0	0	22306.2	13331.8	18237	22432.4	38391.6	10315.4	38068	35750.6	37345.9	28817.3	14319.3	29949.2	5843.84	24597.1	12349.2	8174.75	17764.7	11239.7	27930.6	13679.3
LIPID-P-2108	Cer(d20:1/26:0)	SP	Cer-NS	688.697	705.7	[M-H2O+H]+	C46H91NO3	0	0	0	0	0	0	0	0	0	0	61703	78467.9	81357.4	94304	67981.7	66135.4	92230.1	44033.1	68563.3	74509	42944	66863.1	60383.8	70104.5	75038.9	53080	102052	84262.7	65386.8	63085.4
LIPID-P-2559	Cer(d21:1/36:0(2OH))	SP	Cer-AS	858.864	875.867	[M-H2O+H]+	C57H113NO4	0	0	0	0	0	0	0	0	0	0	78454.5	77686.1	73516.6	54954.1	83931	87519.4	105516	77703.9	93427.1	73940.4	104919	91683.3	101416	130386	71940.2	62288.4	89452.3	108417	106669	111619
LIPID-P-2560	Cer(d21:1/36:1(2OH))	SP	Cer-AS	856.848	873.851	[M-H2O+H]+	C57H111NO4	0	0	0	0	0	0	0	0	0	0	150494	137801	111284	87326	119355	103166	163712	92380.8	140299	93315	117162	104202	137239	143737	140268	130499	110832	118437	71727.9	163813
LIPID-P-2561	Cer(d21:1/38:1(2OH))	SP	Cer-AS	884.879	901.883	[M-H2O+H]+	C59H115NO4	0	0	0	0	0	0	0	0	0	0	162674	100972	79774.7	68189.9	103135	68976.9	112510	55747.5	100871	42468.9	130396	120729	131387	151608	172875	115530	131839	93070.3	64366	156580
LIPID-P-2565	Cer(d21:2/38:2(2OH))	SP	Cer-AS	880.848	897.851	[M-H2O+H]+	C59H111NO4	0	0	0	0	0	0	0	0	0	0	99664.7	130914	80296.3	100420	71941.7	90621.5	106088	83521.8	97919	97420	78737.7	63001.8	98174.7	114128	103049	109008	106002	114408	88891.1	100423
LIPID-P-2116	Cer(d21:3/16:0)	SP	Cer-NS	558.524	575.528	[M-H2O+H]+	C37H69NO3	0	0	0	0	0	0	0	0	0	0	17089.9	20559.7	26002.6	32932.6	42302.4	37712.8	32893.2	39291.9	49624.6	29715.2	32793.9	33121.1	31631.9	34164.8	31860.6	43140	26428.8	28287.9	25814	25082.7
LIPID-P-2566	Cer(d21:3/38:0(2OH))	SP	Cer-AS	882.864	899.867	[M-H2O+H]+	C59H113NO4	0	0	0	0	0	0	0	0	0	0	202472	89539.5	122352	139657	103082	65748.6	117169	80180.4	100135	80725.9	230000	196112	187957	318167	160907	226505	168120	100186	91100.7	271855
LIPID-P-2567	Cer(d21:3/38:2(2OH))	SP	Cer-AS	878.832	895.836	[M-H2O+H]+	C59H109NO4	0	0	0	0	0	0	0	0	0	0	17777.4	19915.6	26793.1	23467.4	18567.1	27629.4	21236.8	34074.5	39310.6	32696	10380.4	16193.3	35438	19553.9	16202.3	24954.1	14565.1	25143.4	27369.1	23814.3
LIPID-P-2026	Cer(d22:0/21:1)	SP	Cer-NDS	646.65	663.653	[M-H2O+H]+	C43H85NO3	0	0	0	0	0	0	0	0	0	0	21343.2	38439.8	32426.1	49831.5	38158	51910.1	43099.7	23998.8	32623.6	40761.5	29584.2	15184.1	20056.6	11648.3	56422.5	21135.1	23478.5	54715.4	25426.4	37470.1
LIPID-P-2569	Cer(d22:1/35:0(2OH))	SP	Cer-AS	858.864	875.867	[M-H2O+H]+	C57H113NO4	0	0	0	0	0	0	0	0	0	0	144078	126600	164808	120590	118410	114525	200258	119917	154394	143404	123337	135399	119103	154346	96927.1	161864	112943	119197	103094	181905
LIPID-P-2570	Cer(d22:1/35:1(2OH))	SP	Cer-AS	856.848	873.851	[M-H2O+H]+	C57H111NO4	0	0	0	0	0	0	0	0	0	0	175406	200578	171064	181091	144936	157909	254487	215590	169216	143394	204441	219178	226235	228651	206134	216501	237074	158530	130427	294946
LIPID-P-2571	Cer(d22:2/35:1(2OH))	SP	Cer-AS	854.832	871.836	[M-H2O+H]+	C57H109NO4	0	0	0	0	0	0	0	0	0	0	477129	384119	458027	412873	488377	517079	597880	468322	643890	445594	393157	599631	667393	610639	291398	488283	443653	425613	404669	529982
LIPID-P-2573	Cer(d23:2/34:0(2OH))	SP	Cer-AS	856.848	873.851	[M-H2O+H]+	C57H111NO4	0	0	0	0	0	0	0	0	0	0	560764	385903	538553	310926	490905	324692	402920	301188	318601	287063	390564	373105	540185	431561	344590	459824	420034	257013	239348	562303
LIPID-P-2576	Cer(d23:2/36:2(2OH))	SP	Cer-AS	880.848	897.851	[M-H2O+H]+	C59H111NO4	0	0	0	0	0	0	0	0	0	0	409861	211441	209209	235659	251503	143853	247254	142273	245634	196552	249792	383232	479272	480383	234054	309410	300224	122758	65125	470985
LIPID-P-2577	Cer(d23:3/36:0(2OH))	SP	Cer-AS	882.864	899.867	[M-H2O+H]+	C59H113NO4	0	0	0	0	0	0	0	0	0	0	142918	112829	125139	90796.4	94169.6	52496.2	187932	102479	116303	86035.9	129036	164176	175259	173588	121070	184556	175582	81532.1	34920.4	210700
LIPID-P-2578	Cer(d23:3/36:1(2OH))	SP	Cer-AS	880.848	897.851	[M-H2O+H]+	C59H111NO4	0	0	0	0	0	0	0	0	0	0	168839	81739.9	88118.8	110673	162374	74988.9	106976	64803.7	121194	81558.5	181800	143853	230313	244562	119614	143252	159802	50558.1	48368.2	191283
LIPID-P-2580	Cer(d24:1/33:0(2OH))	SP	Cer-AS	858.864	875.867	[M-H2O+H]+	C57H113NO4	0	0	0	0	0	0	0	0	0	0	75000.8	66171	52303.5	78944.7	67947.3	55755.4	80895.9	85931.2	47593.2	80437	73440	76940	90362.6	67937.8	58951.5	56592	70463.6	59364.8	85995.8	76938.5
LIPID-P-2581	Cer(d24:1/33:1(2OH))	SP	Cer-AS	856.848	873.851	[M-H2O+H]+	C57H111NO4	0	0	0	0	0	0	0	0	0	0	167286	132901	98532.6	89528.8	103402	98427.1	199883	88873.2	123696	87620.6	117792	172977	165990	207224	135934	142465	127273	129603	68432.5	161681
LIPID-P-2584	Cer(d24:2/35:0(2OH))	SP	Cer-AS	884.879	901.883	[M-H2O+H]+	C59H115NO4	0	0	0	0	0	0	0	0	0	0	361601	184926	221228	225315	277333	214954	245611	189094	194900	235308	225084	236673	255759	304894	214727	168052	290425	186551	129011	317533
LIPID-P-2586	Cer(d24:3/15:1(2OH))	SP	Cer-AS	600.535	617.538	[M-H2O+H]+	C39H71NO4	0	0	0	0	0	0	0	0	0	0	49649.7	50553.3	46560.2	67753.3	60106.5	55068.9	58182.8	42975.3	64317.9	36231.5	45497.3	55210.1	37924.3	45216	49352.5	59846.6	61535.9	49790.9	37737.5	37916.1
LIPID-P-2588	Cer(d24:3/33:0(2OH))	SP	Cer-AS	854.832	871.836	[M-H2O+H]+	C57H109NO4	0	0	0	0	0	0	0	0	0	0	66743.2	77040.9	61724.3	81997.7	81694.4	87455.6	92319.6	77856.8	100846	59669.3	53008.9	91538.7	128768	84796.3	56677.1	105607	58106.2	51377.7	73973.2	79802.8
LIPID-P-2589	Cer(d25:1/32:0(2OH))	SP	Cer-AS	858.864	875.867	[M-H2O+H]+	C57H113NO4	0	0	0	0	0	0	0	0	0	0	74031.7	111414	88324.1	87929.9	70942.3	61244.1	87164.2	105648	77933.3	113910	51824.8	84840.2	78435.3	91418.2	71438.3	102585	77958.6	78480.6	52804.6	80593.5
LIPID-P-2592	Cer(d25:1/34:2(2OH))	SP	Cer-AS	882.864	899.867	[M-H2O+H]+	C59H113NO4	0	0	0	0	0	0	0	0	0	0	184078	138969	83470.4	123191	109232	71051.8	153642	78051.4	99835.4	116304	175249	166062	204532	266119	152407	230169	161759	98589.3	55218.5	219109
LIPID-P-2595	Cer(d25:2/34:2(2OH))	SP	Cer-AS	880.848	897.851	[M-H2O+H]+	C59H111NO4	0	0	0	0	0	0	0	0	0	0	524861	212242	156096	249422	376641	162824	377015	172844	363260	231356	402838	554477	775325	607671	405543	545982	497966	157548	111243	598213
LIPID-P-2597	Cer(d25:3/34:0(2OH))	SP	Cer-AS	882.864	899.867	[M-H2O+H]+	C59H113NO4	0	0	0	0	0	0	0	0	0	0	128970	106873	94371	81245.6	125578	74232.2	156818	96103.7	125862	94249.7	163023	156717	210463	268045	216689	159096	147509	102319	62006.3	215909
LIPID-P-2598	Cer(d25:3/34:1(2OH))	SP	Cer-AS	880.848	897.851	[M-H2O+H]+	C59H111NO4	0	0	0	0	0	0	0	0	0	0	263326	121467	108828	104879	144440	97993.2	181143	132246	210170	129608	167042	294130	358006	337530	167050	192882	256916	101156	47957.6	253503
LIPID-P-2599	Cer(d26:1/31:0(2OH))	SP	Cer-AS	858.864	875.867	[M-H2O+H]+	C57H113NO4	0	0	0	0	0	0	0	0	0	0	78878	86798	106572	97926.5	69186.6	93084.3	104101	104037	87929.9	82933.1	94420.5	110920	77933.3	128383	98420.9	88641	51973.9	93422.6	63863.8	91927.3
LIPID-P-2600	Cer(d26:1/31:1(2OH))	SP	Cer-AS	856.848	873.851	[M-H2O+H]+	C57H111NO4	0	0	0	0	0	0	0	0	0	0	214947	200039	133108	169199	156956	164478	198287	177212	151880	157630	186911	156690	198656	237614	134867	176733	186491	138531	103165	210695
LIPID-P-2601	Cer(d26:2/31:0(2OH))	SP	Cer-AS	856.848	873.851	[M-H2O+H]+	C57H111NO4	0	0	0	0	0	0	0	0	0	0	714688	490785	472009	430628	516429	460686	766502	427709	444338	466905	571703	549262	751759	615372	401531	616808	667539	312677	292418	611386
LIPID-P-2602	Cer(d26:2/33:1(2OH))	SP	Cer-AS	882.864	899.867	[M-H2O+H]+	C59H113NO4	0	0	0	0	0	0	0	0	0	0	710651	425494	388400	336307	452258	270241	657225	303312	418796	444378	750878	640446	710445	786603	625607	697447	692935	393758	266416	760113
LIPID-P-2603	Cer(d26:3/33:0(2OH))	SP	Cer-AS	882.864	899.867	[M-H2O+H]+	C59H113NO4	0	0	0	0	0	0	0	0	0	0	186234	137347	130091	116287	161135	116133	198286	92198.2	152617	117911	243238	188702	232421	252843	185854	162597	178734	128974	117934	251428
LIPID-P-2605	Cer(d26:3/35:1(2OH))	SP	Cer-AS	908.879	925.883	[M-H2O+H]+	C61H115NO4	0	0	0	0	0	0	0	0	0	0	91782.7	61300.9	18937	40116.1	85120.1	19765	39779.9	50419.5	21480.7	44455.8	38224.9	21243.7	40662.4	22324	61669.6	13452.8	20245.4	19230.6	40225.4	27383.9
LIPID-P-2606	Cer(d27:1/30:0(2OH))	SP	Cer-AS	858.864	875.867	[M-H2O+H]+	C57H113NO4	0	0	0	0	0	0	0	0	0	0	92273.5	126918	117006	56654.9	83928	111363	129437	89423.7	107287	114411	89428.2	93933.7	93926	107631	123403	83660.4	103949	102908	64369	87428
LIPID-P-2607	Cer(d27:1/30:1(2OH))	SP	Cer-AS	856.848	873.851	[M-H2O+H]+	C57H111NO4	0	0	0	0	0	0	0	0	0	0	252855	197885	233920	229428	255690	227521	264547	204989	229761	171568	215270	233162	299893	275799	263476	306035	270662	186543	184971	308768
LIPID-P-2608	Cer(d27:1/30:2(2OH))	SP	Cer-AS	854.832	871.836	[M-H2O+H]+	C57H109NO4	0	0	0	0	0	0	0	0	0	0	67608.8	103767	75093.9	53233	80655	78354.8	100860	80020	71710.2	62482.9	71467.4	143427	101421	135225	32785.9	104480	87667.3	69140	75264.1	90666.2
LIPID-P-2609	Cer(d27:1/32:2(2OH))	SP	Cer-AS	882.864	899.867	[M-H2O+H]+	C59H113NO4	0	0	0	0	0	0	0	0	0	0	203569	187209	228532	194919	248793	114015	322269	149751	172079	176893	214057	365855	244316	410691	316621	230038	318876	143899	108813	382908
LIPID-P-2611	Cer(d27:2/30:1(2OH))	SP	Cer-AS	854.832	871.836	[M-H2O+H]+	C57H109NO4	0	0	0	0	0	0	0	0	0	0	88244.5	170857	91041	97855.1	97613.2	131301	196664	154611	152666	141874	134824	224610	149635	171527	71982.9	200760	139554	120359	91151.4	210167
LIPID-P-2613	Cer(d27:2/32:2(2OH))	SP	Cer-AS	880.848	897.851	[M-H2O+H]+	C59H111NO4	0	0	0	0	0	0	0	0	0	0	374295	164445	198059	244115	303224	135950	298283	193381	222442	203404	336354	464678	542773	511737	250398	454098	394464	154382	41031.8	447642
LIPID-P-2616	Cer(d27:3/32:0(2OH))	SP	Cer-AS	882.864	899.867	[M-H2O+H]+	C59H113NO4	0	0	0	0	0	0	0	0	0	0	290802	127482	205688	146175	141062	147345	197235	119476	160049	192819	286317	217037	229968	309688	276746	217977	188278	123751	85953.3	328979
LIPID-P-2618	Cer(d28:1/29:1(2OH))	SP	Cer-AS	856.848	873.851	[M-H2O+H]+	C57H111NO4	0	0	0	0	0	0	0	0	0	0	405152	373376	284851	346216	386849	337958	341001	256001	353322	344838	312796	379425	510801	391796	304185	317301	338897	276070	221869	408499
LIPID-P-2620	Cer(d28:2/31:0(2OH))	SP	Cer-AS	884.879	901.883	[M-H2O+H]+	C59H115NO4	0	0	0	0	0	0	0	0	0	0	390191	200147	250748	225885	293486	195380	360344	230210	219671	225415	282270	323404	289121	382804	344637	285384	338469	155136	116044	413672
LIPID-P-2622	Cer(d28:3/31:1(2OH))	SP	Cer-AS	880.848	897.851	[M-H2O+H]+	C59H111NO4	0	0	0	0	0	0	0	0	0	0	315930	132080	130068	139152	200327	121707	288721	150185	211927	180191	301492	374883	351067	459295	209224	365366	303471	70069.8	79195.3	346355
LIPID-P-2623	Cer(d29:1/28:0(2OH))	SP	Cer-AS	858.864	875.867	[M-H2O+H]+	C57H113NO4	0	0	0	0	0	0	0	0	0	0	107065	99142.1	97203.9	70685.5	90429	91619.1	133571	62949	84927.3	108083	67442.3	101916	87210.1	97413.7	89930.1	87141.6	107948	93438.2	89006.1	120408
LIPID-P-2625	Cer(d29:1/28:2(2OH))	SP	Cer-AS	854.832	871.836	[M-H2O+H]+	C57H109NO4	0	0	0	0	0	0	0	0	0	0	132634	97450.6	108532	104049	114768	144483	187489	165956	114057	120129	123170	194141	163255	208860	95465.3	235123	134468	136755	86869.5	130122
LIPID-P-2627	Cer(d29:1/30:2(2OH))	SP	Cer-AS	882.864	899.867	[M-H2O+H]+	C59H113NO4	0	0	0	0	0	0	0	0	0	0	701537	339761	418283	336306	415479	218538	442620	255466	403869	354929	553882	532924	504341	829327	584141	577758	583496	316701	235552	805721
LIPID-P-2629	Cer(d29:2/30:0(2OH))	SP	Cer-AS	884.879	901.883	[M-H2O+H]+	C59H115NO4	0	0	0	0	0	0	0	0	0	0	397177	152022	225407	240364	316087	164381	322514	258706	180954	221082	249847	329129	328424	513880	300413	310423	347651	195717	158188	445396
LIPID-P-2634	Cer(d30:1/29:1(2OH))	SP	Cer-AS	884.879	901.883	[M-H2O+H]+	C59H115NO4	0	0	0	0	0	0	0	0	0	0	384378	233115	212515	222247	219880	137619	238465	143814	176485	154977	266971	287153	311813	312285	295395	221790	246225	140920	115197	346279
LIPID-P-2635	Cer(d30:2/29:0(2OH))	SP	Cer-AS	884.879	901.883	[M-H2O+H]+	C59H115NO4	0	0	0	0	0	0	0	0	0	0	418574	218149	225423	255365	218636	174278	270966	135365	168455	207630	295395	266665	302646	384861	305818	263867	262180	158988	134780	322739
LIPID-P-2437	Cer(t17:2/33:0)	SP	Cer-NP	758.738	775.742	[M-H2O+H]+	C50H97NO4	0	0	0	0	0	0	0	0	0	0	118548	163337	68836.8	393318	453872	180495	349913	95743.8	482959	119222	31984	241294	477422	122841	46430.1	72004.5	100706	148339	125135	121443
LIPID-P-2438	Cer(t17:2/35:0)	SP	Cer-NP	786.77	803.773	[M-H2O+H]+	C52H101NO4	0	0	0	0	0	0	0	0	0	0	227605	304535	224594	602890	640005	314344	397353	154049	446909	164365	96817.9	277125	395916	115302	120845	83945.2	238172	254934	192929	240460
LIPID-P-2439	Cer(t17:2/35:1)	SP	Cer-NP	784.754	801.757	[M-H2O+H]+	C52H99NO4	0	0	0	0	0	0	0	0	0	0	144544	217441	153656	416844	492382	283091	390975	188209	498894	172117	118858	491411	677733	259493	106069	186222	244921	197802	192408	202698
LIPID-P-2443	Cer(t18:0/16:1)	SP	Cer-NP	536.504	553.507	[M-H2O+H]+	C34H67NO4	0	0	0	0	0	0	0	0	0	0	12875.4	10304.5	19490.4	9940.21	6600.07	12093.6	5348.46	7793.25	6148.25	14907.2	17303.3	12408.7	22736.1	13574.7	16972.8	6924.29	6592.43	9503.78	19077.6	12853.6
LIPID-P-2451	Cer(t18:1/15:1)	SP	Cer-NP	520.472	537.476	[M-H2O+H]+	C33H63NO4	0	0	0	0	0	0	0	0	0	0	20871.2	42949.6	15363	32619.1	30800.8	25931.7	19024.8	15690.7	24892.2	28200.4	13231	7713.64	13527.8	19836.5	8293.52	23530.6	24330.4	10502.8	20050.4	1730.79
LIPID-P-2455	Cer(t18:1/32:1)	SP	Cer-NP	758.738	775.742	[M-H2O+H]+	C50H97NO4	0	0	0	0	0	0	0	0	0	0	10962.6	18027.5	2029.38	17947.5	37449.8	4009.17	17007.2	5531.87	29024.2	11524.4	6485.31	20940.5	27913	5499.71	405.877	9606.89	11556	9866.4	11487.3	5058.89
LIPID-P-1952	Cer(t18:1/34:2(2OH))	SP	Cer-AP	800.749	817.752	[M-H2O+H]+	C52H99NO5	0	0	0	0	0	0	0	0	0	0	325208	191086	131445	183567	270789	184112	161412	200152	214964	208152	87080.8	238356	274099	104743	89163.7	48936.2	100344	106715	77037.4	177242
LIPID-P-1953	Cer(t18:1/36:1(2OH))	SP	Cer-AP	830.796	847.799	[M-H2O+H]+	C54H105NO5	0	0	0	0	0	0	0	0	0	0	494186	772143	868872	727881	643080	836881	475537	607550	1.41207e+06	890124	214869	361961	567670	517056	285471	494567	415031	530382	671717	535452
LIPID-P-1954	Cer(t18:1/36:2(2OH))	SP	Cer-AP	828.78	845.784	[M-H2O+H]+	C54H103NO5	0	0	0	0	0	0	0	0	0	0	292981	394977	352626	316998	387862	404745	334224	313736	407382	402158	225525	304851	305055	271483	179594	216733	280560	280426	286645	302451
LIPID-P-1958	Cer(t18:2/36:2(2OH))	SP	Cer-AP	826.765	843.768	[M-H2O+H]+	C54H101NO5	0	0	0	0	0	0	0	0	0	0	18990.8	43441.9	16591.9	24790.4	35031.2	47135.4	30066.5	25490.1	34634.7	22980.1	5507.25	42939	35475.3	22522.7	22018.8	30837.2	30946.1	29528.1	27659.7	22518.4
LIPID-P-1959	Cer(t18:2/38:1(2OH))	SP	Cer-AP	856.812	873.815	[M-H2O+H]+	C56H107NO5	0	0	0	0	0	0	0	0	0	0	159994	67905.7	126217	145351	139976	119048	210386	97012.5	190909	113386	108481	137193	151935	173214	129626	202457	148816	88187.6	100158	165514
LIPID-P-1960	Cer(t18:2/38:2(2OH))	SP	Cer-AP	854.796	871.799	[M-H2O+H]+	C56H105NO5	0	0	0	0	0	0	0	0	0	0	287196	300261	236294	342123	306822	302373	205787	311235	431964	341550	199044	277028	292235	197830	145781	213345	250576	239577	212929	284989
LIPID-P-1961	Cer(t18:2/40:2(2OH))	SP	Cer-AP	882.827	899.831	[M-H2O+H]+	C58H109NO5	0	0	0	0	0	0	0	0	0	0	360677	211966	315452	156203	157193	205508	238838	218742	270231	269382	53422.1	82711.4	86068.1	117509	122849	37322.9	90051	201175	184670	57262.2
LIPID-P-1965	Cer(t20:1/36:2(2OH))	SP	Cer-AP	856.812	873.815	[M-H2O+H]+	C56H107NO5	0	0	0	0	0	0	0	0	0	0	648416	350100	438706	451647	518683	368773	388841	363043	509900	497986	512475	556916	801351	669463	440188	647802	547524	347663	339618	483821
LIPID-P-1966	Cer(t20:1/38:2(2OH))	SP	Cer-AP	884.843	901.846	[M-H2O+H]+	C58H111NO5	0	0	0	0	0	0	0	0	0	0	371531	266542	315391	302355	342269	178452	371877	296804	320794	315509	257723	265395	353598	344077	336651	243513	353141	206030	183159	316802
LIPID-P-1970	Cer(t20:2/32:1(2OH))	SP	Cer-AP	800.749	817.752	[M-H2O+H]+	C52H99NO5	0	0	0	0	0	0	0	0	0	0	63709.7	43014	30194.3	33849.2	67201.4	25908.6	27656.7	20284.2	8551.87	20509.5	20414.5	13609.5	52819.8	15944	12067.4	3560.06	3542.19	24337.1	14388.6	20115.2
LIPID-P-1972	Cer(t20:2/34:2(2OH))	SP	Cer-AP	826.765	843.768	[M-H2O+H]+	C54H101NO5	0	0	0	0	0	0	0	0	0	0	56907.5	58732	44916.6	54562.6	93394.5	33018.7	55038.7	42536.2	25916.3	53515.5	17427.3	20008.5	24497.6	24477.1	31506.7	19897.9	24457.8	39324.3	52136.4	25019.6
LIPID-P-1974	Cer(t20:2/36:2(2OH))	SP	Cer-AP	854.796	871.799	[M-H2O+H]+	C56H105NO5	0	0	0	0	0	0	0	0	0	0	108543	189382	132400	174029	220790	150542	233073	136798	115965	163426	142762	100137	145929	158763	66646.3	105004	116120	135335	195007	133121
LIPID-P-1975	Cer(t20:2/38:1(2OH))	SP	Cer-AP	884.843	901.846	[M-H2O+H]+	C58H111NO5	0	0	0	0	0	0	0	0	0	0	98692.8	70155.9	93728.7	109656	146812	37792.2	65798.3	49613.8	63216.8	73265.2	39915	27821.7	30334.1	41746	36924.1	12608.8	33254.6	66525.4	58251.6	30804.5
LIPID-P-1977	Cer(t20:2/40:1(2OH))	SP	Cer-AP	912.874	929.878	[M-H2O+H]+	C60H115NO5	0	0	0	0	0	0	0	0	0	0	37339.8	24203.4	46405.6	34322.7	43670.1	7433.94	16165.6	17608.2	20931.1	26001.2	12673.2	4553.21	9485.51	9469.79	13272.2	2098.57	6075.22	9719.75	13430.5	12467.6
LIPID-P-1978	Cer(t20:2/40:2(2OH))	SP	Cer-AP	910.859	927.862	[M-H2O+H]+	C60H113NO5	0	0	0	0	0	0	0	0	0	0	240435	155852	238022	138497	251214	99471.1	157535	175512	84023.5	179904	123313	70903.9	83981.9	95915.9	171003	77519.1	77398.9	96720.8	113914	70575.3
LIPID-P-1979	Cer(t21:2/35:1(2OH))	SP	Cer-AP	856.812	873.815	[M-H2O+H]+	C56H107NO5	0	0	0	0	0	0	0	0	0	0	177726	96094.1	143382	153522	147571	116883	138420	110821	130204	89517.5	89499.2	156256	189869	186606	121483	128330	102770	95391.4	102857	182357
LIPID-P-1983	Cer(t22:2/34:2(2OH))	SP	Cer-AP	854.796	871.799	[M-H2O+H]+	C56H105NO5	0	0	0	0	0	0	0	0	0	0	168607	118791	142206	154808	146322	148425	151263	113216	210510	129093	85745.3	142473	121425	167381	92467.6	111561	132288	91365.7	111054	147752
LIPID-P-1984	Cer(t22:2/36:1(2OH))	SP	Cer-AP	884.843	901.846	[M-H2O+H]+	C58H111NO5	0	0	0	0	0	0	0	0	0	0	196997	184499	195813	156634	338994	96414.5	184890	171696	145236	151168	197608	126913	193814	151876	215642	116788	126269	96018.4	183490	157074
LIPID-P-1985	Cer(t22:2/38:2(2OH))	SP	Cer-AP	910.859	927.862	[M-H2O+H]+	C60H113NO5	0	0	0	0	0	0	0	0	0	0	327394	242944	267814	208188	449243	165547	220877	383483	126138	262714	407288	113256	185907	128216	499504	91028.1	129490	224101	320553	171790
LIPID-P-1986	Cer(t22:2/40:2(2OH))	SP	Cer-AP	938.89	955.893	[M-H2O+H]+	C62H117NO5	0	0	0	0	0	0	0	0	0	0	113321	57167.1	67579.3	73518.4	136716	28071.4	43941.7	49093.9	23356.1	70276.2	107209	12351	48037.4	16295.3	129246	21388.3	31283.3	35651.9	95627.8	65657.7
LIPID-P-1988	Cer(t24:1/32:2(2OH))	SP	Cer-AP	856.812	873.815	[M-H2O+H]+	C56H107NO5	0	0	0	0	0	0	0	0	0	0	630123	512980	449273	529350	446325	486908	492511	408681	463148	407681	307702	603935	565159	596976	385869	538851	476169	262468	344461	680196
LIPID-P-1992	Cer(t24:2/34:2(2OH))	SP	Cer-AP	882.827	899.831	[M-H2O+H]+	C58H109NO5	0	0	0	0	0	0	0	0	0	0	76330.1	82328.5	70134.8	56597.1	113726	58023.2	41534.8	61887.4	53782.2	43135	42053.6	27161.8	37028.7	55010.8	50135.5	27862.9	37590.7	56072	44093.3	49195.2
LIPID-P-1993	Cer(t26:1/12:1(2OH))	SP	Cer-AP	606.546	623.549	[M-H2O+H]+	C38H73NO5	0	0	0	0	0	0	0	0	0	0	12167.5	10719	3358.36	9229.32	8502.49	5993.24	19939.3	21451.2	12926.2	14057.2	6670.43	9612.91	1867.9	2240.36	15908.2	8609.9	14082.9	7809.78	14371.7	11114.4
LIPID-P-1994	Cer(t26:1/30:2(2OH))	SP	Cer-AP	856.812	873.815	[M-H2O+H]+	C56H107NO5	0	0	0	0	0	0	0	0	0	0	591341	477487	483631	531046	502255	474884	554465	480919	520214	452259	369086	686847	593985	750077	547825	573067	515941	426500	323836	619068
LIPID-P-1995	Cer(t26:2/30:2(2OH))	SP	Cer-AP	854.796	871.799	[M-H2O+H]+	C56H105NO5	0	0	0	0	0	0	0	0	0	0	92859	126060	84570.9	89263.1	84239.2	119875	93824.7	78511	115405	85840.2	86857.5	114400	120760	102593	60915.4	105602	106238	76939.7	72673.4	94023.1
LIPID-P-1996	Cer(t26:2/32:2(2OH))	SP	Cer-AP	882.827	899.831	[M-H2O+H]+	C58H109NO5	0	0	0	0	0	0	0	0	0	0	214274	178260	150500	103176	164355	96507.2	183410	104263	127484	101435	187693	199827	176322	244673	182253	214819	139755	102582	105196	271165
LIPID-P-1997	Cer(t26:2/34:2(2OH))	SP	Cer-AP	910.859	927.862	[M-H2O+H]+	C60H113NO5	0	0	0	0	0	0	0	0	0	0	85548.8	90621.5	59361.5	57677	112573	41773.8	76100.7	117413	23616.2	87380	94156.9	23235.6	62906.4	29046.6	117003	37131.3	22112.6	37777.3	68831.9	56290.7
LIPID-P-1998	Cer(t28:2/30:2(2OH))	SP	Cer-AP	882.827	899.831	[M-H2O+H]+	C58H109NO5	0	0	0	0	0	0	0	0	0	0	363992	200751	202643	190413	215344	154936	280198	155598	263174	188275	317101	321580	383557	332598	280458	323316	284629	167889	123975	394309
LIPID-P-0165	DG(12:0_16:0)	GL	DG	530.476	512.444	[M+NH4]+	C31H60O5	0	0	0	0	0	0	0	0	0	0	20927.2	32592.8	20829.6	30227.6	21255.4	19626.7	12897.6	11914.3	15969.8	23283.5	5653.02	10327.1	18981.4	5319.65	5985.79	7641.87	9329.55	22661	12263.7	17297.6
LIPID-P-0189	DG(12:0_18:1)	GL	DG	556.503	538.46	[M+NH4]+	C33H62O5	0	0	0	0	0	0	0	0	0	0	43853.2	89766.6	111795	94008.9	60061	71814.3	37531.8	33516.1	34867.1	51246.6	20896.4	45920.9	63189.2	12110.3	36971.6	35866.2	31665.5	46685.3	45518.1	68224.6
LIPID-P-1437	DG(12:0_18:2)	GL	DG	554.478	536.444	[M+NH4]+	C33H60O5	0	0	0	0	0	0	0	0	0	0	148643	143243	157888	186952	256208	137761	102321	82211.5	191562	95096.8	64610.1	106443	199644	51051.1	73099.7	73620.8	97542.8	79587.3	49426	165562
LIPID-P-0167	DG(14:0_16:0)	GL	DG	558.519	540.475	[M+NH4]+	C33H64O5	0	0	0	0	0	0	0	0	0	0	23646.5	39396.6	26234.4	38372.3	37251.4	43495.8	34609.5	23066.1	37404.4	31556.6	12124.9	14298.7	12392.7	19017.4	9208.95	31153.9	15083.1	47104.7	27717.5	36815.4
LIPID-P-0191	DG(14:0_18:1)	GL	DG	584.535	566.491	[M+NH4]+	C35H66O5	0	0	0	0	0	0	0	0	0	0	99064.8	102377	100512	110868	136067	143393	129908	60537.3	105667	108480	65357	75278.3	86132.2	41305.1	60228.1	105490	77012	166125	106073	121016
LIPID-P-0210	DG(14:0_18:2)	GL	DG	582.519	564.475	[M+NH4]+	C35H64O5	0	0	0	0	0	0	0	0	0	0	255540	212084	190541	225156	326016	340954	266640	159654	194964	201766	138469	134232	261431	141741	181523	320819	191586	152333	198789	414064
LIPID-P-0169	DG(16:0_16:0)	GL	DG	586.55	568.507	[M+NH4]+	C35H68O5	0	0	0	0	0	0	0	0	0	0	490768	877255	700847	677208	571295	791113	602695	587542	702638	591000	567306	611768	727970	468092	534280	826082	409074	809446	773978	373434
LIPID-P-0192	DG(16:0_16:1)	GL	DG	584.535	566.491	[M+NH4]+	C35H66O5	0	0	0	0	0	0	0	0	0	0	29306.4	221937	134631	137912	124874	245035	247611	179536	209689	211652	82304	64593.5	106087	55291.4	50478.2	132527	59566.4	379998	309561	67690.1
LIPID-P-0196	DG(16:0_18:1)	GL	DG	612.566	594.522	[M+NH4]+	C37H70O5	0	0	0	0	0	0	0	0	0	0	921510	1.98563e+06	2.47242e+06	1.63916e+06	2.02717e+06	3041378	2.57985e+06	1.48654e+06	1.4597e+06	2.19749e+06	1.75971e+06	1.09687e+06	2.12226e+06	1.14836e+06	1.45388e+06	2.48419e+06	1.37718e+06	3.03714e+06	2.21328e+06	1.85458e+06
LIPID-P-0200	DG(16:0_20:1)	GL	DG	640.597	622.554	[M+NH4]+	C39H74O5	0	0	0	0	0	0	0	0	0	0	40025.2	40019.7	22784.6	31359.4	37788.9	36052.4	55139.2	10321.8	25138.4	44216.3	30848.7	31876.6	33162.5	13116.2	34833.7	54574	26035.2	105935	32679.5	38322.1
LIPID-P-0195	DG(16:1_18:0)	GL	DG	612.566	594.522	[M+NH4]+	C37H70O5	0	0	0	0	0	0	0	0	0	0	16061.5	84801.4	59811.7	47407.5	56428.6	89665.7	88288.6	80404.5	69945.3	77260.8	28250.7	31573.1	22437.4	23427	37892.4	61160.9	29181.3	156028	121565	27126.4
LIPID-P-0213	DG(16:1_18:1)	GL	DG	610.55	592.507	[M+NH4]+	C37H68O5	0	0	0	0	0	0	0	0	0	0	108409	689228	418989	357837	418848	804152	806977	605008	409338	482391	348175	378273	380783	224859	260023	612610	213896	1.39339e+06	1.01784e+06	274570
LIPID-P-0238	DG(16:1_18:3)	GL	DG	606.519	588.475	[M+NH4]+	C37H64O5	0	0	0	0	0	0	0	0	0	0	31553.7	37531	22903.5	25210.4	19770.7	69238.2	78967.2	33279.6	54362.1	53988.9	29627.5	38810.8	66575.2	14221.2	26107.5	65513.3	25899.5	37418.5	28375.3	35848.6
LIPID-P-0227	DG(16:1_20:2)	GL	DG	636.566	618.522	[M+NH4]+	C39H70O5	0	0	0	0	0	0	0	0	0	0	19231.6	19413.3	19789.5	24530.5	30415.3	18257.7	32668.6	25072	25065.1	24385.7	23506.6	35980.5	41232.2	22327.6	16461.3	64977.5	32157.4	18764.6	20441.8	31117.4
LIPID-P-0201	DG(18:0_18:1)	GL	DG	640.597	622.554	[M+NH4]+	C39H74O5	0	0	0	0	0	0	0	0	0	0	464061	637457	743438	1.19345e+06	546856	724957	628256	388126	815713	856533	463899	518311	454152	305889	487538	678308	521097	1.04922e+06	485277	553306
LIPID-P-0217	DG(18:0_18:2)	GL	DG	638.582	620.538	[M+NH4]+	C39H72O5	0	0	0	0	0	0	0	0	0	0	1.43307e+06	1.02754e+06	1.30477e+06	1.91721e+06	1.39345e+06	814328	1.7604e+06	673421	976383	790283	1.17882e+06	816753	1.5686e+06	750264	1.03706e+06	1.43747e+06	1.53029e+06	993568	541335	1.28305e+06
LIPID-P-0243	DG(18:0_20:4)	GL	DG	662.582	644.538	[M+NH4]+	C41H72O5	0	0	0	0	0	0	0	0	0	0	152762	158926	243826	279201	262170	178739	102417	120218	78933.7	315063	178892	125388	106332	131226	154340	100016	160230	92103.8	128208	136333
LIPID-P-0269	DG(18:1_22:6)	GL	DG	684.561	666.522	[M+NH4]+	C43H70O5	0	0	0	0	0	0	0	0	0	0	21694.2	17826.9	50227.8	7033.42	15489.8	20238.1	30628.1	13483.8	20457.2	26736.6	59641.9	14545.2	11537.6	11199.4	32153.9	16871.3	4701.7	21472.5	20485.8	32065.5
LIPID-P-0247	DG(18:2_18:3)	GL	DG	632.535	614.491	[M+NH4]+	C39H66O5	0	0	0	0	0	0	0	0	0	0	209732	84533.1	56898.2	139346	133170	176438	253989	125526	177076	105215	129171	187958	236950	167661	101582	282950	132443	69779.6	53048.3	277313
LIPID-P-0232	DG(18:2_20:1)	GL	DG	664.597	646.554	[M+NH4]+	C41H74O5	0	0	0	0	0	0	0	0	0	0	143390	73701	88050	113729	120708	66084.3	211953	28960	83069.5	82100.8	94461	111043	149858	107253	200507	128735	128226	124023	90446	150117
LIPID-P-0271	DG(18:2_22:6)	GL	DG	682.539	664.507	[M+NH4]+	C43H68O5	0	0	0	0	0	0	0	0	0	0	19878.1	12557.5	24146.8	5290.52	8592.69	16221.9	17709	7577.5	10616.3	17178.5	32324.6	9570.05	10525	8614.65	16188.9	11224	3295.57	5952.19	10973.8	25112.4
LIPID-P-1443	DG(20:0_18:2)	GL	DG	666.604	648.569	[M+NH4]+	C41H76O5	0	0	0	0	0	0	0	0	0	0	35755.3	10747.8	15156.9	53878.2	23975.7	19947.7	37731.5	5537.05	29734.1	21409.5	25964.6	44597.5	31622.1	18812.3	85846.6	34524	28251.9	15613.2	9319.54	47565.9
LIPID-P-0182	DG(21:0_16:0)	GL	DG	656.614	638.585	[M+NH4]+	C40H78O5	0	0	0	0	0	0	0	0	0	0	149031	241943	171280	172973	212118	93682.4	81474.5	157337	128053	157723	26459.3	104489	89221.2	32544.1	46298.7	21123.4	67791.8	97035.8	51909.3	179253
LIPID-P-1639	DG(O-19:0_16:0)	GL	DG-O	614.609	596.574	[M+NH4]+	C38H76O4	0	0	0	0	0	0	0	0	0	0	745113	644646	461183	656903	731299	602134	562104	591674	568827	636596	731986	603060	417175	425296	595036	764550	672527	568430	591182	422127
LIPID-N-0074	FFA(17:0)	FA	FFA	269.248	270.256	[M-H]-	C17H34O2	0	0	0	0	0	0	0	0	0	0	359345	387523	426651	382054	478497	353880	445769	275673	423584	326161	322472	481746	418700	392931	322977	284852	399283	313374	346559	347487
LIPID-N-0083	FFA(17:1)	FA	FFA	267.232	268.24	[M-H]-	C17H32O2	0	0	0	0	0	0	0	0	0	0	183915	233299	276496	207316	285958	270169	342597	196832	245102	172768	212478	308910	268695	258152	182436	220491	214021	254881	251311	221482
LIPID-N-0695	FFA(19:0)	FA	FFA	297.279	298.287	[M-H]-	C19H38O2	0	0	0	0	0	0	0	0	0	0	261870	259956	330779	221423	261150	219814	334194	222653	331183	226645	239407	305137	266658	253524	227578	241015	318735	290965	227874	208207
LIPID-N-0085	FFA(19:1)	FA	FFA	295.264	296.272	[M-H]-	C19H36O2	0	0	0	0	0	0	0	0	0	0	176903	203237	209357	177218	231126	208691	337878	153331	186372	141054	219656	328638	238545	223237	244297	193499	277562	202804	220033	239444
LIPID-N-0092	FFA(22:2)	FA	FFA	335.295	336.303	[M-H]-	C22H40O2	0	0	0	0	0	0	0	0	0	0	120242	136827	144123	81158.8	144983	84244.8	269993	68772.7	152781	87866.9	92490.8	115237	99195.7	118441	93412.5	75627.5	185965	124506	94321.6	80797.7
LIPID-N-0096	FFA(22:3)	FA	FFA	333.279	334.287	[M-H]-	C22H38O2	0	0	0	0	0	0	0	0	0	0	140679	248334	278941	150612	279213	136138	289368	160156	128812	145415	145270	135464	119324	96816.8	194625	75691	209918	159934	221559	111683
LIPID-N-0088	FFA(24:1)	FA	FFA	365.342	366.35	[M-H]-	C24H46O2	0	0	0	0	0	0	0	0	0	0	61959.5	67102	63273.1	51578	65884.6	52663.9	79637.3	48509.3	49554.4	62120.6	67297.2	73907.9	68075	57526.1	77185.8	62350.9	73995.4	70416.2	57229.1	76554.5
LIPID-P-0306	HexCer(d18:1/24:1)	SP	HexCer-NS	630.619	809.674	[M-H2O+H]+	C48H91NO8	0	0	0	0	0	0	0	0	0	0	579273	1.59177e+06	73825.5	655061	1.05401e+06	1.19869e+06	920067	1.12122e+06	1.00216e+06	1.24903e+06	369127	790303	992178	1.02241e+06	475579	376510	1.19151e+06	898591	882826	450046
LIPID-P-2148	HexCer(t17:2/32:2(2OH))	SP	HexCer-AP	756.686	935.743	[M-H2O+H]+	C55H101NO10	0	0	0	0	0	0	0	0	0	0	2685.02	19214.1	3661.9	27914.3	29589.1	17194.1	34207.9	22644.7	34532.6	7746.93	11324.4	20485.1	15433.6	10566.6	7763.6	15408.8	18166.4	27961.8	47690.4	2246.38
LIPID-P-2149	HexCer(t17:2/34:2(2OH))	SP	HexCer-AP	784.718	963.774	[M-H2O+H]+	C57H105NO10	0	0	0	0	0	0	0	0	0	0	142556	185940	88993.1	298024	499849	240791	355405	132961	355063	211092	91450.3	539062	565042	212983	84548.3	158028	229429	198300	182901	237744
LIPID-P-2150	HexCer(t17:2/40:1(2OH))	SP	HexCer-AP	870.827	1049.88	[M-H2O+H]+	C63H119NO10	0	0	0	0	0	0	0	0	0	0	191124	459167	454353	399379	271537	200363	304850	166023	324501	182488	130293	231336	320041	106477	81756.8	84448	97560.5	526544	137903	166379
LIPID-P-2151	HexCer(t17:2/42:1(2OH))	SP	HexCer-AP	898.859	1077.91	[M-H2O+H]+	C65H123NO10	0	0	0	0	0	0	0	0	0	0	61087.9	129160	132719	48524.9	45477	39815.4	58964.5	47797.9	80187.2	32971.7	33096.7	59473.6	50382.5	28016.9	25723.6	27926.7	28436.5	158760	25290.5	51309.3
LIPID-P-2161	HexCer(t18:2/20:0(2OH))	SP	HexCer-AP	606.546	785.602	[M-H2O+H]+	C44H83NO10	0	0	0	0	0	0	0	0	0	0	5574.32	9214.03	5153.09	11837	15924.9	27004.7	22526.5	16610	15163.3	22841.7	10414.4	7765.04	11115.8	2228.48	8890.35	12228.8	8526.24	6994.29	12086.8	12206.2
LIPID-P-2175	HexCer(t25:1/33:1(2OH))	SP	HexCer-AP	886.859	1065.91	[M-H2O+H]+	C64H123NO10	0	0	0	0	0	0	0	0	0	0	70737.5	55773.7	58214.1	52716	64636.7	42175.7	69303.9	57718.7	67451.7	46167.3	66231.1	53538.6	66603.9	42708.1	78108.5	45240.9	82022.1	32910.1	46078.1	66569.9
LIPID-P-2180	HexCer(t29:1/29:1(2OH))	SP	HexCer-AP	886.859	1065.91	[M-H2O+H]+	C64H123NO10	0	0	0	0	0	0	0	0	0	0	163428	141728	171721	202812	185147	105052	200121	113122	119658	138126	209748	164691	175468	146973	208606	167195	220747	127306	89615.9	149430
LIPID-P-2181	HexCer(t30:2/28:0(2OH))	SP	HexCer-AP	886.859	1065.91	[M-H2O+H]+	C64H123NO10	0	0	0	0	0	0	0	0	0	0	91963.8	42018.4	85103.5	72580.6	67351.6	53904.1	79979.1	28614.8	42855.7	68957.1	60898.2	86884.1	51494	64870.1	106050	48376.9	92668.2	90474.8	49856.6	77940.8
LIPID-N-0975	LNAPE(22:6/N-18:2)	GP	LNAPE	786.507	787.515	[M-H]-	C45H74NO8P	0	0	0	0	0	0	0	0	0	0	17120.6	14198	15616.7	6170.01	9435.1	23767.4	20871.7	4714.07	27129	46362	15617.1	4727.11	12779.3	8459.54	15639.5	10806	13724.2	9484	8930.07	11747.6
LIPID-P-0373	LPC(0:0/20:1)	GP	LPC	550.387	549.379	[M+H]+	C28H56NO7P	0	0	0	0	0	0	0	0	0	0	12528.7	57250	52112.5	16753.2	55145.6	20116.5	50805.7	11161	22861.6	40715.4	13535.6	10028.5	22167.9	7237.25	37491.2	15163.9	58773	21063.1	15142.7	7726.49
LIPID-P-0374	LPC(20:1/0:0)	GP	LPC	550.387	549.379	[M+H]+	C28H56NO7P	0	0	0	0	0	0	0	0	0	0	13723.2	47671.4	48881.5	11415	46541.5	20510	42816.6	11750.1	20210.3	35357.9	18497.3	11186.8	20310.9	8776.67	30780.6	14454.6	58759	17316.1	13442.9	8938.02
LIPID-P-0399	LPC(O-16:1)	GP	LPC-O	480.345	479.338	[M+H]+	C24H50NO6P	0	0	0	0	0	0	0	0	0	0	8315.89	15514.4	8836.76	8408.25	11375.3	13372.7	18715.9	11683.2	653243	18072.2	5327.88	6803.29	16239	8182.4	4393.52	9083.93	16624.9	8658.03	163987	2920.59
LIPID-P-0419	LPE(0:0/20:1)	GP	LPE	508.34	507.332	[M+H]+	C25H50NO7P	0	0	0	0	0	0	0	0	0	0	1612.56	6469.7	5743.05	6144.53	8568.56	2394.03	3627.15	2984.34	3205.36	2842.53	7378.88	4267.28	8067.57	4255.02	5548.91	7251.06	20216.1	4822.52	2876.22	2536.4
LIPID-P-0425	LPE(0:0/20:2)	GP	LPE	506.325	505.317	[M+H]+	C25H48NO7P	0	0	0	0	0	0	0	0	0	0	8665.01	10844.3	13297.3	29374.6	10492	2190.24	8888.96	6208.35	9009.56	7450.67	11936.6	5880.28	15508.9	12017.8	7492.72	15272.9	52820.7	4421.56	2603.32	10597.6
LIPID-P-0429	LPE(0:0/20:3)	GP	LPE	504.309	503.301	[M+H]+	C25H46NO7P	0	0	0	0	0	0	0	0	0	0	2605.2	12441.8	10656.6	105291	18882.8	2340.75	9057.02	6862.49	15170.1	7540.4	2593.96	3638.37	25374.5	18859.6	4145.74	8226.33	93042.5	3776.95	11955.8	6728.08
LIPID-P-0435	LPE(0:0/22:5)	GP	LPE	528.309	527.301	[M+H]+	C27H46NO7P	0	0	0	0	0	0	0	0	0	0	10330	59524	68290.3	449110	52726.2	59097.2	134532	37867.2	49512.2	86789.3	48795.9	18133.3	199460	73751	50740.8	38018.8	480545	19748.8	78053.3	120470
LIPID-P-0426	LPE(20:2/0:0)	GP	LPE	506.325	505.317	[M+H]+	C25H48NO7P	0	0	0	0	0	0	0	0	0	0	7002.02	10884.4	8607.24	27035.5	10612.6	3064.26	8434.13	3759.7	10474.1	7445.9	10644.4	6149.17	14592.5	8827.97	4446.09	12117.9	50637.1	2083.07	5351.35	8967.81
LIPID-P-0445	LPE(P-18:1)	GP	LPE-P	464.3	463.306	[M+H]+	C23H46NO6P	0	0	0	0	0	0	0	0	0	0	10252.9	19272.4	13979.2	5148.88	14419.5	16999.8	17390.6	15733.8	114576	10835.3	6529.62	25208.2	18308	14969.4	5839.28	33138.1	29832.6	12395.8	41945.5	2524.06
LIPID-P-0283	MG(18:2)	GL	MG	372.31	354.277	[M+NH4]+	C21H38O4	0	0	0	0	0	0	0	0	0	0	4806.79	5403.48	6431.86	4404.48	6840.17	5020.11	6909.99	4732.91	2803.14	4173.3	7189.09	7798.3	15511.3	4329.07	4054.97	9559.79	6141.37	4837.05	2298.63	11880.1
LIPID-N-1492	PA(16:0_22:5)	GP	PA	721.481	722.489	[M-H]-	C41H71O8P	0	0	0	0	0	0	0	0	0	0	5220.65	20384.7	11063.3	12742.2	14549.5	20289.4	30192.4	5133.63	9916.26	10504.5	12297.3	6994.99	13968.5	8802.78	13999.1	14471.6	20334.4	11639.3	7528.16	5287.04
LIPID-N-0647	PA(18:0_22:6)	GP	PA	747.496	748.504	[M-H]-	C43H73O8P	0	0	0	0	0	0	0	0	0	0	30372.3	19666	23583.2	15355.8	38286.3	73107.4	20868.3	26435.8	67558.7	34888.7	11910.3	9087.94	33555.1	16785.1	14180.5	19709.6	23456.4	27965.7	39973	8530.15
LIPID-N-1457	PA(20:0_18:1)	GP	PA	729.543	730.551	[M-H]-	C41H79O8P	0	0	0	0	0	0	0	0	0	0	193516	392514	213875	107829	303561	386114	301148	233680	672171	267812	207657	230324	459363	547281	141407	379480	661058	355067	391445	144600
LIPID-N-0208	PC(16:0_18:0)	GP	PC	806.591	761.593	[M+COOH]-	C42H84NO8P	0	0	0	0	0	0	0	0	0	0	1.98898e+06	3.7886e+06	1.89555e+06	2.93309e+06	2.90079e+06	2.02958e+06	2.27159e+06	2.21954e+06	3.0063e+06	2.15702e+06	1.45156e+06	1.1464e+06	2.3628e+06	1.73672e+06	1.01451e+06	1.71587e+06	2.98381e+06	1.33679e+06	1.55973e+06	874478
LIPID-N-0219	PC(17:0_18:1)	GP	PC	818.591	773.593	[M+COOH]-	C43H84NO8P	0	0	0	0	0	0	0	0	0	0	57521.3	87061.3	61762.4	94264	88830.6	66716.7	200535	72199.5	342639	192037	72997.9	78701.1	96695.1	104054	58291	61466.2	113841	45354.3	93201.2	47033.7
LIPID-N-1016	PC(18:0_15:1)	GP	PC	790.56	745.562	[M+COOH]-	C41H80NO8P	0	0	0	0	0	0	0	0	0	0	177764	225369	195258	129807	273938	230178	424231	188507	425987	574990	112513	64433.6	293752	107159	130984	79755.6	129264	96874.9	481696	67172.5
LIPID-N-0258	PC(18:0_20:3)	GP	PC	856.607	811.609	[M+COOH]-	C46H86NO8P	0	0	0	0	0	0	0	0	0	0	108006	297135	249106	282767	287412	91441.8	642544	225027	391446	208709	89545.8	49152.7	75315.7	109387	104442	51445.6	162951	36192.8	600271	38352
LIPID-N-1027	PC(18:1_16:3)	GP	PC	798.529	753.531	[M+COOH]-	C42H76NO8P	0	0	0	0	0	0	0	0	0	0	18302.5	25045.6	31267.7	11968.7	35150.9	25046.1	36957.6	20515.2	28913.6	23928.6	59249.1	44477.1	53438.1	64673.6	23360.3	69727.2	90776.3	26269.8	23811.9	30616.6
LIPID-N-0224	PC(18:1_20:0)	GP	PC	860.638	815.64	[M+COOH]-	C46H90NO8P	0	0	0	0	0	0	0	0	0	0	25012.9	50220.4	18513.3	37399.1	39235.2	35872.6	31841.4	24663.4	31154.6	29487.6	17648.3	19257	27929.1	17042.9	18118.4	19606.2	47520.4	25816.5	14914.1	20150.6
LIPID-P-0568	PC(O-16:1_22:6)	GP	PC-O	790.575	789.567	[M+H]+	C46H80NO7P	0	0	0	0	0	0	0	0	0	0	10832.8	17247.6	11210.1	9293.87	12740.6	42633.8	18522.6	16277.3	769921	35207.5	8622.98	4376.37	10639.5	8485.52	8622.86	2598.45	6334.08	13480.5	395462	5583.92
LIPID-P-0550	PC(O-18:1_18:2)	GP	PC-O	770.606	769.599	[M+H]+	C44H84NO7P	0	0	0	0	0	0	0	0	0	0	206856	183417	74240.3	101495	202677	196362	200264	151184	272436	121636	43182.3	102234	196549	175334	90406.8	86382.4	228933	60152.9	124074	70617.3
LIPID-P-0541	PC(O-18:1_22:0)	GP	PC-O	830.7	829.692	[M+H]+	C48H96NO7P	0	0	0	0	0	0	0	0	0	0	25685.2	30714.2	18023.1	30264.5	31989	31455.8	31879.4	13103	29333.8	13053.7	22951.4	23908.1	32930.5	41921.7	32175	44980.9	49968.9	19850.3	15301.8	14465.9
LIPID-N-1080	PE(15:1_22:3)	GP	PE	752.523	753.531	[M-H]-	C42H76NO8P	0	0	0	0	0	0	0	0	0	0	45731.1	95009	30978.1	25630.3	55622	15670.7	30212.5	35150.7	77869.8	35253.7	11853.5	17921.4	35794.2	29543.4	23188.5	23215.2	44754.2	25707.8	36242.3	15608
LIPID-N-1086	PE(15:1_22:4)	GP	PE	750.507	751.515	[M-H]-	C42H74NO8P	0	0	0	0	0	0	0	0	0	0	1.62048e+06	2.75651e+06	953443	739643	1.84218e+06	535514	827358	1.13209e+06	2.12918e+06	942947	523052	546724	1.16211e+06	1.07858e+06	786766	733485	1.04448e+06	665975	1.19711e+06	519516
LIPID-N-0325	PE(16:0_18:0)	GP	PE	718.539	719.547	[M-H]-	C39H78NO8P	0	0	0	0	0	0	0	0	0	0	152235	221573	131164	90330.5	134370	135166	151001	119841	230911	205887	141926	125016	148673	184209	33614.4	233166	197912	110041	149952	56980.2
LIPID-N-0327	PE(18:0_18:0)	GP	PE	746.57	747.578	[M-H]-	C41H82NO8P	0	0	0	0	0	0	0	0	0	0	105796	88249.4	48737.9	35195.1	52668.5	38417.6	63951	45062.2	109034	119162	73817.7	65593.3	61457.5	55110.7	24419	86806.8	98606.6	34629.3	64972.9	22424.9
LIPID-N-0338	PE(18:1_18:0)	GP	PE	744.554	745.562	[M-H]-	C41H80NO8P	0	0	0	0	0	0	0	0	0	0	2.74489e+06	5.54367e+06	4.18933e+06	3.12681e+06	5.40966e+06	5.08665e+06	7.64141e+06	3.55688e+06	4.91533e+06	5.25185e+06	2.94235e+06	2.229e+06	2.77978e+06	3.91578e+06	3.2302e+06	3.50454e+06	7.30828e+06	3.29199e+06	2.5255e+06	1.74687e+06
LIPID-N-0340	PE(20:0_18:1)	GP	PE	772.586	773.593	[M-H]-	C43H84NO8P	0	0	0	0	0	0	0	0	0	0	241369	453132	229999	221980	379051	610406	312339	221264	196793	265903	164938	228824	251197	255182	255494	247133	651452	321557	105216	237693
LIPID-N-0357	PE(20:0_18:2)	GP	PE	770.57	771.578	[M-H]-	C43H82NO8P	0	0	0	0	0	0	0	0	0	0	148009	231422	109901	120478	247225	221530	202171	140375	174179	135883	105107	148336	203313	166786	166094	146299	400874	131999	42009.3	119241
LIPID-N-0337	PE(20:1_16:0)	GP	PE	744.554	745.562	[M-H]-	C41H80NO8P	0	0	0	0	0	0	0	0	0	0	36598.9	98721.8	84852.4	40602.8	90910.8	47765.4	158201	43054.4	80126.9	102473	53591.6	35894.2	31248.2	34916.1	54480.3	86785.9	138828	97845.2	105151	15171.3
LIPID-N-0358	PE(20:1_18:1)	GP	PE	770.57	771.578	[M-H]-	C43H82NO8P	0	0	0	0	0	0	0	0	0	0	149546	357319	261341	112301	274852	163142	262845	200105	285741	242888	473512	150304	153868	229715	236987	467244	557275	400970	284323	113876
LIPID-N-1105	PE(20:2_22:6)	GP	PE	814.539	815.547	[M-H]-	C47H78NO8P	0	0	0	0	0	0	0	0	0	0	26529.9	24719.8	22509.9	17502.1	43308.6	81265.4	32141.1	33303.3	71450.7	37699.9	20979.4	14652.2	24852.1	10780.5	15353.4	15769	21350.6	24201.9	44800.6	15317.3
LIPID-N-0393	PE(20:4_20:0)	GP	PE	794.57	795.578	[M-H]-	C45H82NO8P	0	0	0	0	0	0	0	0	0	0	152655	263498	108857	126919	274257	136074	172920	136002	119585	112119	70403.4	74117.7	121132	93589.2	138788	46631	215789	74263.1	48489.1	68976.7
LIPID-N-0421	PE(20:4_22:2)	GP	PE	818.57	819.578	[M-H]-	C47H82NO8P	0	0	0	0	0	0	0	0	0	0	473732	660362	384375	200992	702458	335383	265407	352526	485101	331951	166921	168168	338915	355768	201784	192960	561904	178917	273859	125509
LIPID-N-1064	PE(22:0_18:2)	GP	PE	798.601	799.609	[M-H]-	C45H86NO8P	0	0	0	0	0	0	0	0	0	0	48706.8	75144.3	43916.6	42822.5	86637.8	66742.2	67101	48610.5	46202.5	46460.2	39136.4	53374.8	73503.3	59365.8	63924	50556.6	132220	48763	11635.7	47867.4
LIPID-N-0755	PE(O-16:1_20:1)	GP	PE-O	728.559	729.567	[M-H]-	C41H80NO7P	0	0	0	0	0	0	0	0	0	0	42753.5	81767.1	38225.6	18526.2	58600.1	49574.7	45093.2	29991.1	58562.3	40109	25320.2	54683	108466	79568.7	30211.8	69921.7	72643.7	57473.3	44598.6	33724.4
LIPID-N-0753	PE(O-18:1_18:1)	GP	PE-O	728.559	729.567	[M-H]-	C41H80NO7P	0	0	0	0	0	0	0	0	0	0	657959	1.31464e+06	739216	367411	1.02826e+06	1.29401e+06	990017	764770	2.27611e+06	926270	720048	769396	1.53671e+06	1.82897e+06	471979	1.24372e+06	2.10838e+06	1.23382e+06	1.34921e+06	483188
LIPID-N-0814	PE(O-18:1_20:4)	GP	PE-O	750.544	751.552	[M-H]-	C43H78NO7P	0	0	0	0	0	0	0	0	0	0	9.19982e+06	1.34012e+07	7.34344e+06	4.05055e+06	1.44652e+07	6.7178e+06	5.71171e+06	6.92212e+06	9.39257e+06	6.04565e+06	3.07319e+06	3.33669e+06	6.39571e+06	6.87216e+06	4.08158e+06	3.63885e+06	1.14304e+07	3.50559e+06	5.29239e+06	2.46431e+06
LIPID-N-0777	PE(O-20:1_18:2)	GP	PE-O	754.575	755.583	[M-H]-	C43H82NO7P	0	0	0	0	0	0	0	0	0	0	22036.2	66405.5	23375.8	11736.7	64922.3	43426	120817	33504.4	97000.9	69233.5	21212.5	28202.5	29550.3	73837.6	16433.9	35185.3	83901.6	48828.2	27978.5	16312.5
LIPID-N-0821	PE(O-20:1_20:4)	GP	PE-O	778.575	779.583	[M-H]-	C45H82NO7P	0	0	0	0	0	0	0	0	0	0	133716	335856	126182	76108.3	323417	183364	174686	161307	205511	146032	69676.8	53370.4	81853.4	188002	76686.7	92218.2	183378	111082	98716.3	41328.7
LIPID-N-0826	PE(O-20:1_22:4)	GP	PE-O	806.606	807.614	[M-H]-	C47H86NO7P	0	0	0	0	0	0	0	0	0	0	14862.7	40203.7	12893.1	6717.67	27905.5	10699	11043.5	16698.7	20045.2	12733.5	6985.39	4066.03	8634.96	14284.7	7781.96	8474.34	12200.5	9165.95	9526.45	4677.94
LIPID-P-1330	PE(P-16:0_20:2)	GP	PE-P	728.559	727.552	[M+H]+	C41H78NO7P	0	0	0	0	0	0	0	0	0	0	33055	23796.2	16503.7	6627.21	52208.5	18038.1	19626.4	24924.8	37916.7	17507.4	17678.5	21189.7	34893.8	39238.8	3176.23	30227.4	51458.4	9069.23	17141.6	13789.8
LIPID-P-0654	PE(P-18:0_20:4)	GP	PE-P	752.559	751.552	[M+H]+	C43H78NO7P	0	0	0	0	0	0	0	0	0	0	87771.6	187667	70632.7	56343.4	207937	96936.4	82703.2	92025.6	129859	86678.8	38822.2	48976.8	74765.5	112372	53092.9	36743.9	140442	58953.9	76850.9	37200
LIPID-P-0650	PE(P-18:0_22:3)	GP	PE-P	782.606	781.599	[M+H]+	C45H84NO7P	0	0	0	0	0	0	0	0	0	0	97324.6	60021.6	59690.3	30354.4	58611	15427.2	109000	27519.8	46451.5	72887.5	11682.1	24314	66670.3	31222.3	68449.2	18728.7	24896.9	10900.5	75707.2	19277.6
LIPID-P-1390	PE(P-18:1_22:5)	GP	PE-P	776.559	775.552	[M+H]+	C45H78NO7P	0	0	0	0	0	0	0	0	0	0	21514.5	69139.6	28881.6	23831.4	84226.7	99103	95001.1	34570.8	129790	93018.6	22776.3	45716.7	69687.3	34296.9	25492.7	47799.7	89726.1	44714.2	77482.8	26321.5
LIPID-N-0432	PG(16:0_16:0)	GP	PG	721.51	722.51	[M-H]-	C38H75O10P	0	0	0	0	0	0	0	0	0	0	6910.9	16782.5	21481.5	4625.33	13313.9	24317.3	27182.2	1700.39	13307.5	11033.7	12195.7	6389.47	5809.72	13905.6	13382.1	6371.94	15623.7	9289.94	8687.15	3481.62
LIPID-N-0451	PG(18:2_18:1)	GP	PG	771.525	772.525	[M-H]-	C42H77O10P	0	0	0	0	0	0	0	0	0	0	16170	45171.4	15286.2	8407.15	41229.6	35934	43228.1	20213.3	24981	20201.3	38451.9	43204.1	26975.8	39742.1	43204.2	78915.5	42883.7	66857.6	13062.5	26017.5
LIPID-N-1219	PG(18:2_22:5)	GP	PG	819.518	820.525	[M-H]-	C46H77O10P	0	0	0	0	0	0	0	0	0	0	28617.6	19220.1	14639.1	22777.4	26381.1	22196	46060.7	19271.5	32825.2	32821.4	19339.3	19302.6	29894.9	37880.7	21681.1	26811	41925.5	7654.81	30513.2	20986
LIPID-N-1193	PG(19:0_20:4)	GP	PG	811.549	812.557	[M-H]-	C45H81O10P	0	0	0	0	0	0	0	0	0	0	4800.6	58249.1	4800.6	36703.7	40394.2	38533.1	24003	34790.5	1.27425e+06	24261.6	4800.6	4800.6	4800.6	4800.6	29928	4800.6	4800.6	4800.6	625824	4800.6
LIPID-N-1405	PI(15:0_18:2)	GP	PI	819.502	820.51	[M-H]-	C42H77O13P	0	0	0	0	0	0	0	0	0	0	44964.7	37951.1	22851.1	50801.3	46044.9	38539.7	75210	40871.8	53702.3	52722.6	36909.3	21580.3	35740.9	54782.4	38664.4	40212.1	60132.4	22788.2	26946.8	27394.7
LIPID-N-0480	PI(17:0_18:1)	GP	PI	849.549	850.557	[M-H]-	C44H83O13P	0	0	0	0	0	0	0	0	0	0	17392.4	32530.1	11671.1	5824.4	15625.4	18528.3	30073.3	26660.9	3992.38	28516.8	23336.1	9316.56	23914.1	17937.8	33241.2	16779	41761.4	6475.71	19097.1	10477.5
LIPID-N-1418	PI(18:1_17:2)	GP	PI	845.518	846.526	[M-H]-	C44H79O13P	0	0	0	0	0	0	0	0	0	0	49475	53712.1	55066.2	40877.5	48698.8	49053.7	41050.4	43474.2	35168.3	52322.3	45266.8	55719.8	49819.6	60364.8	61510.2	49226.9	57213.7	49210.7	55149.8	57433.1
LIPID-N-0578	PS(18:1_19:1)	GP	PS	800.544	801.552	[M-H]-	C43H80NO10P	0	0	0	0	0	0	0	0	0	0	17378.5	40027.4	38763.4	10520.5	32715.8	51741.3	49519	40970.4	46046.2	36609.6	51214.7	37017.1	49919.2	69934.2	43014.4	98521.4	81187.9	67558.9	30254.7	23783.3
LIPID-N-1323	PS(18:2_20:2)	GP	PS	810.529	817.583	[M-H]-	C44H84NO10P	0	0	0	0	0	0	0	0	0	0	6839.95	37476.9	9722.36	8586.14	12479.2	12430.4	25020.9	19201.9	16455.9	15726.6	27414.3	12015.3	24922.3	27762.3	18336.6	30056.4	26583.1	18126	13113.8	6858.65
LIPID-N-1360	PS(18:2_22:5)	GP	PS	832.513	825.458	[M-H]-	C46H68NO10P	0	0	0	0	0	0	0	0	0	0	4818.12	8117.23	11307.3	11937.6	14109.7	20613.9	172534	9226.08	21385.1	84207.1	7561.18	3247.86	4299.06	5495.44	6528.18	10934.1	15716.4	5404.83	26896.2	2175.68
LIPID-N-1365	PS(18:2_22:6)	GP	PS	830.497	825.458	[M-H]-	C46H68NO10P	0	0	0	0	0	0	0	0	0	0	1167.55	5837.76	1167.55	10558.5	9417.62	6973.23	37544.1	12900.8	34105.9	37825.5	1167.55	1167.55	1167.55	1167.55	6415.16	1167.55	1167.55	1167.55	53508.6	1167.55
LIPID-N-1334	PS(19:1_20:4)	GP	PS	822.529	823.536	[M-H]-	C45H78NO10P	0	0	0	0	0	0	0	0	0	0	9860.81	23779.6	19833.7	16910.3	13952.7	16850.4	20842.4	9962.19	8683.81	19833.7	18177.7	8178.34	7654.8	21507.9	34405.9	12792.2	30206.3	9935.59	19179.1	6404.06
LIPID-N-1324	PS(20:0_20:4)	GP	PS	838.56	839.568	[M-H]-	C46H82NO10P	0	0	0	0	0	0	0	0	0	0	131598	157933	63460.8	236177	146451	170092	106176	147375	245032	136011	40218.9	21759.9	62327.2	108913	67733.2	35421.6	92967.4	33958.7	140109	26987.7
LIPID-P-0334	SHexCer(d18:1/24:0)	SP	SHexCer	892.8	891.647	[M+H]+	C48H93NO11S	0	0	0	0	0	0	0	0	0	0	112183	133516	46510.2	135132	114673	142704	144266	66652.7	216168	67745	44148.5	146845	273296	120600	48446.1	34355.3	111951	94969.2	64834.4	118977
LIPID-P-0730	SM(d18:0/16:0)	SP	SM	705.591	704.583	[M+H]+	C39H81N2O6P	0	0	0	0	0	0	0	0	0	0	29797	57662.3	42722.6	40286.9	32857.4	42156.4	191013	22906.1	24736.3	28464.8	57253	27544.6	50206.4	70619.8	142044	114003	110927	12535.6	31121.3	33265
LIPID-P-0732	SM(d18:0/18:0)	SP	SM	733.622	732.615	[M+H]+	C41H85N2O6P	0	0	0	0	0	0	0	0	0	0	102902	115184	131393	92709.4	132509	148002	412732	53610.8	77032.4	89650.8	278659	41099.4	118569	148081	300104	137162	461162	51267.4	53031.7	124152
LIPID-P-0743	SM(d18:1/21:0)	SP	SM	773.654	772.646	[M+H]+	C44H89N2O6P	0	0	0	0	0	0	0	0	0	0	126890	171964	106623	185236	172260	199660	175356	95837.6	211523	145546	86619.5	86801.6	141178	135036	76273.6	78521.7	211091	120330	111728	73283.3
LIPID-P-0744	SM(d18:1/22:0)	SP	SM	787.669	786.661	[M+H]+	C45H91N2O6P	0	0	0	0	0	0	0	0	0	0	63377	87405.3	55472.7	71852.4	68283	86191.3	68054.2	48977.5	73479.8	54725.6	34244	41664.1	59266.5	66815	32074.9	38382.6	86182.6	43601.2	30511.8	27542.8
LIPID-P-0763	SM(d18:2/22:1)	SP	SM	783.638	782.63	[M+H]+	C45H87N2O6P	0	0	0	0	0	0	0	0	0	0	18503.7	33383	10157.2	41444.9	29245.8	17592.6	38429.6	24511.3	42947.9	38909.7	3752.49	9537.67	19671.7	10430.7	12189.4	9678.9	38893	5306.34	9412.01	2499.48
LIPID-P-0764	SM(d18:2/23:1)	SP	SM	797.654	796.646	[M+H]+	C46H89N2O6P	0	0	0	0	0	0	0	0	0	0	76513.8	97602.5	50503	109365	73335.8	77834	38933.1	67805.9	59680.5	60560.8	7198.46	11760.4	22522.2	28010.7	39910.6	5043.31	48611.5	10199.1	42739.6	16468.7
LIPID-P-1281	SPH(d20:1)	SP	SPH	328.32	327.314	[M+H]+	C20H41NO2	0	0	0	0	0	0	0	0	0	0	70777.6	82231.9	65952	71263.9	61782.7	74569.7	68095.9	61727.5	62670.6	64649.1	94301.5	81845.6	81129.3	78432.8	62561.2	61812.4	57876.5	66469.2	61353.1	59749.6
LIPID-P-0821	TG(10:0_12:0_18:1)	GL	TG	710.629	692.595	[M+NH4]+	C43H80O6	0	0	0	0	0	0	0	0	0	0	306341	474779	382444	307242	452151	444442	114062	420602	141643	381892	89434.3	219402	273199	75050.2	109713	63124.8	172933	210369	199439	313889
LIPID-P-0877	TG(10:0_12:0_18:2)	GL	TG	708.614	690.58	[M+NH4]+	C43H78O6	0	0	0	0	0	0	0	0	0	0	343469	328294	165823	265960	483248	332527	99883.8	313944	182745	343810	58631.4	265990	404115	103205	82797.7	47809.3	180763	126275	130490	561270
LIPID-P-0774	TG(10:0_14:0_16:0)	GL	TG	712.643	694.611	[M+NH4]+	C43H82O6	0	0	0	0	0	0	0	0	0	0	190539	355343	380340	407422	608110	244556	109435	265323	221840	360446	44835.2	129724	224686	71541.8	45178.8	61973.9	129368	140266	136042	166364
LIPID-P-0776	TG(10:0_15:0_16:0)	GL	TG	726.658	708.627	[M+NH4]+	C44H84O6	0	0	0	0	0	0	0	0	0	0	118411	312517	410956	278347	261335	181129	130747	204740	255777	216246	62047.1	136609	173195	75550.2	77050	156402	66376.3	295004	147855	118573
LIPID-P-0771	TG(10:0_16:0_12:0)	GL	TG	684.613	666.58	[M+NH4]+	C41H78O6	0	0	0	0	0	0	0	0	0	0	791202	960588	584579	618970	1.03149e+06	594904	272570	552730	402897	722343	121832	454766	533220	147095	168193	44413.3	260314	220318	239429	620244
LIPID-P-0824	TG(10:0_16:0_16:1)	GL	TG	738.661	720.627	[M+NH4]+	C45H84O6	0	0	0	0	0	0	0	0	0	0	355508	1.02745e+06	1.28929e+06	778412	1.56516e+06	1.0933e+06	440053	942335	448082	1.2539e+06	301536	485319	675103	301870	183916	263705	317683	864769	1.19494e+06	446746
LIPID-P-0778	TG(12:0_12:0_18:0)	GL	TG	740.677	722.642	[M+NH4]+	C45H86O6	0	0	0	0	0	0	0	0	0	0	1.22674e+06	1.03554e+06	1.95692e+06	1.27985e+06	1.69845e+06	470203	362545	967493	782373	1.00243e+06	214897	325682	481835	144717	376211	73154.9	330211	369195	366680	600482
LIPID-P-0777	TG(12:0_14:0_16:0)	GL	TG	740.677	722.642	[M+NH4]+	C45H86O6	0	0	0	0	0	0	0	0	0	0	6.42067e+06	7.0867e+06	1.1668e+07	8.48425e+06	9.32606e+06	6.21149e+06	2.72543e+06	8.26141e+06	6.42359e+06	6.59011e+06	1.24071e+06	3.60624e+06	4.50872e+06	1.77934e+06	1.92284e+06	1.48301e+06	2.96163e+06	3.40856e+06	4.19022e+06	4.68478e+06
LIPID-P-0823	TG(12:0_14:0_16:1)	GL	TG	738.66	720.627	[M+NH4]+	C45H84O6	0	0	0	0	0	0	0	0	0	0	623619	1.11759e+06	1.31754e+06	1.07854e+06	1.98564e+06	1.41584e+06	787068	1.19218e+06	811171	1.2844e+06	320500	792558	676821	264318	237785	287007	490303	517032	1.14866e+06	710310
LIPID-P-0783	TG(12:0_14:0_18:0)	GL	TG	768.706	750.674	[M+NH4]+	C47H90O6	0	0	0	0	0	0	0	0	0	0	746136	1.53799e+06	1.99834e+06	1.32025e+06	1.16603e+06	556914	225945	851029	937145	696203	179808	184618	456146	127088	380962	100217	363897	548309	304311	335816
LIPID-P-0829	TG(12:0_14:0_18:1)	GL	TG	766.692	748.658	[M+NH4]+	C47H88O6	0	0	0	0	0	0	0	0	0	0	5.96562e+06	8.58154e+06	9.76612e+06	8.51214e+06	9.2322e+06	8.10531e+06	3.51713e+06	6.64066e+06	4.27614e+06	7.79696e+06	2.12384e+06	3.62597e+06	6.05223e+06	2.02506e+06	2.67836e+06	1.53036e+06	2.84976e+06	5.14704e+06	5.61201e+06	6.87261e+06
LIPID-P-0886	TG(12:0_14:0_18:2)	GL	TG	764.676	746.642	[M+NH4]+	C47H86O6	0	0	0	0	0	0	0	0	0	0	9.10822e+06	6.24272e+06	5.42166e+06	8.33544e+06	1.32077e+07	6.30209e+06	4.33261e+06	5.91217e+06	7.37671e+06	6.84929e+06	2.30747e+06	6.22697e+06	7.23319e+06	2.38652e+06	2.28147e+06	1.57932e+06	3.01124e+06	2.76203e+06	3.36083e+06	8.25787e+06
LIPID-P-0781	TG(12:0_15:0_16:0)	GL	TG	754.688	736.658	[M+NH4]+	C46H88O6	0	0	0	0	0	0	0	0	0	0	283517	386629	358690	280796	341202	192890	116665	248732	265765	225760	94108.5	247067	202442	95327.3	55827	54607.1	71566.8	243223	134925	160427
LIPID-P-0825	TG(12:0_15:0_16:1)	GL	TG	752.674	734.642	[M+NH4]+	C46H86O6	0	0	0	0	0	0	0	0	0	0	49810.6	136063	142977	80388.8	107856	103468	99252.6	142470	108862	138659	56506.3	92664.8	90860.1	52441.9	55497.3	57679.4	42981.9	114863	163514	108356
LIPID-P-0891	TG(12:0_15:0_18:2)	GL	TG	778.693	760.658	[M+NH4]+	C48H88O6	0	0	0	0	0	0	0	0	0	0	1.22515e+06	1.00039e+06	656558	984187	1.32109e+06	485341	566347	709458	626257	726846	223755	800061	868195	332423	282307	230379	522571	422162	265360	988933
LIPID-P-0827	TG(12:0_16:0_16:1)	GL	TG	766.692	748.658	[M+NH4]+	C47H88O6	0	0	0	0	0	0	0	0	0	0	5.19883e+06	1.8818e+07	1.74759e+07	8.36741e+06	8.44076e+06	1.21139e+07	4.75548e+06	1.06894e+07	6.29896e+06	1.17526e+07	2.62298e+06	5.65841e+06	7.96333e+06	2.85633e+06	2.23538e+06	2.47285e+06	3.44626e+06	9.47709e+06	1.15344e+07	6.1781e+06
LIPID-P-1132	TG(12:0_16:0_22:6)	GL	TG	840.707	822.674	[M+NH4]+	C53H90O6	0	0	0	0	0	0	0	0	0	0	86383.6	145425	193227	64078.5	150359	237305	73649.7	141877	55453.2	94725	85101.4	79410.7	120289	83306.5	105970	36003	42353	159131	167507	142003
LIPID-P-2276	TG(12:0_18:1_22:6)	GL	TG	866.72	848.689	[M+NH4]+	C55H92O6	0	0	0	0	0	0	0	0	0	0	86407.3	127176	149659	44947.5	156670	188849	108748	167036	53209.2	73936.7	77340	72909.4	112394	85766.2	138528	42456.3	59230.9	192622	150211	177894
LIPID-P-1163	TG(12:0_18:3_20:4)	GL	TG	838.689	820.658	[M+NH4]+	C53H88O6	0	0	0	0	0	0	0	0	0	0	98243.3	110503	52763.9	77511.5	108396	114090	77303.8	97223.4	227524	54211.2	38083.7	90089.8	88752.4	86475.7	27923.1	56073.4	49662.2	71242.9	39939.2	107971
LIPID-P-0780	TG(13:0_14:0_16:0)	GL	TG	754.688	736.658	[M+NH4]+	C46H88O6	0	0	0	0	0	0	0	0	0	0	104922	108913	149246	96543.1	124559	100462	48987.1	81355.3	75108	92495.7	54024	74680	62555.1	41730.8	55853	35733.7	55290.6	104626	62297.8	69799.3
LIPID-P-0782	TG(14:0_14:0_16:0)	GL	TG	768.708	750.674	[M+NH4]+	C47H90O6	0	0	0	0	0	0	0	0	0	0	1.95299e+07	3.56334e+07	7.67188e+07	3.21122e+07	3.26546e+07	2.67911e+07	1.25822e+07	2.5389e+07	2.96786e+07	3.12024e+07	1.26752e+07	1.02805e+07	2.35195e+07	9.17312e+06	8.09282e+06	5.17691e+06	1.21186e+07	2.12098e+07	1.28442e+07	2.14045e+07
LIPID-P-2284	TG(14:0_14:0_16:1)	GL	TG	766.69	748.658	[M+NH4]+	C47H88O6	0	0	0	0	0	0	0	0	0	0	5.87607e+06	9.29246e+06	1.04542e+07	8.89272e+06	1.07485e+07	7.6354e+06	3.67999e+06	7.3353e+06	3.92701e+06	9.75387e+06	2.03028e+06	3.83118e+06	5.86101e+06	1.70727e+06	2.58884e+06	1.88071e+06	3.86981e+06	5.53962e+06	6.44553e+06	7.72443e+06
LIPID-P-0884	TG(14:0_14:1_16:1)	GL	TG	764.673	746.642	[M+NH4]+	C47H86O6	0	0	0	0	0	0	0	0	0	0	583780	5.41347e+06	3.37764e+06	2.84251e+06	2.63856e+06	3.99824e+06	1.952e+06	6.7513e+06	2.20031e+06	3.62564e+06	1.2499e+06	2.82262e+06	1.70719e+06	856884	817050	1.45476e+06	1.08487e+06	4.08817e+06	7.85041e+06	1.6957e+06
LIPID-P-0785	TG(14:0_15:0_16:0)	GL	TG	782.717	764.689	[M+NH4]+	C48H92O6	0	0	0	0	0	0	0	0	0	0	974318	1.14835e+06	2.17242e+06	1.01165e+06	981275	709609	433036	1.25272e+06	1.19833e+06	494615	228858	509949	618909	402403	342780	262273	497147	685921	432007	577232
LIPID-P-0832	TG(14:0_15:0_16:1)	GL	TG	780.703	762.674	[M+NH4]+	C48H90O6	0	0	0	0	0	0	0	0	0	0	466391	573947	868448	609432	860211	559306	318877	593001	379844	517203	164838	336798	487992	220847	230667	174968	295008	518766	568356	414248
LIPID-P-0836	TG(14:0_15:0_18:1)	GL	TG	808.736	790.705	[M+NH4]+	C50H94O6	0	0	0	0	0	0	0	0	0	0	1.47977e+06	1.15597e+06	1.3525e+06	1.36876e+06	1.37515e+06	1.443e+06	1.18057e+06	1.30717e+06	1.28588e+06	1.55805e+06	641895	1.00435e+06	1.18465e+06	829140	776921	548662	729279	979301	1.10577e+06	1.22027e+06
LIPID-P-0786	TG(14:0_16:0_16:0)	GL	TG	796.739	778.705	[M+NH4]+	C49H94O6	0	0	0	0	0	0	0	0	0	0	1.01669e+07	2.74509e+07	9.65606e+07	1.75631e+07	1.76613e+07	1.37615e+07	7.49904e+06	6.3558e+07	1.17541e+07	1.15061e+07	4.10748e+06	4.90791e+06	9.0448e+06	3.2525e+06	4.08556e+06	3.80912e+06	6.4945e+06	2.2796e+07	7.13722e+06	6.57761e+06
LIPID-P-0799	TG(14:0_16:0_22:0)	GL	TG	880.833	862.799	[M+NH4]+	C55H106O6	0	0	0	0	0	0	0	0	0	0	25619.1	31619.6	81229.3	11071.5	27006.6	5449.55	14965.8	33626.9	17624.9	18853.5	14571.4	23639	15770.3	8526.77	16913.9	6059.15	5991.38	35692.9	6521.97	16596.6
LIPID-P-0903	TG(14:0_16:1_18:1)	GL	TG	820.739	802.705	[M+NH4]+	C51H94O6	0	0	0	0	0	0	0	0	0	0	8.78058e+07	1.45015e+08	1.62534e+08	1.34448e+08	1.31741e+08	1.11751e+08	6.86801e+07	9.24965e+07	7.63369e+07	9.6851e+07	5.86582e+07	8.16117e+07	7.8691e+07	5.46431e+07	7.73354e+07	4.54491e+07	6.89466e+07	9.91609e+07	1.28877e+08	1.17307e+08
LIPID-P-0966	TG(14:0_16:1_18:2)	GL	TG	818.724	800.689	[M+NH4]+	C51H92O6	0	0	0	0	0	0	0	0	0	0	1.19026e+08	1.343e+08	1.14228e+08	1.14775e+08	1.25797e+08	1.14039e+08	8.44704e+07	1.10164e+08	9.15807e+07	1.40558e+08	6.95814e+07	9.6738e+07	1.18807e+08	8.31534e+07	6.89005e+07	6.65961e+07	9.7731e+07	8.22251e+07	8.54763e+07	1.39652e+08
LIPID-P-1130	TG(14:0_16:1_20:5)	GL	TG	840.707	822.674	[M+NH4]+	C53H90O6	0	0	0	0	0	0	0	0	0	0	321011	753381	341967	482112	427530	606205	851764	1.11162e+06	1.40994e+06	499944	221815	671734	568198	467576	265437	398610	418921	599664	672902	485996
LIPID-P-0972	TG(14:0_17:1_18:2)	GL	TG	832.737	814.705	[M+NH4]+	C52H94O6	0	0	0	0	0	0	0	0	0	0	907133	380013	467293	572037	738799	560746	525829	681312	755300	509936	345476	585205	765917	757609	453547	506435	556462	572694	545619	660890
LIPID-P-0798	TG(14:0_18:0_20:0)	GL	TG	880.833	862.799	[M+NH4]+	C55H106O6	0	0	0	0	0	0	0	0	0	0	138548	1.64656e+06	1.87492e+06	75783.2	99884.2	40314.1	134570	1.13169e+06	83878.9	101322	132588	251933	162915	86584.2	137462	91558.1	110866	1.37623e+06	61113.4	194578
LIPID-P-2287	TG(14:0_18:2_18:4)	GL	TG	840.71	822.674	[M+NH4]+	C53H90O6	0	0	0	0	0	0	0	0	0	0	47369.9	223340	169505	176278	136322	117332	134671	261256	455274	176714	54904.4	218271	128874	102762	20657.4	78117.1	127471	110423	252255	134046
LIPID-P-1055	TG(14:0_20:0_20:4)	GL	TG	900.802	882.768	[M+NH4]+	C57H102O6	0	0	0	0	0	0	0	0	0	0	166918	158841	117932	83433.2	100117	60748.4	80864.5	113860	107438	85627.1	152385	86933.5	127910	137904	196338	128986	136386	109414	73064.1	140400
LIPID-P-0955	TG(14:1_14:1_16:1)	GL	TG	762.656	744.627	[M+NH4]+	C47H84O6	0	0	0	0	0	0	0	0	0	0	483705	1.45202e+06	1.07286e+06	944438	1.08056e+06	1.60203e+06	800080	2.13436e+06	841181	1.30894e+06	517500	1.38297e+06	1.24315e+06	740611	375970	756557	698385	1.35464e+06	1.72496e+06	1.27671e+06
LIPID-P-0959	TG(14:1_15:1_16:1)	GL	TG	776.675	758.642	[M+NH4]+	C48H86O6	0	0	0	0	0	0	0	0	0	0	17678.4	62941.9	26342.4	45285.2	39085.4	63878.2	37400.1	88297.2	64699.9	48450.7	20380.9	61578.8	33178.1	19929.6	18828.8	27170.9	49041.1	45736.1	68669.6	38438.1
LIPID-P-0960	TG(14:1_16:1_16:1)	GL	TG	790.688	772.658	[M+NH4]+	C49H88O6	0	0	0	0	0	0	0	0	0	0	473224	3.18765e+06	1.29733e+06	1.33123e+06	1.91505e+06	2.28102e+06	2.63402e+06	3.3271e+06	1.69081e+06	2.76646e+06	687239	1.48145e+06	1.39317e+06	935943	726996	1.28054e+06	1.33176e+06	2.67968e+06	5.14239e+06	1.02763e+06
LIPID-P-1027	TG(14:1_16:1_16:2)	GL	TG	788.673	770.642	[M+NH4]+	C49H86O6	0	0	0	0	0	0	0	0	0	0	260627	1.22179e+06	506389	565062	583879	1.17396e+06	434662	1.99315e+06	1.11972e+06	800576	173796	1.12596e+06	611066	268236	198614	319462	378879	862372	1.12002e+06	771189
LIPID-P-1080	TG(14:1_16:1_16:3)	GL	TG	786.663	768.627	[M+NH4]+	C49H84O6	0	0	0	0	0	0	0	0	0	0	597074	519749	344292	373790	567774	365144	192521	445437	706260	369727	69376.6	276232	361077	98666.2	60980.1	75252.2	125756	114846	139649	345809
LIPID-P-0964	TG(14:1_16:1_18:1)	GL	TG	818.724	800.689	[M+NH4]+	C51H92O6	0	0	0	0	0	0	0	0	0	0	1.28274e+07	5.38477e+07	2.37204e+07	2.27591e+07	2.02861e+07	3.8113e+07	4.06044e+07	6.12759e+07	2.76503e+07	2.8313e+07	1.41815e+07	2.82075e+07	1.99867e+07	2.13635e+07	1.58139e+07	2.94088e+07	1.63685e+07	6.07795e+07	1.04065e+08	2.12737e+07
LIPID-P-2292	TG(14:1_16:1_20:5)	GL	TG	838.69	820.658	[M+NH4]+	C53H88O6	0	0	0	0	0	0	0	0	0	0	85183	90657.3	41727.5	51875.4	54775.5	27662.9	43211	75142.8	36380.4	63504.5	10291.9	28505.8	39355.8	23117.2	20493	4449.33	18293.2	44582.3	34448.6	63689.9
LIPID-P-1195	TG(14:1_16:1_22:6)	GL	TG	864.705	846.674	[M+NH4]+	C55H90O6	0	0	0	0	0	0	0	0	0	0	89563	497459	519962	327250	154522	608947	198476	463912	307023	404638	81520.5	229040	126291	139372	45136.5	177588	104870	613718	483576	113112
LIPID-P-1127	TG(14:1_18:2_18:3)	GL	TG	840.704	822.674	[M+NH4]+	C53H90O6	0	0	0	0	0	0	0	0	0	0	2.48205e+06	2.21122e+06	1.27562e+06	1.70571e+06	3.33844e+06	2.00349e+06	3.1183e+06	2.28564e+06	3.28155e+06	1.96785e+06	1.4433e+06	3.00885e+06	3.58372e+06	3.11619e+06	1.45424e+06	1.77149e+06	2.46417e+06	1.56934e+06	1.48592e+06	2.90956e+06
LIPID-P-0890	TG(15:0_14:1_16:1)	GL	TG	778.693	760.658	[M+NH4]+	C48H88O6	0	0	0	0	0	0	0	0	0	0	1.11057e+06	647609	641208	758359	1.1347e+06	441062	493233	639536	712676	724436	241797	878952	869988	360040	255777	268120	488102	409586	289955	821039
LIPID-P-2295	TG(15:0_15:0_15:1)	GL	TG	780.69	762.674	[M+NH4]+	C48H90O6	0	0	0	0	0	0	0	0	0	0	136153	127475	127448	164403	201986	165177	88093.7	112845	143198	196418	24735.7	76361.4	99714.1	41361.8	62938.8	31330.8	53757.5	103259	90581	101133
LIPID-P-0787	TG(15:0_16:0_16:0)	GL	TG	810.752	792.721	[M+NH4]+	C50H96O6	0	0	0	0	0	0	0	0	0	0	1.88253e+06	5.17924e+06	8.91529e+06	1.86644e+06	1.90342e+06	1.85474e+06	1.72714e+06	6.71692e+06	1.81282e+06	2.05423e+06	1.28276e+06	2.65477e+06	2.25676e+06	1.55833e+06	643977	1.12438e+06	1.59853e+06	8.75247e+06	1.39624e+06	1.60554e+06
LIPID-P-0835	TG(15:0_16:0_16:1)	GL	TG	808.737	790.705	[M+NH4]+	C50H94O6	0	0	0	0	0	0	0	0	0	0	1.14931e+06	1.8546e+06	1.8238e+06	2.08864e+06	1.89029e+06	3.5325e+06	2.5316e+06	2.79537e+06	2.66784e+06	2.7355e+06	913646	1.32211e+06	1.96315e+06	1.31263e+06	848483	1.12117e+06	1.17011e+06	2.57527e+06	3.49418e+06	1.1998e+06
LIPID-P-0896	TG(15:0_16:1_16:1)	GL	TG	806.724	788.689	[M+NH4]+	C50H92O6	0	0	0	0	0	0	0	0	0	0	143638	837092	582157	321465	397386	816674	473430	1.02593e+06	445352	820723	301220	567635	318828	342066	218080	285200	258782	1.13824e+06	2.27411e+06	229689
LIPID-P-1093	TG(15:0_16:1_20:4)	GL	TG	856.735	838.705	[M+NH4]+	C54H94O6	0	0	0	0	0	0	0	0	0	0	41450.4	63026.2	57542.9	42146.4	59883.1	32951.1	53517.7	52627.9	28901.1	54291.1	36935.9	36229.6	21436.3	31500.1	30175.1	14624.9	4609.14	34678.8	93705.4	23673
LIPID-P-2296	TG(15:0_18:0_18:1)	GL	TG	864.77	846.768	[M+NH4]+	C54H102O6	0	0	0	0	0	0	0	0	0	0	4.27893e+06	3.42742e+06	4.30682e+06	3.47956e+06	4.73652e+06	4.59186e+06	3.01256e+06	4.29815e+06	3.54203e+06	6.22495e+06	2.39772e+06	3.25899e+06	2.22322e+06	2.4672e+06	3.33809e+06	1.97239e+06	3.41762e+06	5.79719e+06	2.65633e+06	3.371e+06
LIPID-P-0861	TG(15:0_24:0_18:1)	GL	TG	948.888	930.862	[M+NH4]+	C60H114O6	0	0	0	0	0	0	0	0	0	0	327176	181456	400915	175920	247884	121878	232634	185403	200284	272467	245004	501859	199984	202150	409166	94638.6	174508	276173	114110	362470
LIPID-P-0788	TG(16:0_16:0_16:0)	GL	TG	824.771	806.736	[M+NH4]+	C51H98O6	0	0	0	0	0	0	0	0	0	0	1.9609e+07	1.20338e+08	6.0595e+08	2.50065e+07	1.68923e+07	1.95062e+07	2.09081e+07	4.44125e+08	2.39733e+07	2.45232e+07	1.87453e+07	2.11655e+07	1.80813e+07	2.19288e+07	9.94806e+06	2.256e+07	1.46522e+07	2.78215e+08	1.80695e+07	2.34344e+07
LIPID-P-0791	TG(16:0_16:0_17:0)	GL	TG	838.786	820.752	[M+NH4]+	C52H100O6	0	0	0	0	0	0	0	0	0	0	932098	6.30249e+06	9.29135e+06	1.30553e+06	647891	529801	802026	5.42995e+06	993432	392505	1.40645e+06	862522	821761	1.43211e+06	533907	1.06799e+06	1.30947e+06	9.8887e+06	438965	1.09999e+06
LIPID-P-0793	TG(16:0_16:0_18:0)	GL	TG	852.802	834.768	[M+NH4]+	C53H102O6	0	0	0	0	0	0	0	0	0	0	7.9546e+06	3.21453e+07	8.6872e+07	6.61572e+06	5.09995e+06	4.37155e+06	6.15818e+06	1.36787e+08	4.53016e+06	6.2119e+06	8.90677e+06	8.48569e+06	8.89115e+06	7.10367e+06	7.66022e+06	5.19555e+06	7.37105e+06	1.66595e+08	6.08249e+06	9.53088e+06
LIPID-P-0906	TG(16:0_16:1_17:1)	GL	TG	834.755	816.721	[M+NH4]+	C52H96O6	0	0	0	0	0	0	0	0	0	0	677887	1.71286e+06	1.42317e+06	1.17925e+06	1.1869e+06	2.08184e+06	1.2415e+06	2.37677e+06	1.66001e+06	1.42444e+06	781887	1.2736e+06	1.04687e+06	761455	813260	1.08085e+06	704021	2.31542e+06	2.58449e+06	1.23484e+06
LIPID-P-0909	TG(16:0_16:1_18:1)	GL	TG	848.771	830.736	[M+NH4]+	C53H98O6	0	0	0	0	0	0	0	0	0	0	2.35762e+07	1.10435e+08	8.78658e+07	6.47071e+07	6.10912e+07	1.24156e+08	9.12353e+07	1.28637e+08	8.57599e+07	1.15279e+08	3.69923e+07	5.28488e+07	4.19024e+07	4.23292e+07	5.92786e+07	7.9232e+07	4.84129e+07	1.5318e+08	1.7824e+08	4.60765e+07
LIPID-P-0975	TG(16:0_16:1_18:2)	GL	TG	846.755	828.721	[M+NH4]+	C53H96O6	0	0	0	0	0	0	0	0	0	0	1.07645e+08	2.48921e+08	2.01572e+08	1.45388e+08	1.33021e+08	2.33179e+08	2.0344e+08	2.5384e+08	1.85821e+08	2.19263e+08	1.33358e+08	1.86649e+08	2.05231e+08	1.47471e+08	1.35872e+08	1.41764e+08	1.26671e+08	2.32956e+08	2.56278e+08	1.21328e+08
LIPID-P-0927	TG(16:0_16:1_22:1)	GL	TG	904.833	886.799	[M+NH4]+	C57H106O6	0	0	0	0	0	0	0	0	0	0	123211	234762	129521	107304	181093	191017	277470	211900	111863	228612	77855.8	133346	118918	93444.3	167391	78940.8	125866	205923	189346	133470
LIPID-P-1054	TG(16:0_16:1_22:3)	GL	TG	900.802	882.768	[M+NH4]+	C57H102O6	0	0	0	0	0	0	0	0	0	0	92262.7	79227.1	66700.7	85182.4	91295.2	54621	82488.3	111257	57654.2	73843.4	42138.7	72494.6	50042.5	43187.8	78551.8	51496.1	82043.7	78767.7	126726	37808.6
LIPID-P-1171	TG(16:0_16:1_22:6)	GL	TG	894.755	876.721	[M+NH4]+	C57H96O6	0	0	0	0	0	0	0	0	0	0	118435	498703	606167	199431	423700	490986	202285	629543	173515	263552	234419	268927	235527	153374	319135	124467	109567	520342	1.11855e+06	409777
LIPID-P-1081	TG(16:0_16:2_16:3)	GL	TG	814.692	796.658	[M+NH4]+	C51H88O6	0	0	0	0	0	0	0	0	0	0	1.11499e+06	1.34394e+06	623641	856202	1.23224e+06	789782	945633	1.18546e+06	1.79783e+06	855298	163310	441510	592207	347216	228383	333681	466070	828131	859439	526623
LIPID-P-2310	TG(16:0_16:2_20:5)	GL	TG	866.73	848.689	[M+NH4]+	C55H92O6	0	0	0	0	0	0	0	0	0	0	586665	4.87219e+06	8.77953e+06	1.97043e+06	1.46732e+06	2.88696e+06	1.44347e+06	3.48602e+06	2.18474e+06	2.56458e+06	441775	642834	1.29486e+06	815029	336612	886069	761568	5.29276e+06	1.32137e+06	919646
LIPID-P-0795	TG(16:0_17:0_18:0)	GL	TG	866.815	848.783	[M+NH4]+	C54H104O6	0	0	0	0	0	0	0	0	0	0	195017	1.07718e+06	769071	150256	139849	90283	97953.3	1.95359e+06	110620	89226.6	236437	264773	208458	217550	188500	134800	108281	2.21471e+06	63454.8	278297
LIPID-P-1107	TG(16:0_17:0_22:5)	GL	TG	912.794	894.768	[M+NH4]+	C58H102O6	0	0	0	0	0	0	0	0	0	0	174540	59417.1	81244.7	62195.1	193378	90644.4	148147	132321	110821	93242.8	49424.7	49933.5	93232.6	28364.4	109051	32490.8	65562.9	70630.5	97356.5	44965.5
LIPID-P-0797	TG(16:0_18:0_18:0)	GL	TG	880.831	862.799	[M+NH4]+	C55H106O6	0	0	0	0	0	0	0	0	0	0	1.28942e+06	2.64876e+07	3.28878e+07	1.19123e+06	1.32352e+06	1.13662e+06	1.20577e+06	2.31282e+07	1.17054e+06	1.02656e+06	1.42078e+06	2.18582e+06	1.45028e+06	982458	1.52822e+06	1.45993e+06	1.24853e+06	3.432e+07	868532	1.38331e+06
LIPID-P-0805	TG(16:0_18:0_20:0)	GL	TG	908.861	890.83	[M+NH4]+	C57H110O6	0	0	0	0	0	0	0	0	0	0	31612.5	498416	605067	15968.5	26069.8	12630.2	25578.3	408325	15267.6	21118.1	33446.8	55934.1	29142.2	24750	33749.2	13582.8	20547.6	374314	16676.5	38737.2
LIPID-P-1151	TG(16:0_18:0_22:6)	GL	TG	924.802	906.768	[M+NH4]+	C59H102O6	0	0	0	0	0	0	0	0	0	0	211086	235146	335723	114578	188646	275487	188894	237560	94015.4	124581	161529	126313	84071.2	142691	201256	72634.2	92389.4	168132	307211	231260
LIPID-P-0931	TG(16:0_18:1_21:1)	GL	TG	918.846	900.815	[M+NH4]+	C58H108O6	0	0	0	0	0	0	0	0	0	0	871892	462962	436559	513206	600073	216933	488055	228830	490994	552790	470295	972089	789568	583091	681289	315391	505192	284484	139412	848575
LIPID-P-0858	TG(16:0_18:1_22:0)	GL	TG	934.88	916.846	[M+NH4]+	C59H112O6	0	0	0	0	0	0	0	0	0	0	3.42086e+06	3.75576e+06	5.75621e+06	2.33684e+06	3.58853e+06	1.30392e+06	3.15631e+06	2.75346e+06	2.06859e+06	3.03628e+06	2.12774e+06	3.28897e+06	2.11806e+06	1.60529e+06	3.84773e+06	1.01646e+06	1.85395e+06	3.89583e+06	1.07523e+06	3.3758e+06
LIPID-P-0947	TG(16:0_18:1_26:1)	GL	TG	988.918	970.893	[M+NH4]+	C63H118O6	0	0	0	0	0	0	0	0	0	0	38547.4	33202.7	34312.4	16955.1	52116.8	31648.6	85714.5	37567.8	23289.3	45363.9	27381.9	47113.2	36687	21739.6	47271	10737.2	33646.1	33892.3	16785.4	33571.5
LIPID-P-0867	TG(16:0_20:1_22:0)	GL	TG	962.912	944.877	[M+NH4]+	C61H116O6	0	0	0	0	0	0	0	0	0	0	318840	169989	535007	138567	262060	99072.3	240933	207888	119146	238418	174957	329105	162827	112675	314136	64276.1	133774	177868	55091.7	224279
LIPID-P-1235	TG(16:0_22:5_22:6)	GL	TG	970.785	952.752	[M+NH4]+	C63H100O6	0	0	0	0	0	0	0	0	0	0	73602.1	123431	30944.4	133294	189949	77907	103640	87838	27006	95727.7	11319.5	20584.8	18423.6	18318.8	46751.8	7259.14	14644.8	32948.1	54341.8	38594
LIPID-P-1240	TG(16:0_22:6_22:6)	GL	TG	968.771	950.736	[M+NH4]+	C63H98O6	0	0	0	0	0	0	0	0	0	0	74993.7	73954.6	39963.2	50744.9	93591.8	40621.4	12975.3	84731	28606.8	38483.3	14781.8	21290.8	7402.66	11994.7	27004.1	10335.3	8325.03	11800.7	9343.91	22742.2
LIPID-P-0862	TG(16:0_23:0_18:1)	GL	TG	948.891	930.862	[M+NH4]+	C60H114O6	0	0	0	0	0	0	0	0	0	0	222867	127692	290874	103900	171180	77906.4	156607	125654	144446	264256	171069	415128	171165	145767	353759	97168	135194	232334	103004	248756
LIPID-P-0857	TG(16:0_24:0_16:1)	GL	TG	934.871	916.846	[M+NH4]+	C59H112O6	0	0	0	0	0	0	0	0	0	0	50562.2	98465.9	89685.7	44767.3	81695.8	48676.9	124433	101978	71150.5	110608	45523.7	102502	65566	44908.3	81593.4	41704.6	44203.7	112117	82067.7	67020.1
LIPID-P-0864	TG(16:0_24:0_18:1)	GL	TG	962.911	944.877	[M+NH4]+	C61H116O6	0	0	0	0	0	0	0	0	0	0	660468	369854	801851	288196	507813	207705	733183	429456	374644	588730	435157	855077	453049	392536	749308	280513	406783	367980	246578	579138
LIPID-P-0869	TG(16:0_25:0_18:1)	GL	TG	976.919	958.893	[M+NH4]+	C62H118O6	0	0	0	0	0	0	0	0	0	0	77074.1	45131.9	113223	41986.1	71762.5	21366.7	50626.9	49762.9	40342	89949.5	47976.8	96976.7	55505.3	40681.6	110983	20227.9	24965.4	68792.4	33699.6	82152.9
LIPID-P-0871	TG(16:0_26:0_18:1)	GL	TG	990.936	972.908	[M+NH4]+	C63H120O6	0	0	0	0	0	0	0	0	0	0	253959	121241	337049	62567.1	117040	48593.1	130641	122827	83901.5	141751	104261	232950	114104	94103.7	248367	50176.6	91335.3	161312	42568	208439
LIPID-P-0970	TG(16:1_16:1_17:1)	GL	TG	832.737	814.705	[M+NH4]+	C52H94O6	0	0	0	0	0	0	0	0	0	0	1.68282e+06	2.5134e+06	1.83366e+06	1.53304e+06	1.94544e+06	2.74408e+06	3.22608e+06	4.20044e+06	2.71173e+06	1.82248e+06	1.77724e+06	3.40961e+06	2.74498e+06	3.56934e+06	1.64149e+06	2.97112e+06	2.3295e+06	3.97843e+06	5.09793e+06	2.11332e+06
LIPID-P-1037	TG(16:1_16:1_18:2)	GL	TG	844.739	826.705	[M+NH4]+	C53H94O6	0	0	0	0	0	0	0	0	0	0	1.54614e+07	7.78744e+07	5.35163e+07	4.68499e+07	3.74458e+07	8.79445e+07	8.45772e+07	1.05101e+08	5.63739e+07	6.60113e+07	4.57904e+07	9.10987e+07	5.43258e+07	4.44555e+07	3.24762e+07	6.29815e+07	4.51568e+07	9.34501e+07	1.77166e+08	3.95827e+07
LIPID-P-1166	TG(16:1_16:1_20:5)	GL	TG	866.724	848.689	[M+NH4]+	C55H92O6	0	0	0	0	0	0	0	0	0	0	87972.2	158203	53341.2	112040	99818.6	89559.8	55840.2	145641	83912.1	105999	34884.5	56754.6	59194.8	12761.7	34870.5	19837	29860.6	97405	144173	73786.6
LIPID-P-1197	TG(16:1_16:1_22:6)	GL	TG	892.725	874.705	[M+NH4]+	C57H94O6	0	0	0	0	0	0	0	0	0	0	153528	143480	121207	76449.6	211280	227186	202826	223702	72459.8	87958.2	138425	128435	117076	91562	140595	102136	78354.5	170937	224847	228691
LIPID-P-2318	TG(16:1_18:1_16:4)	GL	TG	840.71	822.674	[M+NH4]+	C53H90O6	0	0	0	0	0	0	0	0	0	0	315364	536017	331953	359406	388897	286904	328307	390534	574379	355697	73625	213825	213821	159032	90623.6	117784	150840	295589	243349	221192
LIPID-P-1063	TG(16:1_18:1_22:2)	GL	TG	928.818	910.799	[M+NH4]+	C59H106O6	0	0	0	0	0	0	0	0	0	0	175041	498215	248983	200937	342519	179349	636031	465521	249636	263387	239519	278283	172517	166587	341584	134264	224678	303330	385398	203913
LIPID-P-1201	TG(16:1_18:1_22:6)	GL	TG	920.766	902.736	[M+NH4]+	C59H98O6	0	0	0	0	0	0	0	0	0	0	84351.9	471743	213056	155393	317112	267075	309010	552014	114235	174450	244060	139311	106246	151401	250323	129930	99246.7	303133	480127	214652
LIPID-P-1007	TG(16:1_18:1_24:1)	GL	TG	958.872	940.846	[M+NH4]+	C61H112O6	0	0	0	0	0	0	0	0	0	0	31358.1	70743.7	33026.4	18355.9	65005.5	59714.2	125430	93725.8	50099.4	108208	50761.1	102187	38481.6	57476	86837.4	26077	47773.3	87685.8	71223.7	44590
LIPID-P-1215	TG(16:1_18:2_22:6)	GL	TG	918.755	900.721	[M+NH4]+	C59H96O6	0	0	0	0	0	0	0	0	0	0	163216	390110	343218	109755	371967	450652	253096	528899	154115	169951	275287	219703	245718	223726	264243	165949	115607	359984	305912	373134
LIPID-P-1120	TG(17:0_18:0_22:5)	GL	TG	940.846	922.799	[M+NH4]+	C60H106O6	0	0	0	0	0	0	0	0	0	0	2700.68	17596.5	2700.68	28620.1	50464.3	13503.4	19344.5	15737.5	20434	30211.3	2700.68	2700.68	2700.68	2700.68	66508	2700.68	2700.68	2700.68	24992.3	2700.68
LIPID-P-0921	TG(17:0_18:1_18:1)	GL	TG	890.786	872.783	[M+NH4]+	C56H104O6	0	0	0	0	0	0	0	0	0	0	2.48621e+07	1.41958e+07	2.44929e+07	2.25394e+07	2.1288e+07	1.32892e+07	1.45223e+07	1.33331e+07	1.52102e+07	2.16654e+07	2.66535e+07	2.15717e+07	1.7682e+07	1.91786e+07	2.30842e+07	1.35315e+07	1.74651e+07	1.63154e+07	1.38068e+07	2.4562e+07
LIPID-P-1108	TG(17:0_18:1_20:4)	GL	TG	912.798	894.768	[M+NH4]+	C58H102O6	0	0	0	0	0	0	0	0	0	0	338598	188461	226759	245344	356860	162378	223434	222091	128932	274472	201454	145022	128037	137862	274448	88788	135992	224910	149411	226990
LIPID-P-1154	TG(17:0_18:1_22:5)	GL	TG	938.815	920.783	[M+NH4]+	C60H104O6	0	0	0	0	0	0	0	0	0	0	198145	137889	109157	217069	223398	68598.1	127620	169157	102968	128911	120705	89652.1	112190	53362	233628	77818.6	79092.5	90186.9	149649	103895
LIPID-P-1203	TG(17:0_18:2_22:6)	GL	TG	934.786	916.752	[M+NH4]+	C60H100O6	0	0	0	0	0	0	0	0	0	0	25426.6	16038.9	27387.7	6036.52	30156.6	18052.2	23620.7	32988.7	6527.61	19833.5	16275.8	28379.6	12209.3	19835	20674.8	4996.6	4293.36	22756.7	17792	32439.9
LIPID-P-1066	TG(17:1_18:1_22:2)	GL	TG	942.843	924.815	[M+NH4]+	C60H108O6	0	0	0	0	0	0	0	0	0	0	217624	167050	262830	208797	289531	91888.6	237586	135910	205204	184215	215675	167688	125974	151171	306880	97523	192504	162725	112451	238069
LIPID-P-2347	TG(17:1_18:2_22:6)	GL	TG	932.77	914.736	[M+NH4]+	C60H98O6	0	0	0	0	0	0	0	0	0	0	583.073	8681.78	583.073	3000.45	5865.59	7006.4	11796.9	3915.69	583.073	7386.84	583.073	583.073	583.073	583.073	4753.75	583.073	583.073	583.073	2915.37	583.073
LIPID-P-2348	TG(17:1_19:2_19:2)	GL	TG	912.8	894.768	[M+NH4]+	C58H102O6	0	0	0	0	0	0	0	0	0	0	157649	93270.6	114931	89915.4	156474	74529.4	174937	103673	167230	80926	148652	168824	139122	173508	125943	83037.8	106523	107047	81643.8	164574
LIPID-P-2366	TG(18:0_16:1_24:6)	GL	TG	950.82	932.783	[M+NH4]+	C61H104O6	0	0	0	0	0	0	0	0	0	0	181879	372059	421258	310927	652070	355961	409525	446497	45832.3	331310	222476	136078	219745	153312	620219	118527	141428	214885	198847	285293
LIPID-P-0804	TG(18:0_18:0_18:0)	GL	TG	908.865	890.83	[M+NH4]+	C57H110O6	0	0	0	0	0	0	0	0	0	0	1.05419e+06	5.45622e+06	7.36385e+06	857650	857375	894163	967545	4.96578e+06	869698	981535	872701	1.10918e+06	1.00068e+06	1.00958e+06	1.08043e+06	955545	850215	4.23585e+06	1.221e+06	1.09031e+06
LIPID-P-0936	TG(18:0_18:2_20:0)	GL	TG	932.865	914.83	[M+NH4]+	C59H110O6	0	0	0	0	0	0	0	0	0	0	5.69206e+06	2.19649e+06	3.64974e+06	3.86226e+06	4.77603e+06	1.31063e+06	4.17595e+06	1.61667e+06	3.35279e+06	2.98873e+06	2.96157e+06	4.89817e+06	4.15669e+06	2.3862e+06	3.07378e+06	1.66981e+06	3.69514e+06	1.38659e+06	887533	3.86722e+06
LIPID-P-2357	TG(18:0_18:2_22:3)	GL	TG	954.84	936.815	[M+NH4]+	C61H108O6	0	0	0	0	0	0	0	0	0	0	587478	749818	853963	371399	1.30714e+06	339919	677916	858643	259728	820416	546632	343487	347172	127467	1.1451e+06	130051	541285	711887	818495	452289
LIPID-P-0872	TG(18:0_20:1_22:0)	GL	TG	990.943	972.908	[M+NH4]+	C63H120O6	0	0	0	0	0	0	0	0	0	0	159321	82671.1	285624	48944.7	92766.5	28345.1	78055	88305.2	49700.9	97390.6	62234.8	149113	76522.7	54582	152632	23425.4	55931.4	88319.4	25601.8	130284
LIPID-P-0948	TG(18:0_20:1_22:1)	GL	TG	988.927	970.893	[M+NH4]+	C63H118O6	0	0	0	0	0	0	0	0	0	0	105281	51765.3	82476.9	41048.4	84182.4	46726.8	95958.6	57170.8	50201.7	88555.9	54338.5	85345.5	74504.9	39466.5	81557.7	20624.6	50393.1	55732.3	25908	85891.9
LIPID-P-0940	TG(18:0_22:0_18:2)	GL	TG	960.893	942.862	[M+NH4]+	C61H114O6	0	0	0	0	0	0	0	0	0	0	399861	541189	501814	315771	586676	250740	648850	262818	261269	458689	256871	349381	213462	155058	486141	97614	246847	421663	236686	312169
LIPID-P-2331	TG(18:1_16:2_20:5)	GL	TG	892.74	874.705	[M+NH4]+	C57H94O6	0	0	0	0	0	0	0	0	0	0	124121	455003	154091	204547	189847	131498	172391	401398	213568	138593	90385.3	156521	137476	86461.2	66130.5	100612	67684	227003	292667	158753
LIPID-P-1182	TG(18:1_18:1_22:5)	GL	TG	950.818	932.783	[M+NH4]+	C61H104O6	0	0	0	0	0	0	0	0	0	0	414696	2.64401e+06	2.33166e+06	1.8697e+06	3.5692e+06	2.61549e+06	3.64095e+06	2.76609e+06	762658	1.83544e+06	2.70908e+06	920240	1.21073e+06	1.16182e+06	3.65849e+06	933533	974747	1.87338e+06	2.80022e+06	1.69247e+06
LIPID-P-1017	TG(18:1_18:1_24:1)	GL	TG	986.905	968.877	[M+NH4]+	C63H116O6	0	0	0	0	0	0	0	0	0	0	204848	157348	146799	117961	298669	80634.8	254779	104479	99519.9	205844	185039	320561	181349	201739	364241	66224.4	164201	158845	112881	264761
LIPID-P-1142	TG(18:1_18:2_18:3)	GL	TG	896.771	878.736	[M+NH4]+	C57H98O6	0	0	0	0	0	0	0	0	0	0	1.20259e+08	7.27929e+07	8.02201e+07	7.35438e+07	7.51657e+07	7.17225e+07	8.56786e+07	7.59142e+07	1.20702e+08	6.34679e+07	9.65028e+07	1.12299e+08	1.22139e+08	1.41738e+08	7.30101e+07	1.06841e+08	1.05488e+08	6.04491e+07	4.63001e+07	1.45078e+08
LIPID-P-2324	TG(18:1_18:3_16:4)	GL	TG	864.71	846.674	[M+NH4]+	C55H90O6	0	0	0	0	0	0	0	0	0	0	234195	132584	68073.2	134670	173881	73173.2	123477	105163	261289	119142	39632.7	135280	129522	120259	48688.2	52397.6	69395.9	68151	42396.8	142164
LIPID-P-2373	TG(18:1_20:1_20:2)	GL	TG	956.87	938.83	[M+NH4]+	C61H110O6	0	0	0	0	0	0	0	0	0	0	231394	303963	272272	188356	392273	134660	453171	242593	180867	207673	250694	265515	182853	194301	427007	115739	238811	309583	194343	371040
LIPID-P-1236	TG(18:1_20:4_22:6)	GL	TG	970.782	952.752	[M+NH4]+	C63H100O6	0	0	0	0	0	0	0	0	0	0	233112	311767	145386	257753	467273	136722	123595	244735	39493.9	166708	80362	58293.7	74366.9	63950	157211	10235.5	27404.4	93427.6	108209	88600.1
LIPID-P-1192	TG(18:1_22:1_22:5)	GL	TG	1006.88	988.846	[M+NH4]+	C65H112O6	0	0	0	0	0	0	0	0	0	0	61862.9	55205.2	73767.8	54160.7	91374.6	31742.8	144185	68209.6	16461.4	72097.2	81908.3	101864	42670.5	38808.2	212731	20230.9	101526	41841.2	45463.6	67265.8
LIPID-P-2383	TG(18:2_20:2_22:6)	GL	TG	972.81	954.768	[M+NH4]+	C63H102O6	0	0	0	0	0	0	0	0	0	0	116696	108927	62805	151978	194478	15180.5	75243.2	83237.6	42418	110168	72030.5	43639.2	42675.8	36354.2	107529	25292.6	27430.8	52645.9	46510.9	73267.3
LIPID-P-2384	TG(18:2_20:3_22:5)	GL	TG	972.8	954.768	[M+NH4]+	C63H102O6	0	0	0	0	0	0	0	0	0	0	115652	243310	98381.7	199516	356181	73368.2	96677.4	139658	69059	135006	36110.1	41601.4	53636.3	29099.2	130275	19128.3	9372.36	69303.2	115948	63643.9
LIPID-P-1234	TG(18:2_20:4_20:5)	GL	TG	942.755	924.721	[M+NH4]+	C61H96O6	0	0	0	0	0	0	0	0	0	0	1248.55	98359.8	1248.55	37748.1	35060.5	20007.4	7697.4	46910.7	21119.8	25772.3	1248.55	1248.55	1248.55	1248.55	6242.74	1248.55	1248.55	1248.55	11701.2	1248.55
LIPID-P-0938	TG(19:0_18:1_20:1)	GL	TG	946.872	928.846	[M+NH4]+	C60H112O6	0	0	0	0	0	0	0	0	0	0	101801	58109.3	78831.6	48679.6	107426	42030.3	76318.1	28824.2	52436.7	84671.6	94906.8	135879	62776.6	47811.7	118526	27989.3	89030.6	59885.3	40694.2	83620.4
LIPID-P-2386	TG(20:0_18:2_22:4)	GL	TG	980.87	962.83	[M+NH4]+	C63H110O6	0	0	0	0	0	0	0	0	0	0	95092.4	121647	113865	95603.9	170473	19101.5	69407.5	78100.2	11900.8	85017.8	96577.3	34740.5	42988.3	17829.2	181863	28447	37787.2	70681.9	74595.5	75902.7
LIPID-P-1078	TG(21:1_22:1_18:2)	GL	TG	998.911	980.877	[M+NH4]+	C64H116O6	0	0	0	0	0	0	0	0	0	0	123784	18967.4	33220.2	33011.1	47628.2	8260.43	40788.1	13714.3	40038	24302.6	58987.5	101553	104960	100358	111456	30713.1	49912.6	15784.1	7910.28	154074
LIPID-P-0944	TG(23:0_18:1_18:1)	GL	TG	974.902	956.877	[M+NH4]+	C62H116O6	0	0	0	0	0	0	0	0	0	0	501667	126412	234366	111963	153097	89721.8	246515	128949	156581	232910	361105	774019	293090	318058	848901	168965	205359	174650	150387	627241
LIPID-P-0945	TG(24:0_18:1_18:1)	GL	TG	988.924	970.893	[M+NH4]+	C63H118O6	0	0	0	0	0	0	0	0	0	0	391102	109381	370350	128196	189070	97825.2	260958	128939	96868.7	257710	345814	736037	287891	241585	729592	168351	250471	152944	95439.6	372107
LIPID-P-0949	TG(24:0_18:1_20:1)	GL	TG	1016.95	998.924	[M+NH4]+	C65H122O6	0	0	0	0	0	0	0	0	0	0	170300	41305.7	96740.4	35590.4	70382.9	24785.7	84027.2	46311.8	45868	62596.3	116692	198932	81698.6	98339.8	330389	45751	64490.9	63627.6	34637.4	216255
LIPID-P-0770	TG(8:0_14:0_16:0)	GL	TG	684.611	666.58	[M+NH4]+	C41H78O6	0	0	0	0	0	0	0	0	0	0	100907	131147	137251	148994	149442	61057.9	39647.1	66788.1	82155.7	67750.4	6737.89	34108.5	43929.9	10778.7	15210.1	10306	26778.7	35413.9	63365.5	78072.7
LIPID-P-0775	TG(8:0_14:0_18:0)	GL	TG	712.644	694.611	[M+NH4]+	C43H82O6	0	0	0	0	0	0	0	0	0	0	245004	740210	708614	791609	656973	413107	268172	520030	380387	903254	95490.3	178963	284293	90184.4	98308.4	104963	177701	462009	345412	223871
LIPID-P-0820	TG(8:0_14:0_18:1)	GL	TG	710.627	692.595	[M+NH4]+	C43H80O6	0	0	0	0	0	0	0	0	0	0	154151	265037	222772	155149	242145	250193	119336	254039	136370	246674	49273.5	122368	139439	47878.3	38050.2	30001.6	110983	177100	179013	160496
LIPID-P-0875	TG(8:0_14:0_18:2)	GL	TG	708.612	690.58	[M+NH4]+	C43H78O6	0	0	0	0	0	0	0	0	0	0	118025	134179	79762.8	166811	186685	120189	67023.5	138503	119644	115973	26183.1	61475.3	108586	47525.7	30320	45956.7	67306.4	57153.5	78340.1	133585
LIPID-P-0772	TG(8:0_16:0_16:0)	GL	TG	712.642	694.611	[M+NH4]+	C43H82O6	0	0	0	0	0	0	0	0	0	0	4.17845e+06	5.76484e+06	6.43534e+06	6.04565e+06	8.43127e+06	4.07223e+06	2.6242e+06	4.82951e+06	3.80323e+06	4.83488e+06	860268	2.71488e+06	4.92659e+06	1.15644e+06	1.02993e+06	597313	2.08316e+06	2.53117e+06	1.76554e+06	3.68416e+06
LIPID-P-0954	TG(8:0_16:0_18:3)	GL	TG	734.629	716.595	[M+NH4]+	C45H80O6	0	0	0	0	0	0	0	0	0	0	78534.5	131974	82792.9	89249.9	96740.1	80297.3	59195.6	143700	124134	117128	14744.6	84023.5	67542	26304.5	23330.5	12055.4	28663.8	61131.4	50411.9	110586
LIPID-P-0876	TG(8:0_16:1_16:1)	GL	TG	708.611	690.58	[M+NH4]+	C43H78O6	0	0	0	0	0	0	0	0	0	0	120807	165383	128398	152813	210893	130050	67246.9	190175	132742	110136	26877.4	95869.6	120872	34005.9	30122.7	23047.4	63006.5	81895	107324	133163
LIPID-P-0952	TG(8:0_16:1_18:2)	GL	TG	734.626	716.595	[M+NH4]+	C45H80O6	0	0	0	0	0	0	0	0	0	0	166269	502163	225526	324151	235095	341913	222084	559529	284417	277834	79224.2	353423	250052	131222	65073.5	125510	150578	242287	320946	344704
LIPID-P-0882	TG(9:0_16:0_18:2)	GL	TG	750.658	732.627	[M+NH4]+	C46H84O6	0	0	0	0	0	0	0	0	0	0	646438	381646	507598	623497	618125	484078	430635	456228	537803	639150	256418	751032	721484	329814	166588	446753	347605	315599	233128	628739
LIPID-P-1890	TG(O-16:0_16:0_20:4)	GL	TG-O	858.791	840.757	[M+NH4]+	C55H100O5	0	0	0	0	0	0	0	0	0	0	240841	192004	186475	175852	209086	210167	185116	203382	183603	145003	202863	171431	248378	271116	174429	234629	191447	205369	169899	213506
LIPID-P-1896	TG(O-16:0_16:0_22:5)	GL	TG-O	884.807	866.773	[M+NH4]+	C57H102O5	0	0	0	0	0	0	0	0	0	0	96437.8	27807.9	52815.4	62938.3	81154.5	48378.6	55862.7	60898.8	70287.1	43434.9	55071.8	44469.3	91487.4	83916	90139.6	76946.4	74556.7	35392	45000.8	100862
LIPID-P-1891	TG(O-18:0_16:0_20:4)	GL	TG-O	886.823	868.788	[M+NH4]+	C57H104O5	0	0	0	0	0	0	0	0	0	0	394366	144926	146117	203891	213179	122133	226211	112372	191909	127132	264233	378318	403172	324848	334405	279302	312743	100841	117427	485989
LIPID-P-1892	TG(O-18:1_18:1_18:2)	GL	TG-O	886.823	868.788	[M+NH4]+	C57H104O5	0	0	0	0	0	0	0	0	0	0	77890	59506.3	94481.7	71682.7	108017	60132.6	75101	59680.1	72008.6	66009.4	62542.6	59680.1	70062	67672.7	61952.5	55446.1	77886.4	45688.6	22486.6	82503.4

## Sheet: Supplementary Table 2
Supplementray Table 2. The number of lipids shared and specific in the abdominal fat tissues of Beijing You chickens and Ross 308 broilers.
class Ⅰ	Number				class Ⅱ	Number
	Total	Commen	Beijing You chicken	Ross 308 broiler		Total	Commen	Beijing You chicken	Ross 308 broiler
Fatty Acids	40	16	29	27	Carnitine	14	4	10	8
					Eicosanoid	3	0	0	3
					Free Fatty Acid	23	12	19	16
Glycerolipids	424	248	406	266	Diacylglycerol	34	10	33	11
					Ether Diacylglycerol	2	1	2	1
					Monoacylglycerol	3	2	3	2
					Triacylglycerol	376	230	359	247
					Ether Triacylglycerol	9	5	9	5
Glycerophospholipids	598	333	391	540	Lyso N-Acyl Phosphatidylethanolamine	12	9	10	11
					Lysophosphatidylcholine	27	21	23	25
					Ether Lysophosphatidylcholine	4	3	4	3
					Lysophosphatidylethanolamine	17	12	17	12
					Plasmalogen Lysophosphatidylethanolamine	3	2	3	2
					Lysophosphatidylglycerol	1	0	0	1
					Lysophosphatidylinositol	6	1	1	6
					Lysophosphatidylserine	6	1	1	6
					Phosphatidic Acid	42	22	25	39
					Phosphatidylcholine	87	55	61	81
					Ether Phosphatidylcholine	15	10	13	12
					Phosphatidylethanolamine	103	58	71	90
					Ether Phosphatidylethanolamine	67	33	39	61
					Plasmalogen Phosphatidylethanolamine	17	8	12	13
					Phosphatidylglycerol	67	35	39	63
					Phosphatidylinositol	46	28	31	43
					Phosphatidylserine	78	35	41	72
Prenol Lipids	1	1	1	1	Ubiquinone	1	1	1	1
Sphingolipids	190	59	187	62	Alpha-Hydroxyceramide	36	8	36	8
					Asialo-Ganglioside (Non-Sialylated)	91	25	91	25
					Non-Hydroxy Fatty Acid, Dihydroxy Sphingosine	4	3	4	3
					Non-Hydroxy Fatty Acid, Phytosphingosine	6	0	6	0
					Non-Hydroxy Fatty Acid, Sphingosine	18	8	18	8
					Ceramide-1-Phosphate	2	1	1	2
					Hexosyl Alpha-Hydroxyceramide	12	3	11	4
					Hexosyl Non-Hydroxyceramide	2	1	2	1
					Sulfated Hexosylceramide	1	0	1	0
					Sphingomyelin	16	9	15	10
					Sphingosine	2	1	2	1
Sterol Lipids	5	2	2	5	Bile Acid	4	2	2	4
					Cholesterol	1	0	0	1
Sum	1258	659	1016	901		1258	659	1016	901

## Sheet: Supplementary Table 3
Supplementary Table 3. Shared lipids between abdominal fat of Beijing You chickens and Ross 308 broilers
Index	Compounds	Class I	Class II
LIPID-N-0008	6,7-diketolithocholic acid	ST	BA
LIPID-P-0035	Carnitine C12:1	FA	CAR
LIPID-P-0023	Carnitine C18:0	FA	CAR
LIPID-P-0042	Carnitine C18:1	FA	CAR
LIPID-P-0011	Carnitine C6-2OH	FA	CAR
LIPID-P-2006	Cer(d16:0/18:1)	SP	Cer-NDS
LIPID-P-2488	Cer(d17:1/40:1(2OH))	SP	Cer-AS
LIPID-P-2493	Cer(d17:2/40:0(2OH))	SP	Cer-AS
LIPID-P-2497	Cer(d17:3/42:1(2OH))	SP	Cer-AS
LIPID-P-0105	Cer(d18:0/22:0)	SP	Cer-NDS
LIPID-P-0106	Cer(d18:0/24:0)	SP	Cer-NDS
LIPID-P-0109	Cer(d18:1/16:0)	SP	Cer-NS
LIPID-P-0111	Cer(d18:1/18:0)	SP	Cer-NS
LIPID-P-2510	Cer(d18:1/21:0(2OH))	SP	Cer-AS
LIPID-P-0115	Cer(d18:1/22:0)	SP	Cer-NS
LIPID-P-0116	Cer(d18:1/23:0)	SP	Cer-NS
LIPID-P-0117	Cer(d18:1/24:0)	SP	Cer-NS
LIPID-P-0124	Cer(d18:1/24:1)	SP	Cer-NS
LIPID-P-0118	Cer(d18:1/25:0)	SP	Cer-NS
LIPID-P-2076	Cer(d18:1/25:1)	SP	Cer-NS
LIPID-P-2563	Cer(d21:2/36:0(2OH))	SP	Cer-AS
LIPID-P-2564	Cer(d21:2/38:1(2OH))	SP	Cer-AS
LIPID-P-2574	Cer(d23:2/36:0(2OH))	SP	Cer-AS
LIPID-P-2575	Cer(d23:2/36:1(2OH))	SP	Cer-AS
LIPID-P-2583	Cer(d24:2/33:0(2OH))	SP	Cer-AS
LIPID-P-2585	Cer(d24:2/35:1(2OH))	SP	Cer-AS
LIPID-P-2590	Cer(d25:1/32:1(2OH))	SP	Cer-AS
LIPID-P-2593	Cer(d25:2/32:0(2OH))	SP	Cer-AS
LIPID-P-2594	Cer(d25:2/34:1(2OH))	SP	Cer-AS
LIPID-P-2604	Cer(d26:3/33:1(2OH))	SP	Cer-AS
LIPID-P-2610	Cer(d27:2/30:0(2OH))	SP	Cer-AS
LIPID-P-2612	Cer(d27:2/32:1(2OH))	SP	Cer-AS
LIPID-P-2619	Cer(d28:2/29:0(2OH))	SP	Cer-AS
LIPID-P-2621	Cer(d28:2/31:1(2OH))	SP	Cer-AS
LIPID-P-2624	Cer(d29:1/28:1(2OH))	SP	Cer-AS
LIPID-P-2628	Cer(d29:2/28:0(2OH))	SP	Cer-AS
LIPID-P-2630	Cer(d29:2/30:1(2OH))	SP	Cer-AS
LIPID-P-2631	Cer(d29:2/30:2(2OH))	SP	Cer-AS
LIPID-P-2632	Cer(d30:1/27:1(2OH))	SP	Cer-AS
LIPID-P-2636	Cer(d30:2/29:1(2OH))	SP	Cer-AS
LIPID-P-2637	Cer(d30:3/29:0(2OH))	SP	Cer-AS
LIPID-P-1955	Cer(t18:1/38:1(2OH))	SP	Cer-AP
LIPID-P-1956	Cer(t18:1/38:2(2OH))	SP	Cer-AP
LIPID-P-1957	Cer(t18:1/40:2(2OH))	SP	Cer-AP
LIPID-P-1973	Cer(t20:2/36:1(2OH))	SP	Cer-AP
LIPID-P-1976	Cer(t20:2/38:2(2OH))	SP	Cer-AP
LIPID-P-1981	Cer(t22:1/34:2(2OH))	SP	Cer-AP
LIPID-P-1999	Cer(t29:1/27:1(2OH))	SP	Cer-AP
LIPID-P-2001	Cer(t30:2/28:2(2OH))	SP	Cer-AP
LIPID-N-0609	CerP(d18:1/18:1)	SP	CerP
LIPID-P-0161	Coenzyme Q10	PR	CoQ
LIPID-P-0214	DG(16:0_18:2)	GL	DG
LIPID-P-0239	DG(16:0_20:4)	GL	DG
LIPID-P-0224	DG(16:1_18:2)	GL	DG
LIPID-P-1458	DG(16:2_18:2)	GL	DG
LIPID-P-0218	DG(18:1_18:1)	GL	DG
LIPID-P-0229	DG(18:1_18:2)	GL	DG
LIPID-P-0252	DG(18:1_20:4)	GL	DG
LIPID-P-0240	DG(18:2_18:2)	GL	DG
LIPID-P-1459	DG(18:2_20:2)	GL	DG
LIPID-P-0259	DG(18:2_20:4)	GL	DG
LIPID-P-1691	DG(O-19:2_18:2)	GL	DG-O
LIPID-N-0067	FFA(10:0)	FA	FFA
LIPID-N-0073	FFA(16:0)	FA	FFA
LIPID-N-0082	FFA(16:1)	FA	FFA
LIPID-N-0075	FFA(18:0)	FA	FFA
LIPID-N-0084	FFA(18:1)	FA	FFA
LIPID-N-0090	FFA(18:2)	FA	FFA
LIPID-N-0086	FFA(20:1)	FA	FFA
LIPID-N-0091	FFA(20:2)	FA	FFA
LIPID-N-0095	FFA(20:3)	FA	FFA
LIPID-N-0098	FFA(20:4)	FA	FFA
LIPID-N-0099	FFA(22:4)	FA	FFA
LIPID-N-0102	FFA(22:5)	FA	FFA
LIPID-P-0299	HexCer(d18:1/24:0)	SP	HexCer-NS
LIPID-P-2124	HexCer(t14:0/24:2(2OH))	SP	HexCer-AP
LIPID-P-2159	HexCer(t18:1/20:0(2OH))	SP	HexCer-AP
LIPID-P-2167	HexCer(t20:2/38:2(2OH))	SP	HexCer-AP
LIPID-N-0959	LNAPE(16:0/N-18:1)	GP	LNAPE
LIPID-N-0958	LNAPE(16:1/N-16:0)	GP	LNAPE
LIPID-N-0960	LNAPE(18:1/N-17:0)	GP	LNAPE
LIPID-N-0964	LNAPE(18:1/N-18:2)	GP	LNAPE
LIPID-N-0965	LNAPE(18:2/N-18:2)	GP	LNAPE
LIPID-N-0968	LNAPE(20:4/N-18:2)	GP	LNAPE
LIPID-N-0963	LNAPE(22:1/N-18:1)	GP	LNAPE
LIPID-N-0970	LNAPE(22:4/N-18:2)	GP	LNAPE
LIPID-N-0972	LNAPE(22:5/N-20:2)	GP	LNAPE
LIPID-P-0353	LPC(0:0/16:0)	GP	LPC
LIPID-P-0355	LPC(0:0/17:0)	GP	LPC
LIPID-P-0357	LPC(0:0/18:0)	GP	LPC
LIPID-P-0370	LPC(0:0/18:1)	GP	LPC
LIPID-P-0378	LPC(0:0/18:2)	GP	LPC
LIPID-P-0380	LPC(0:0/20:2)	GP	LPC
LIPID-P-0387	LPC(0:0/22:4)	GP	LPC
LIPID-P-0390	LPC(0:0/22:5)	GP	LPC
LIPID-P-0354	LPC(16:0/0:0)	GP	LPC
LIPID-P-0368	LPC(16:1/0:0)	GP	LPC
LIPID-P-0356	LPC(17:0/0:0)	GP	LPC
LIPID-P-0358	LPC(18:0/0:0)	GP	LPC
LIPID-P-0371	LPC(18:1/0:0)	GP	LPC
LIPID-P-0379	LPC(18:2/0:0)	GP	LPC
LIPID-P-0383	LPC(18:3/0:0)	GP	LPC
LIPID-P-0381	LPC(20:2/0:0)	GP	LPC
LIPID-P-0384	LPC(20:3/0:0)	GP	LPC
LIPID-P-0386	LPC(20:4/0:0)	GP	LPC
LIPID-P-0388	LPC(22:4/0:0)	GP	LPC
LIPID-P-0391	LPC(22:5/0:0)	GP	LPC
LIPID-P-0392	LPC(22:6/0:0)	GP	LPC
LIPID-P-0394	LPC(O-16:0)	GP	LPC-O
LIPID-P-0395	LPC(O-18:0)	GP	LPC-O
LIPID-P-0400	LPC(O-18:1)	GP	LPC-O
LIPID-P-0407	LPE(0:0/16:0)	GP	LPE
LIPID-P-0410	LPE(0:0/18:0)	GP	LPE
LIPID-P-0417	LPE(0:0/18:1)	GP	LPE
LIPID-P-0423	LPE(0:0/18:2)	GP	LPE
LIPID-P-0408	LPE(16:0/0:0)	GP	LPE
LIPID-P-0411	LPE(18:0/0:0)	GP	LPE
LIPID-P-0418	LPE(18:1/0:0)	GP	LPE
LIPID-P-0424	LPE(18:2/0:0)	GP	LPE
LIPID-P-0432	LPE(20:4/0:0)	GP	LPE
LIPID-P-0433	LPE(22:4/0:0)	GP	LPE
LIPID-P-0436	LPE(22:5/0:0)	GP	LPE
LIPID-P-0437	LPE(22:6/0:0)	GP	LPE
LIPID-P-0438	LPE(P-16:0)	GP	LPE-P
LIPID-P-0440	LPE(P-18:0)	GP	LPE-P
LIPID-N-0176	LPI(18:0/0:0)	GP	LPI
LIPID-N-0192	LPS(18:1/0:0)	GP	LPS
LIPID-P-0274	MG(16:0)	GL	MG
LIPID-P-0276	MG(18:0)	GL	MG
LIPID-N-1444	PA(12:0_12:0)	GP	PA
LIPID-N-1478	PA(12:0_18:4)	GP	PA
LIPID-N-1479	PA(12:0_22:4)	GP	PA
LIPID-N-1499	PA(12:0_22:6)	GP	PA
LIPID-N-0624	PA(16:0_18:0)	GP	PA
LIPID-N-1455	PA(16:0_20:1)	GP	PA
LIPID-N-1449	PA(18:0_21:0)	GP	PA
LIPID-N-1484	PA(18:0_22:4)	GP	PA
LIPID-N-1450	PA(18:0_23:0)	GP	PA
LIPID-N-1480	PA(18:1_16:3)	GP	PA
LIPID-N-1464	PA(18:1_20:1)	GP	PA
LIPID-N-1465	PA(20:0_18:2)	GP	PA
LIPID-N-1475	PA(20:0_20:3)	GP	PA
LIPID-N-1486	PA(20:0_20:4)	GP	PA
LIPID-N-1451	PA(20:0_21:0)	GP	PA
LIPID-N-1489	PA(20:0_22:4)	GP	PA
LIPID-N-1506	PA(20:0_22:6)	GP	PA
LIPID-N-1472	PA(20:1_18:2)	GP	PA
LIPID-N-1494	PA(20:1_20:4)	GP	PA
LIPID-N-1496	PA(20:1_22:4)	GP	PA
LIPID-N-1511	PA(20:2_22:5)	GP	PA
LIPID-N-1453	PA(21:0_22:0)	GP	PA
LIPID-N-0918	PC(10:0_10:0)	GP	PC
LIPID-N-0980	PC(10:0_18:0)	GP	PC
LIPID-N-1026	PC(12:0_22:4)	GP	PC
LIPID-N-0979	PC(13:0_14:0)	GP	PC
LIPID-N-1001	PC(13:1_18:2)	GP	PC
LIPID-N-0217	PC(14:0_18:1)	GP	PC
LIPID-N-0229	PC(14:0_18:2)	GP	PC
LIPID-N-1010	PC(14:1_18:1)	GP	PC
LIPID-N-1012	PC(15:0_18:0)	GP	PC
LIPID-N-1019	PC(15:1_18:1)	GP	PC
LIPID-N-1021	PC(15:1_18:2)	GP	PC
LIPID-N-1042	PC(15:1_22:4)	GP	PC
LIPID-N-0203	PC(16:0_14:0)	GP	PC
LIPID-N-0206	PC(16:0_16:0)	GP	PC
LIPID-N-0216	PC(16:0_16:1)	GP	PC
LIPID-N-0218	PC(16:0_18:1)	GP	PC
LIPID-N-0232	PC(16:0_18:2)	GP	PC
LIPID-N-0251	PC(16:0_18:3)	GP	PC
LIPID-N-0908	PC(16:0_20:2)	GP	PC
LIPID-N-0255	PC(16:0_20:3)	GP	PC
LIPID-N-0272	PC(16:0_20:4)	GP	PC
LIPID-N-0211	PC(16:0_22:0)	GP	PC
LIPID-N-0291	PC(16:0_22:5)	GP	PC
LIPID-N-0303	PC(16:0_22:6)	GP	PC
LIPID-N-0212	PC(16:0_24:0)	GP	PC
LIPID-N-0231	PC(16:1_18:1)	GP	PC
LIPID-N-0250	PC(16:1_18:2)	GP	PC
LIPID-N-0234	PC(17:0_18:2)	GP	PC
LIPID-N-0252	PC(17:1_18:2)	GP	PC
LIPID-N-0236	PC(18:0_18:2)	GP	PC
LIPID-N-0241	PC(18:0_20:2)	GP	PC
LIPID-N-0275	PC(18:0_20:4)	GP	PC
LIPID-N-0296	PC(18:0_22:5)	GP	PC
LIPID-N-0308	PC(18:0_22:6)	GP	PC
LIPID-N-0235	PC(18:1_18:1)	GP	PC
LIPID-N-0254	PC(18:1_18:2)	GP	PC
LIPID-N-1040	PC(18:1_19:2)	GP	PC
LIPID-N-0290	PC(18:1_20:4)	GP	PC
LIPID-N-0225	PC(18:1_22:0)	GP	PC
LIPID-N-0270	PC(18:2_18:2)	GP	PC
LIPID-N-0287	PC(18:2_18:3)	GP	PC
LIPID-N-1041	PC(18:2_19:2)	GP	PC
LIPID-N-0304	PC(18:2_20:4)	GP	PC
LIPID-N-0261	PC(18:2_22:1)	GP	PC
LIPID-N-0320	PC(18:2_22:6)	GP	PC
LIPID-N-0271	PC(18:3_18:1)	GP	PC
LIPID-N-0237	PC(19:0_18:2)	GP	PC
LIPID-N-0277	PC(19:0_20:4)	GP	PC
LIPID-N-0259	PC(20:1_18:2)	GP	PC
LIPID-N-0285	PC(20:4_16:1)	GP	PC
LIPID-N-0273	PC(20:4_17:0)	GP	PC
LIPID-N-0276	PC(22:4_16:0)	GP	PC
LIPID-N-0297	PC(22:4_18:1)	GP	PC
LIPID-N-0227	PC(24:0_18:1)	GP	PC
LIPID-N-0244	PC(24:0_18:2)	GP	PC
LIPID-P-0532	PC(O-16:0_16:0)	GP	PC-O
LIPID-P-0537	PC(O-16:0_16:1)	GP	PC-O
LIPID-P-0544	PC(O-16:0_18:2)	GP	PC-O
LIPID-P-0554	PC(O-16:0_20:4)	GP	PC-O
LIPID-P-0549	PC(O-16:1_18:2)	GP	PC-O
LIPID-P-0559	PC(O-16:1_20:4)	GP	PC-O
LIPID-P-0555	PC(O-18:0_20:4)	GP	PC-O
LIPID-P-0538	PC(O-18:1_16:0)	GP	PC-O
LIPID-P-0560	PC(O-18:1_20:4)	GP	PC-O
LIPID-P-0565	PC(O-18:2_20:4)	GP	PC-O
LIPID-N-1048	PE(12:0_14:0)	GP	PE
LIPID-N-1051	PE(12:0_17:0)	GP	PE
LIPID-N-1053	PE(12:0_17:1)	GP	PE
LIPID-N-1054	PE(12:0_18:1)	GP	PE
LIPID-N-1050	PE(13:0_15:0)	GP	PE
LIPID-N-1058	PE(13:0_19:2)	GP	PE
LIPID-N-1073	PE(13:0_20:4)	GP	PE
LIPID-N-1084	PE(13:0_20:5)	GP	PE
LIPID-N-1059	PE(15:0_18:2)	GP	PE
LIPID-N-0323	PE(16:0_16:0)	GP	PE
LIPID-N-0334	PE(16:0_18:1)	GP	PE
LIPID-N-0383	PE(16:0_20:4)	GP	PE
LIPID-N-0389	PE(16:0_22:4)	GP	PE
LIPID-N-0401	PE(16:0_22:5)	GP	PE
LIPID-N-0331	PE(16:1_16:0)	GP	PE
LIPID-N-0366	PE(16:1_18:2)	GP	PE
LIPID-N-0336	PE(17:0_18:1)	GP	PE
LIPID-N-1063	PE(17:0_18:2)	GP	PE
LIPID-N-0386	PE(17:0_20:4)	GP	PE
LIPID-N-0353	PE(18:0_18:2)	GP	PE
LIPID-N-1070	PE(18:0_18:3)	GP	PE
LIPID-N-0400	PE(18:0_20:5)	GP	PE
LIPID-N-1057	PE(18:0_22:1)	GP	PE
LIPID-N-0392	PE(18:0_22:4)	GP	PE
LIPID-N-0403	PE(18:0_22:5)	GP	PE
LIPID-N-0349	PE(18:1_16:1)	GP	PE
LIPID-N-0352	PE(18:1_18:1)	GP	PE
LIPID-N-0368	PE(18:1_18:2)	GP	PE
LIPID-N-1072	PE(18:1_20:2)	GP	PE
LIPID-N-0399	PE(18:1_20:4)	GP	PE
LIPID-N-0362	PE(18:1_22:1)	GP	PE
LIPID-N-0416	PE(18:1_22:5)	GP	PE
LIPID-N-0363	PE(18:1_24:1)	GP	PE
LIPID-N-0346	PE(18:2_14:0)	GP	PE
LIPID-N-0350	PE(18:2_16:0)	GP	PE
LIPID-N-0382	PE(18:2_18:2)	GP	PE
LIPID-N-1085	PE(18:2_18:3)	GP	PE
LIPID-N-1081	PE(18:2_20:2)	GP	PE
LIPID-N-0375	PE(18:2_22:1)	GP	PE
LIPID-N-1098	PE(18:2_22:5)	GP	PE
LIPID-N-0365	PE(18:3_16:0)	GP	PE
LIPID-N-0384	PE(18:3_18:1)	GP	PE
LIPID-N-0373	PE(20:1_18:2)	GP	PE
LIPID-N-0354	PE(20:2_16:0)	GP	PE
LIPID-N-0356	PE(20:2_18:0)	GP	PE
LIPID-N-1096	PE(20:2_20:4)	GP	PE
LIPID-N-1101	PE(20:2_22:5)	GP	PE
LIPID-N-0372	PE(20:3_18:0)	GP	PE
LIPID-N-0387	PE(20:4_18:0)	GP	PE
LIPID-N-1107	PE(20:4_22:6)	GP	PE
LIPID-N-0343	PE(22:0_18:1)	GP	PE
LIPID-N-1102	PE(22:3_20:4)	GP	PE
LIPID-N-0413	PE(22:6_16:0)	GP	PE
LIPID-N-0415	PE(22:6_18:0)	GP	PE
LIPID-N-0426	PE(22:6_18:1)	GP	PE
LIPID-N-0430	PE(22:6_18:2)	GP	PE
LIPID-N-0345	PE(24:0_18:1)	GP	PE
LIPID-N-1083	PE(24:0_20:4)	GP	PE
LIPID-N-0749	PE(O-16:0_18:2)	GP	PE-O
LIPID-N-0788	PE(O-16:0_20:4)	GP	PE-O
LIPID-N-0792	PE(O-16:0_22:4)	GP	PE-O
LIPID-N-0734	PE(O-16:1_16:0)	GP	PE-O
LIPID-N-0748	PE(O-16:1_16:1)	GP	PE-O
LIPID-N-0750	PE(O-16:1_18:1)	GP	PE-O
LIPID-N-0789	PE(O-16:1_20:3)	GP	PE-O
LIPID-N-0809	PE(O-16:1_20:4)	GP	PE-O
LIPID-N-0831	PE(O-16:1_20:5)	GP	PE-O
LIPID-N-0840	PE(O-16:1_22:5)	GP	PE-O
LIPID-N-0857	PE(O-16:1_22:6)	GP	PE-O
LIPID-N-0770	PE(O-17:1_18:2)	GP	PE-O
LIPID-N-0811	PE(O-17:1_20:4)	GP	PE-O
LIPID-N-0816	PE(O-17:1_22:4)	GP	PE-O
LIPID-N-0738	PE(O-18:0_18:1)	GP	PE-O
LIPID-N-0793	PE(O-18:0_20:4)	GP	PE-O
LIPID-N-0796	PE(O-18:0_22:4)	GP	PE-O
LIPID-N-0773	PE(O-18:1_18:2)	GP	PE-O
LIPID-N-0758	PE(O-18:1_20:1)	GP	PE-O
LIPID-N-0794	PE(O-18:1_20:3)	GP	PE-O
LIPID-N-0783	PE(O-18:1_22:2)	GP	PE-O
LIPID-N-0820	PE(O-18:1_22:4)	GP	PE-O
LIPID-N-0842	PE(O-18:1_22:5)	GP	PE-O
LIPID-N-0859	PE(O-18:1_22:6)	GP	PE-O
LIPID-N-0828	PE(O-18:1_24:4)	GP	PE-O
LIPID-N-0774	PE(O-18:2_18:1)	GP	PE-O
LIPID-N-0791	PE(O-18:2_18:2)	GP	PE-O
LIPID-N-0837	PE(O-18:2_20:4)	GP	PE-O
LIPID-N-0861	PE(O-18:2_22:5)	GP	PE-O
LIPID-N-0871	PE(O-18:2_22:6)	GP	PE-O
LIPID-N-0855	PE(O-18:3_20:4)	GP	PE-O
LIPID-N-0760	PE(O-20:1_18:1)	GP	PE-O
LIPID-N-0860	PE(O-20:3_20:4)	GP	PE-O
LIPID-P-1309	PE(P-16:0_16:0)	GP	PE-P
LIPID-P-0652	PE(P-16:0_20:4)	GP	PE-P
LIPID-P-1355	PE(P-16:0_22:4)	GP	PE-P
LIPID-P-1374	PE(P-16:0_22:5)	GP	PE-P
LIPID-P-1343	PE(P-16:1_22:2)	GP	PE-P
LIPID-P-1361	PE(P-17:0_22:4)	GP	PE-P
LIPID-P-1331	PE(P-18:0_18:2)	GP	PE-P
LIPID-P-1377	PE(P-18:1_22:4)	GP	PE-P
LIPID-N-1109	PG(10:0_14:0)	GP	PG
LIPID-N-1125	PG(12:0_14:1)	GP	PG
LIPID-N-1127	PG(12:0_16:1)	GP	PG
LIPID-N-1128	PG(12:0_17:1)	GP	PG
LIPID-N-1129	PG(12:0_18:1)	GP	PG
LIPID-N-1203	PG(12:0_22:5)	GP	PG
LIPID-N-1126	PG(13:0_13:1)	GP	PG
LIPID-N-0438	PG(16:0_18:1)	GP	PG
LIPID-N-1173	PG(16:0_18:3)	GP	PG
LIPID-N-1115	PG(16:0_20:0)	GP	PG
LIPID-N-1205	PG(16:0_20:5)	GP	PG
LIPID-N-1120	PG(16:0_22:0)	GP	PG
LIPID-N-1140	PG(16:0_22:1)	GP	PG
LIPID-N-1177	PG(16:0_22:3)	GP	PG
LIPID-N-1146	PG(16:0_24:1)	GP	PG
LIPID-N-1114	PG(17:0_18:0)	GP	PG
LIPID-N-1143	PG(17:0_22:1)	GP	PG
LIPID-N-1135	PG(18:0_16:1)	GP	PG
LIPID-N-0447	PG(18:0_18:2)	GP	PG
LIPID-N-1119	PG(18:0_19:0)	GP	PG
LIPID-N-1122	PG(18:0_22:0)	GP	PG
LIPID-N-1147	PG(18:0_22:1)	GP	PG
LIPID-N-1189	PG(18:1_18:3)	GP	PG
LIPID-N-1160	PG(18:1_19:1)	GP	PG
LIPID-N-0444	PG(18:2_16:0)	GP	PG
LIPID-N-0453	PG(18:2_18:2)	GP	PG
LIPID-N-1211	PG(18:2_20:4)	GP	PG
LIPID-N-1192	PG(18:2_21:2)	GP	PG
LIPID-N-1212	PG(19:2_20:4)	GP	PG
LIPID-N-0449	PG(20:1_18:1)	GP	PG
LIPID-N-1198	PG(21:0_20:4)	GP	PG
LIPID-N-1141	PG(22:0_16:1)	GP	PG
LIPID-N-1148	PG(22:0_18:1)	GP	PG
LIPID-N-1200	PG(22:0_20:4)	GP	PG
LIPID-N-1183	PG(22:1_18:2)	GP	PG
LIPID-N-1371	PI(10:0_12:0)	GP	PI
LIPID-N-1374	PI(12:0_18:0)	GP	PI
LIPID-N-1386	PI(12:0_18:1)	GP	PI
LIPID-N-1428	PI(12:0_22:4)	GP	PI
LIPID-N-1402	PI(13:1_18:1)	GP	PI
LIPID-N-1404	PI(14:1_18:1)	GP	PI
LIPID-N-1407	PI(15:0_19:2)	GP	PI
LIPID-N-1397	PI(15:0_21:1)	GP	PI
LIPID-N-1432	PI(15:0_22:4)	GP	PI
LIPID-N-0478	PI(16:0_18:1)	GP	PI
LIPID-N-1380	PI(16:0_19:0)	GP	PI
LIPID-N-0522	PI(16:0_20:4)	GP	PI
LIPID-N-0523	PI(17:0_20.4)	GP	PI
LIPID-N-1388	PI(18:0_13:1)	GP	PI
LIPID-N-1390	PI(18:0_14:1)	GP	PI
LIPID-N-0482	PI(18:0_18:1)	GP	PI
LIPID-N-0495	PI(18:0_18:2)	GP	PI
LIPID-N-1383	PI(18:0_19:0)	GP	PI
LIPID-N-1423	PI(18:0_20:3)	GP	PI
LIPID-N-0524	PI(18:0_20:4)	GP	PI
LIPID-N-0529	PI(18:0_22:4)	GP	PI
LIPID-N-0496	PI(18:1_18:1)	GP	PI
LIPID-N-0508	PI(18:1_18:2)	GP	PI
LIPID-N-1441	PI(18:1_20:4)	GP	PI
LIPID-N-0490	PI(18:2_16:0)	GP	PI
LIPID-N-0547	PI(18:2_20:4)	GP	PI
LIPID-N-0514	PI(20:3_18:0)	GP	PI
LIPID-N-0538	PI(20:4_18:1)	GP	PI
LIPID-N-1227	PS(12:0_15:0)	GP	PS
LIPID-N-1253	PS(12:0_15:1)	GP	PS
LIPID-N-1228	PS(12:0_16:0)	GP	PS
LIPID-N-1284	PS(13:0_17:2)	GP	PS
LIPID-N-0567	PS(16:0_18:1)	GP	PS
LIPID-N-1307	PS(16:0_20:3)	GP	PS
LIPID-N-0596	PS(16:0_22:6)	GP	PS
LIPID-N-1244	PS(17:0_21:0)	GP	PS
LIPID-N-1291	PS(17:1_18:1)	GP	PS
LIPID-N-1259	PS(18:0_15:1)	GP	PS
LIPID-N-0563	PS(18:0_18:0)	GP	PS
LIPID-N-0570	PS(18:0_18:1)	GP	PS
LIPID-N-0577	PS(18:0_18:2)	GP	PS
LIPID-N-1295	PS(18:0_19:2)	GP	PS
LIPID-N-1297	PS(18:0_20:2)	GP	PS
LIPID-N-0584	PS(18:0_20:3)	GP	PS
LIPID-N-0589	PS(18:0_20:4)	GP	PS
LIPID-N-0598	PS(18:0_22:6)	GP	PS
LIPID-N-1292	PS(18:1_18:1)	GP	PS
LIPID-N-1322	PS(18:1_20:3)	GP	PS
LIPID-N-1331	PS(18:1_20:4)	GP	PS
LIPID-N-0574	PS(18:2_16:0)	GP	PS
LIPID-N-0581	PS(18:2_18:1)	GP	PS
LIPID-N-1321	PS(18:2_18:2)	GP	PS
LIPID-N-1332	PS(18:2_20:3)	GP	PS
LIPID-N-1342	PS(18:2_20:4)	GP	PS
LIPID-N-1269	PS(19:0_18:1)	GP	PS
LIPID-N-1296	PS(19:0_18:2)	GP	PS
LIPID-N-1311	PS(19:1_18:2)	GP	PS
LIPID-N-1352	PS(20:2_22:4)	GP	PS
LIPID-N-1361	PS(20:3_20:4)	GP	PS
LIPID-N-1367	PS(20:4_20:4)	GP	PS
LIPID-N-1270	PS(21:0_16:1)	GP	PS
LIPID-N-1315	PS(21:0_18:3)	GP	PS
LIPID-N-1325	PS(21:0_20:4)	GP	PS
LIPID-P-0737	SM(d18:1/15:0)	SP	SM
LIPID-P-0738	SM(d18:1/16:0)	SP	SM
LIPID-P-0739	SM(d18:1/17:0)	SP	SM
LIPID-P-0740	SM(d18:1/18:0)	SP	SM
LIPID-P-0741	SM(d18:1/19:0)	SP	SM
LIPID-P-0742	SM(d18:1/20:0)	SP	SM
LIPID-P-0745	SM(d18:1/23:0)	SP	SM
LIPID-P-0746	SM(d18:1/24:0)	SP	SM
LIPID-P-0747	SM(d18:1/25:0)	SP	SM
LIPID-P-0096	SPH(d18:1)	SP	SPH
LIPID-P-0828	TG(10:0_16:0_18:1)	GL	TG
LIPID-P-0957	TG(10:0_16:0_18:3)	GL	TG
LIPID-P-1026	TG(10:0_16:2_18:2)	GL	TG
LIPID-P-0962	TG(10:0_18:1_18:2)	GL	TG
LIPID-P-1028	TG(10:0_18:1_18:3)	GL	TG
LIPID-P-2294	TG(11:0_18:1_18:2)	GL	TG
LIPID-P-0784	TG(12:0_16:0_16:0)	GL	TG
LIPID-P-0833	TG(12:0_16:0_18:1)	GL	TG
LIPID-P-0893	TG(12:0_16:0_18:2)	GL	TG
LIPID-P-2273	TG(12:0_16:0_18:3)	GL	TG
LIPID-P-1089	TG(12:0_16:0_22:5)	GL	TG
LIPID-P-0961	TG(12:0_16:1_18:2)	GL	TG
LIPID-P-2275	TG(12:0_16:2_18:2)	GL	TG
LIPID-P-1032	TG(12:0_18:1_18:3)	GL	TG
LIPID-P-1031	TG(12:0_18:2_18:2)	GL	TG
LIPID-P-1082	TG(12:0_18:2_18:3)	GL	TG
LIPID-P-2278	TG(13:0_16:2_18:2)	GL	TG
LIPID-P-2279	TG(13:0_18:1_18:2)	GL	TG
LIPID-P-0898	TG(14:0_15:0_18:2)	GL	TG
LIPID-P-0834	TG(14:0_16:0_16:1)	GL	TG
LIPID-P-0839	TG(14:0_16:0_18:1)	GL	TG
LIPID-P-0902	TG(14:0_16:0_18:2)	GL	TG
LIPID-P-1040	TG(14:0_16:0_20:4)	GL	TG
LIPID-P-1099	TG(14:0_16:0_22:5)	GL	TG
LIPID-P-0900	TG(14:0_16:1_17:1)	GL	TG
LIPID-P-1033	TG(14:0_16:1_18:3)	GL	TG
LIPID-P-1090	TG(14:0_16:1_20:4)	GL	TG
LIPID-P-2300	TG(14:0_17:2_18:2)	GL	TG
LIPID-P-2286	TG(14:0_18:0_18:1)	GL	TG
LIPID-P-0911	TG(14:0_18:0_18:2)	GL	TG
LIPID-P-0918	TG(14:0_18:0_20:2)	GL	TG
LIPID-P-0983	TG(14:0_18:1_20:2)	GL	TG
LIPID-P-1036	TG(14:0_18:2_18:2)	GL	TG
LIPID-P-1087	TG(14:0_18:2_18:3)	GL	TG
LIPID-P-1164	TG(14:0_18:3_20:4)	GL	TG
LIPID-P-2289	TG(14:0_20:2_22:6)	GL	TG
LIPID-P-0892	TG(14:1_16:0_16:1)	GL	TG
LIPID-P-1030	TG(14:1_16:1_18:2)	GL	TG
LIPID-P-1083	TG(14:1_16:1_18:3)	GL	TG
LIPID-P-1088	TG(14:1_18:2_18:2)	GL	TG
LIPID-P-2293	TG(14:1_18:2_20:4)	GL	TG
LIPID-P-0792	TG(15:0_16:0_18:0)	GL	TG
LIPID-P-0907	TG(15:0_16:0_18:2)	GL	TG
LIPID-P-0854	TG(15:0_16:0_24:1)	GL	TG
LIPID-P-0908	TG(15:0_16:1_18:1)	GL	TG
LIPID-P-0971	TG(15:0_16:1_18:2)	GL	TG
LIPID-P-1035	TG(15:0_16:1_18:3)	GL	TG
LIPID-P-0913	TG(15:0_17:0_19:2)	GL	TG
LIPID-P-0978	TG(15:0_18:1_18:2)	GL	TG
LIPID-P-1102	TG(15:0_18:1_20:4)	GL	TG
LIPID-P-0928	TG(15:0_18:1_22:1)	GL	TG
LIPID-P-0937	TG(15:0_18:1_24:1)	GL	TG
LIPID-P-1042	TG(15:0_18:2_18:2)	GL	TG
LIPID-P-1092	TG(15:0_18:2_18:3)	GL	TG
LIPID-P-1050	TG(15:0_19:2_19:2)	GL	TG
LIPID-P-2299	TG(15:1_15:1_19:2)	GL	TG
LIPID-P-2302	TG(15:1_17:1_17:1)	GL	TG
LIPID-P-2304	TG(15:1_18:1_18:2)	GL	TG
LIPID-P-2305	TG(15:1_18:1_18:3)	GL	TG
LIPID-P-1134	TG(15:1_18:2_18:3)	GL	TG
LIPID-P-0969	TG(16:0_14:1_18:2)	GL	TG
LIPID-P-2303	TG(16:0_15:1_18:2)	GL	TG
LIPID-P-0837	TG(16:0_16:0_16:1)	GL	TG
LIPID-P-0842	TG(16:0_16:0_18:1)	GL	TG
LIPID-P-2307	TG(16:0_16:0_20:2)	GL	TG
LIPID-P-1046	TG(16:0_16:0_20:4)	GL	TG
LIPID-P-1146	TG(16:0_16:0_22:6)	GL	TG
LIPID-P-0901	TG(16:0_16:1_16:1)	GL	TG
LIPID-P-2308	TG(16:0_16:1_18:4)	GL	TG
LIPID-P-0848	TG(16:0_16:1_20:0)	GL	TG
LIPID-P-0920	TG(16:0_16:1_20:1)	GL	TG
LIPID-P-1098	TG(16:0_16:1_20:4)	GL	TG
LIPID-P-1135	TG(16:0_16:1_20:5)	GL	TG
LIPID-P-1145	TG(16:0_16:1_22:5)	GL	TG
LIPID-P-2309	TG(16:0_16:2_18:3)	GL	TG
LIPID-P-0844	TG(16:0_17:0_18:1)	GL	TG
LIPID-P-0912	TG(16:0_17:1_18:1)	GL	TG
LIPID-P-0979	TG(16:0_17:1_18:2)	GL	TG
LIPID-P-2312	TG(16:0_17:2_20:4)	GL	TG
LIPID-P-0846	TG(16:0_18:0_18:1)	GL	TG
LIPID-P-0919	TG(16:0_18:0_18:2)	GL	TG
LIPID-P-0851	TG(16:0_18:0_20:1)	GL	TG
LIPID-P-1056	TG(16:0_18:0_20:4)	GL	TG
LIPID-P-0915	TG(16:0_18:1_18:1)	GL	TG
LIPID-P-0982	TG(16:0_18:1_18:2)	GL	TG
LIPID-P-0922	TG(16:0_18:1_19:1)	GL	TG
LIPID-P-0924	TG(16:0_18:1_20:1)	GL	TG
LIPID-P-0992	TG(16:0_18:1_20:2)	GL	TG
LIPID-P-1105	TG(16:0_18:1_20:4)	GL	TG
LIPID-P-0855	TG(16:0_18:1_21:0)	GL	TG
LIPID-P-0935	TG(16:0_18:1_22:1)	GL	TG
LIPID-P-1060	TG(16:0_18:1_22:3)	GL	TG
LIPID-P-1114	TG(16:0_18:1_22:4)	GL	TG
LIPID-P-1177	TG(16:0_18:1_22:6)	GL	TG
LIPID-P-1125	TG(16:0_18:1_24:4)	GL	TG
LIPID-P-1128	TG(16:0_18:2_16:4)	GL	TG
LIPID-P-1048	TG(16:0_18:2_18:2)	GL	TG
LIPID-P-1096	TG(16:0_18:2_18:3)	GL	TG
LIPID-P-1138	TG(16:0_18:2_18:4)	GL	TG
LIPID-P-1141	TG(16:0_18:2_20:4)	GL	TG
LIPID-P-1170	TG(16:0_18:2_20:5)	GL	TG
LIPID-P-1200	TG(16:0_18:2_22:6)	GL	TG
LIPID-P-1213	TG(16:0_18:4_20:5)	GL	TG
LIPID-P-2314	TG(16:0_18:5_20:5)	GL	TG
LIPID-P-2315	TG(16:0_19:1_20:2)	GL	TG
LIPID-P-2316	TG(16:0_19:2_20:4)	GL	TG
LIPID-P-2317	TG(16:0_20:0_22:6)	GL	TG
LIPID-P-2328	TG(16:0_20:1_18:2)	GL	TG
LIPID-P-2319	TG(16:0_20:1_21:1)	GL	TG
LIPID-P-1184	TG(16:0_20:2_22:5)	GL	TG
LIPID-P-2320	TG(16:0_20:2_22:6)	GL	TG
LIPID-P-1219	TG(16:0_20:4_22:5)	GL	TG
LIPID-P-1029	TG(16:1_16:1_16:2)	GL	TG
LIPID-P-0973	TG(16:1_16:1_18:1)	GL	TG
LIPID-P-1086	TG(16:1_16:1_18:3)	GL	TG
LIPID-P-1179	TG(16:1_16:1_24:5)	GL	TG
LIPID-P-1202	TG(16:1_16:1_24:6)	GL	TG
LIPID-P-2332	TG(16:1_16:2_18:2)	GL	TG
LIPID-P-1034	TG(16:1_17:1_16:2)	GL	TG
LIPID-P-0977	TG(16:1_17:1_18:1)	GL	TG
LIPID-P-1043	TG(16:1_17:1_18:2)	GL	TG
LIPID-P-1094	TG(16:1_17:1_18:3)	GL	TG
LIPID-P-0925	TG(16:1_18:0_20:1)	GL	TG
LIPID-P-2313	TG(16:1_18:1_16:3)	GL	TG
LIPID-P-0981	TG(16:1_18:1_18:1)	GL	TG
LIPID-P-1044	TG(16:1_18:1_18:2)	GL	TG
LIPID-P-1097	TG(16:1_18:1_18:3)	GL	TG
LIPID-P-1106	TG(16:1_18:1_20:3)	GL	TG
LIPID-P-2334	TG(16:1_18:1_20:5)	GL	TG
LIPID-P-1095	TG(16:1_18:2_18:2)	GL	TG
LIPID-P-1137	TG(16:1_18:2_18:3)	GL	TG
LIPID-P-2335	TG(16:1_18:3_20:4)	GL	TG
LIPID-P-1167	TG(16:2_18:2_18:3)	GL	TG
LIPID-P-0850	TG(17:0_17:0_19:1)	GL	TG
LIPID-P-0849	TG(17:0_18:0_18:1)	GL	TG
LIPID-P-0985	TG(17:0_18:1_18:2)	GL	TG
LIPID-P-2340	TG(17:0_18:1_20:1)	GL	TG
LIPID-P-2342	TG(17:0_18:2_18:3)	GL	TG
LIPID-P-2343	TG(17:0_18:2_20:4)	GL	TG
LIPID-P-2345	TG(17:0_18:3_18:3)	GL	TG
LIPID-P-1058	TG(17:0_19:2_19:2)	GL	TG
LIPID-P-1208	TG(17:1_17:1_24:6)	GL	TG
LIPID-P-0984	TG(17:1_18:1_18:1)	GL	TG
LIPID-P-0993	TG(17:1_18:1_20:1)	GL	TG
LIPID-P-1057	TG(17:1_18:1_20:2)	GL	TG
LIPID-P-1073	TG(17:1_18:1_24:2)	GL	TG
LIPID-P-1101	TG(17:1_18:2_18:2)	GL	TG
LIPID-P-1139	TG(17:1_18:2_18:3)	GL	TG
LIPID-P-2327	TG(18:0_16:1_20:1)	GL	TG
LIPID-P-2329	TG(18:0_16:2_20:2)	GL	TG
LIPID-P-2325	TG(18:0_17:1_18:1)	GL	TG
LIPID-P-0852	TG(18:0_18:0_18:1)	GL	TG
LIPID-P-0923	TG(18:0_18:1_18:1)	GL	TG
LIPID-P-0856	TG(18:0_18:1_20:0)	GL	TG
LIPID-P-0933	TG(18:0_18:1_20:1)	GL	TG
LIPID-P-1062	TG(18:0_18:1_20:3)	GL	TG
LIPID-P-1116	TG(18:0_18:1_20:4)	GL	TG
LIPID-P-1070	TG(18:0_18:1_22:3)	GL	TG
LIPID-P-1121	TG(18:0_18:1_22:4)	GL	TG
LIPID-P-1157	TG(18:0_18:1_22:5)	GL	TG
LIPID-P-1181	TG(18:0_18:1_22:6)	GL	TG
LIPID-P-2355	TG(18:0_18:2_20:2)	GL	TG
LIPID-P-2356	TG(18:0_18:2_20:3)	GL	TG
LIPID-P-1150	TG(18:0_18:2_20:4)	GL	TG
LIPID-P-2358	TG(18:0_18:2_22:4)	GL	TG
LIPID-P-1206	TG(18:0_18:2_22:6)	GL	TG
LIPID-P-1113	TG(18:0_18:3_20:2)	GL	TG
LIPID-P-2361	TG(18:0_20:1_20:4)	GL	TG
LIPID-P-2346	TG(18:0_20:2_18:3)	GL	TG
LIPID-P-2326	TG(18:1_17:2_18:2)	GL	TG
LIPID-P-2330	TG(18:1_17:2_19:2)	GL	TG
LIPID-P-0988	TG(18:1_18:1_18:1)	GL	TG
LIPID-P-0996	TG(18:1_18:1_19:1)	GL	TG
LIPID-P-0999	TG(18:1_18:1_20:1)	GL	TG
LIPID-P-1009	TG(18:1_18:1_22:1)	GL	TG
LIPID-P-1068	TG(18:1_18:1_22:2)	GL	TG
LIPID-P-1155	TG(18:1_18:1_22:4)	GL	TG
LIPID-P-1205	TG(18:1_18:1_22:6)	GL	TG
LIPID-P-1160	TG(18:1_18:1_24:4)	GL	TG
LIPID-P-1104	TG(18:1_18:2_18:2)	GL	TG
LIPID-P-1172	TG(18:1_18:2_18:4)	GL	TG
LIPID-P-2367	TG(18:1_18:2_19:2)	GL	TG
LIPID-P-1111	TG(18:1_18:2_20:2)	GL	TG
LIPID-P-1176	TG(18:1_18:2_20:4)	GL	TG
LIPID-P-1010	TG(18:1_18:2_22:0)	GL	TG
LIPID-P-1123	TG(18:1_18:2_22:2)	GL	TG
LIPID-P-2368	TG(18:1_18:2_22:3)	GL	TG
LIPID-P-1183	TG(18:1_18:2_22:4)	GL	TG
LIPID-P-1204	TG(18:1_18:2_22:5)	GL	TG
LIPID-P-1217	TG(18:1_18:2_22:6)	GL	TG
LIPID-P-2369	TG(18:1_18:2_24:5)	GL	TG
LIPID-P-2370	TG(18:1_18:3_20:5)	GL	TG
LIPID-P-2371	TG(18:1_18:3_22:3)	GL	TG
LIPID-P-2337	TG(18:1_19:1_18:3)	GL	TG
LIPID-P-1011	TG(18:1_20:1_20:1)	GL	TG
LIPID-P-1016	TG(18:1_20:1_22:1)	GL	TG
LIPID-P-2351	TG(18:1_20:2_18:3)	GL	TG
LIPID-P-2377	TG(18:1_20:2_20:4)	GL	TG
LIPID-P-2378	TG(18:1_20:2_22:4)	GL	TG
LIPID-P-1210	TG(18:1_20:3_22:4)	GL	TG
LIPID-P-2380	TG(18:1_20:4_22:5)	GL	TG
LIPID-P-1072	TG(18:1_22:1_18:2)	GL	TG
LIPID-P-1077	TG(18:1_24:1_18:2)	GL	TG
LIPID-P-1169	TG(18:2_18:2_18:3)	GL	TG
LIPID-P-1117	TG(18:2_18:2_20:1)	GL	TG
LIPID-P-1152	TG(18:2_18:2_20:2)	GL	TG
LIPID-P-1122	TG(18:2_18:2_22:1)	GL	TG
LIPID-P-1207	TG(18:2_18:2_22:4)	GL	TG
LIPID-P-1226	TG(18:2_18:2_22:6)	GL	TG
LIPID-P-1196	TG(18:2_18:3_18:3)	GL	TG
LIPID-P-1212	TG(18:2_18:3_18:4)	GL	TG
LIPID-P-1216	TG(18:2_18:3_20:4)	GL	TG
LIPID-P-1218	TG(18:2_20:3_20:4)	GL	TG
LIPID-P-1227	TG(18:2_20:4_20:4)	GL	TG
LIPID-P-2336	TG(19:0_18:2_18:2)	GL	TG
LIPID-P-1109	TG(19:1_18:2_18:2)	GL	TG
LIPID-P-2339	TG(20:0_18:2_18:2)	GL	TG
LIPID-P-2352	TG(20:0_18:3_18:3)	GL	TG
LIPID-P-1001	TG(20:1_18:2_18:0)	GL	TG
LIPID-P-2353	TG(20:1_18:2_18:3)	GL	TG
LIPID-P-2360	TG(20:1_18:3_18:3)	GL	TG
LIPID-P-0939	TG(22:0_18:1_18:1)	GL	TG
LIPID-P-1014	TG(23:0_18:1_18:2)	GL	TG
LIPID-P-1020	TG(24:0_18:1_18:2)	GL	TG
LIPID-P-1126	TG(24:1_18:2_18:2)	GL	TG
LIPID-P-0819	TG(8:0_16:0_16:1)	GL	TG
LIPID-P-0822	TG(8:0_16:0_18:1)	GL	TG
LIPID-P-0880	TG(8:0_16:0_18:2)	GL	TG
LIPID-P-0956	TG(8:0_18:1_18:2)	GL	TG
LIPID-P-0958	TG(9:0_18:1_18:2)	GL	TG
LIPID-P-1863	TG(O-18:0_16:1_16:1)	GL	TG-O
LIPID-P-1855	TG(O-20:0_16:0_18:1)	GL	TG-O
LIPID-P-1870	TG(O-20:0_16:0_18:2)	GL	TG-O
LIPID-P-1903	TG(O-20:0_18:0_22:5)	GL	TG-O
LIPID-P-1871	TG(O-20:0_18:1_18:1)	GL	TG-O
LIPID-N-0017	Taurocholic acid	ST	BA

## Sheet: Supplementary Table 4
Supplementary Table 4. Lipids specific in abdominal fat of Beijing You chickens
Index	Compounds	Class_I	Class_II
LIPID-P-0017	Carnitine C14:0	FA	CAR
LIPID-P-0037	Carnitine C14:1	FA	CAR
LIPID-P-0021	Carnitine C16:0	FA	CAR
LIPID-P-0049	Carnitine C18:2	FA	CAR
LIPID-P-0027	Carnitine C4:1-2OH	FA	CAR
LIPID-P-0005	Carnitine C5:0	FA	CAR
LIPID-P-2473	Cer(d14:3/25:0(2OH))	SP	Cer-AS
LIPID-P-2475	Cer(d15:1/42:0(2OH))	SP	Cer-AS
LIPID-P-2476	Cer(d15:1/42:1(2OH))	SP	Cer-AS
LIPID-P-2478	Cer(d15:2/42:0(2OH))	SP	Cer-AS
LIPID-P-2487	Cer(d17:1/40:0(2OH))	SP	Cer-AS
LIPID-P-2491	Cer(d17:1/42:2(2OH))	SP	Cer-AS
LIPID-P-2492	Cer(d17:2/22:1(2OH))	SP	Cer-AS
LIPID-P-2494	Cer(d17:2/42:0(2OH))	SP	Cer-AS
LIPID-P-2495	Cer(d17:2/42:1(2OH))	SP	Cer-AS
LIPID-P-2496	Cer(d17:3/22:0(2OH))	SP	Cer-AS
LIPID-P-2498	Cer(d17:3/42:2(2OH))	SP	Cer-AS
LIPID-P-0110	Cer(d18:1/17:0)	SP	Cer-NS
LIPID-P-2072	Cer(d18:1/18:2)	SP	Cer-NS
LIPID-P-0112	Cer(d18:1/19:0)	SP	Cer-NS
LIPID-P-0113	Cer(d18:1/20:0)	SP	Cer-NS
LIPID-P-0114	Cer(d18:1/21:0)	SP	Cer-NS
LIPID-P-1557	Cer(d18:1/22:0(2OH))	SP	Cer-AS
LIPID-P-2075	Cer(d18:1/24:2)	SP	Cer-NS
LIPID-P-0119	Cer(d18:1/26:0)	SP	Cer-NS
LIPID-P-2522	Cer(d18:1/38:2(2OH))	SP	Cer-AS
LIPID-P-2525	Cer(d18:1/40:2(2OH))	SP	Cer-AS
LIPID-P-2526	Cer(d18:1/42:1(2OH))	SP	Cer-AS
LIPID-P-2542	Cer(d19:1/38:0(2OH))	SP	Cer-AS
LIPID-P-2545	Cer(d19:1/40:1(2OH))	SP	Cer-AS
LIPID-P-2546	Cer(d19:1/40:2(2OH))	SP	Cer-AS
LIPID-P-2550	Cer(d19:3/40:0(2OH))	SP	Cer-AS
LIPID-P-2551	Cer(d19:3/40:1(2OH))	SP	Cer-AS
LIPID-P-2555	Cer(d20:1/24:0(2OH))	SP	Cer-AS
LIPID-P-2106	Cer(d20:1/25:0)	SP	Cer-NS
LIPID-P-2108	Cer(d20:1/26:0)	SP	Cer-NS
LIPID-P-2559	Cer(d21:1/36:0(2OH))	SP	Cer-AS
LIPID-P-2560	Cer(d21:1/36:1(2OH))	SP	Cer-AS
LIPID-P-2561	Cer(d21:1/38:1(2OH))	SP	Cer-AS
LIPID-P-2565	Cer(d21:2/38:2(2OH))	SP	Cer-AS
LIPID-P-2116	Cer(d21:3/16:0)	SP	Cer-NS
LIPID-P-2566	Cer(d21:3/38:0(2OH))	SP	Cer-AS
LIPID-P-2567	Cer(d21:3/38:2(2OH))	SP	Cer-AS
LIPID-P-2026	Cer(d22:0/21:1)	SP	Cer-NDS
LIPID-P-2569	Cer(d22:1/35:0(2OH))	SP	Cer-AS
LIPID-P-2570	Cer(d22:1/35:1(2OH))	SP	Cer-AS
LIPID-P-2571	Cer(d22:2/35:1(2OH))	SP	Cer-AS
LIPID-P-2573	Cer(d23:2/34:0(2OH))	SP	Cer-AS
LIPID-P-2576	Cer(d23:2/36:2(2OH))	SP	Cer-AS
LIPID-P-2577	Cer(d23:3/36:0(2OH))	SP	Cer-AS
LIPID-P-2578	Cer(d23:3/36:1(2OH))	SP	Cer-AS
LIPID-P-2580	Cer(d24:1/33:0(2OH))	SP	Cer-AS
LIPID-P-2581	Cer(d24:1/33:1(2OH))	SP	Cer-AS
LIPID-P-2584	Cer(d24:2/35:0(2OH))	SP	Cer-AS
LIPID-P-2586	Cer(d24:3/15:1(2OH))	SP	Cer-AS
LIPID-P-2588	Cer(d24:3/33:0(2OH))	SP	Cer-AS
LIPID-P-2589	Cer(d25:1/32:0(2OH))	SP	Cer-AS
LIPID-P-2592	Cer(d25:1/34:2(2OH))	SP	Cer-AS
LIPID-P-2595	Cer(d25:2/34:2(2OH))	SP	Cer-AS
LIPID-P-2597	Cer(d25:3/34:0(2OH))	SP	Cer-AS
LIPID-P-2598	Cer(d25:3/34:1(2OH))	SP	Cer-AS
LIPID-P-2599	Cer(d26:1/31:0(2OH))	SP	Cer-AS
LIPID-P-2600	Cer(d26:1/31:1(2OH))	SP	Cer-AS
LIPID-P-2601	Cer(d26:2/31:0(2OH))	SP	Cer-AS
LIPID-P-2602	Cer(d26:2/33:1(2OH))	SP	Cer-AS
LIPID-P-2603	Cer(d26:3/33:0(2OH))	SP	Cer-AS
LIPID-P-2605	Cer(d26:3/35:1(2OH))	SP	Cer-AS
LIPID-P-2606	Cer(d27:1/30:0(2OH))	SP	Cer-AS
LIPID-P-2607	Cer(d27:1/30:1(2OH))	SP	Cer-AS
LIPID-P-2608	Cer(d27:1/30:2(2OH))	SP	Cer-AS
LIPID-P-2609	Cer(d27:1/32:2(2OH))	SP	Cer-AS
LIPID-P-2611	Cer(d27:2/30:1(2OH))	SP	Cer-AS
LIPID-P-2613	Cer(d27:2/32:2(2OH))	SP	Cer-AS
LIPID-P-2616	Cer(d27:3/32:0(2OH))	SP	Cer-AS
LIPID-P-2618	Cer(d28:1/29:1(2OH))	SP	Cer-AS
LIPID-P-2620	Cer(d28:2/31:0(2OH))	SP	Cer-AS
LIPID-P-2622	Cer(d28:3/31:1(2OH))	SP	Cer-AS
LIPID-P-2623	Cer(d29:1/28:0(2OH))	SP	Cer-AS
LIPID-P-2625	Cer(d29:1/28:2(2OH))	SP	Cer-AS
LIPID-P-2627	Cer(d29:1/30:2(2OH))	SP	Cer-AS
LIPID-P-2629	Cer(d29:2/30:0(2OH))	SP	Cer-AS
LIPID-P-2634	Cer(d30:1/29:1(2OH))	SP	Cer-AS
LIPID-P-2635	Cer(d30:2/29:0(2OH))	SP	Cer-AS
LIPID-P-2437	Cer(t17:2/33:0)	SP	Cer-NP
LIPID-P-2438	Cer(t17:2/35:0)	SP	Cer-NP
LIPID-P-2439	Cer(t17:2/35:1)	SP	Cer-NP
LIPID-P-2443	Cer(t18:0/16:1)	SP	Cer-NP
LIPID-P-2451	Cer(t18:1/15:1)	SP	Cer-NP
LIPID-P-2455	Cer(t18:1/32:1)	SP	Cer-NP
LIPID-P-1952	Cer(t18:1/34:2(2OH))	SP	Cer-AP
LIPID-P-1953	Cer(t18:1/36:1(2OH))	SP	Cer-AP
LIPID-P-1954	Cer(t18:1/36:2(2OH))	SP	Cer-AP
LIPID-P-1958	Cer(t18:2/36:2(2OH))	SP	Cer-AP
LIPID-P-1959	Cer(t18:2/38:1(2OH))	SP	Cer-AP
LIPID-P-1960	Cer(t18:2/38:2(2OH))	SP	Cer-AP
LIPID-P-1961	Cer(t18:2/40:2(2OH))	SP	Cer-AP
LIPID-P-1965	Cer(t20:1/36:2(2OH))	SP	Cer-AP
LIPID-P-1966	Cer(t20:1/38:2(2OH))	SP	Cer-AP
LIPID-P-1970	Cer(t20:2/32:1(2OH))	SP	Cer-AP
LIPID-P-1972	Cer(t20:2/34:2(2OH))	SP	Cer-AP
LIPID-P-1974	Cer(t20:2/36:2(2OH))	SP	Cer-AP
LIPID-P-1975	Cer(t20:2/38:1(2OH))	SP	Cer-AP
LIPID-P-1977	Cer(t20:2/40:1(2OH))	SP	Cer-AP
LIPID-P-1978	Cer(t20:2/40:2(2OH))	SP	Cer-AP
LIPID-P-1979	Cer(t21:2/35:1(2OH))	SP	Cer-AP
LIPID-P-1983	Cer(t22:2/34:2(2OH))	SP	Cer-AP
LIPID-P-1984	Cer(t22:2/36:1(2OH))	SP	Cer-AP
LIPID-P-1985	Cer(t22:2/38:2(2OH))	SP	Cer-AP
LIPID-P-1986	Cer(t22:2/40:2(2OH))	SP	Cer-AP
LIPID-P-1988	Cer(t24:1/32:2(2OH))	SP	Cer-AP
LIPID-P-1992	Cer(t24:2/34:2(2OH))	SP	Cer-AP
LIPID-P-1993	Cer(t26:1/12:1(2OH))	SP	Cer-AP
LIPID-P-1994	Cer(t26:1/30:2(2OH))	SP	Cer-AP
LIPID-P-1995	Cer(t26:2/30:2(2OH))	SP	Cer-AP
LIPID-P-1996	Cer(t26:2/32:2(2OH))	SP	Cer-AP
LIPID-P-1997	Cer(t26:2/34:2(2OH))	SP	Cer-AP
LIPID-P-1998	Cer(t28:2/30:2(2OH))	SP	Cer-AP
LIPID-P-0165	DG(12:0_16:0)	GL	DG
LIPID-P-0189	DG(12:0_18:1)	GL	DG
LIPID-P-1437	DG(12:0_18:2)	GL	DG
LIPID-P-0167	DG(14:0_16:0)	GL	DG
LIPID-P-0191	DG(14:0_18:1)	GL	DG
LIPID-P-0210	DG(14:0_18:2)	GL	DG
LIPID-P-0169	DG(16:0_16:0)	GL	DG
LIPID-P-0192	DG(16:0_16:1)	GL	DG
LIPID-P-0196	DG(16:0_18:1)	GL	DG
LIPID-P-0200	DG(16:0_20:1)	GL	DG
LIPID-P-0195	DG(16:1_18:0)	GL	DG
LIPID-P-0213	DG(16:1_18:1)	GL	DG
LIPID-P-0238	DG(16:1_18:3)	GL	DG
LIPID-P-0227	DG(16:1_20:2)	GL	DG
LIPID-P-0201	DG(18:0_18:1)	GL	DG
LIPID-P-0217	DG(18:0_18:2)	GL	DG
LIPID-P-0243	DG(18:0_20:4)	GL	DG
LIPID-P-0269	DG(18:1_22:6)	GL	DG
LIPID-P-0247	DG(18:2_18:3)	GL	DG
LIPID-P-0232	DG(18:2_20:1)	GL	DG
LIPID-P-0271	DG(18:2_22:6)	GL	DG
LIPID-P-1443	DG(20:0_18:2)	GL	DG
LIPID-P-0182	DG(21:0_16:0)	GL	DG
LIPID-P-1639	DG(O-19:0_16:0)	GL	DG-O
LIPID-N-0074	FFA(17:0)	FA	FFA
LIPID-N-0083	FFA(17:1)	FA	FFA
LIPID-N-0695	FFA(19:0)	FA	FFA
LIPID-N-0085	FFA(19:1)	FA	FFA
LIPID-N-0092	FFA(22:2)	FA	FFA
LIPID-N-0096	FFA(22:3)	FA	FFA
LIPID-N-0088	FFA(24:1)	FA	FFA
LIPID-P-0306	HexCer(d18:1/24:1)	SP	HexCer-NS
LIPID-P-2148	HexCer(t17:2/32:2(2OH))	SP	HexCer-AP
LIPID-P-2149	HexCer(t17:2/34:2(2OH))	SP	HexCer-AP
LIPID-P-2150	HexCer(t17:2/40:1(2OH))	SP	HexCer-AP
LIPID-P-2151	HexCer(t17:2/42:1(2OH))	SP	HexCer-AP
LIPID-P-2161	HexCer(t18:2/20:0(2OH))	SP	HexCer-AP
LIPID-P-2175	HexCer(t25:1/33:1(2OH))	SP	HexCer-AP
LIPID-P-2180	HexCer(t29:1/29:1(2OH))	SP	HexCer-AP
LIPID-P-2181	HexCer(t30:2/28:0(2OH))	SP	HexCer-AP
LIPID-N-0975	LNAPE(22:6/N-18:2)	GP	LNAPE
LIPID-P-0373	LPC(0:0/20:1)	GP	LPC
LIPID-P-0374	LPC(20:1/0:0)	GP	LPC
LIPID-P-0399	LPC(O-16:1)	GP	LPC-O
LIPID-P-0419	LPE(0:0/20:1)	GP	LPE
LIPID-P-0425	LPE(0:0/20:2)	GP	LPE
LIPID-P-0429	LPE(0:0/20:3)	GP	LPE
LIPID-P-0435	LPE(0:0/22:5)	GP	LPE
LIPID-P-0426	LPE(20:2/0:0)	GP	LPE
LIPID-P-0445	LPE(P-18:1)	GP	LPE-P
LIPID-P-0283	MG(18:2)	GL	MG
LIPID-N-1492	PA(16:0_22:5)	GP	PA
LIPID-N-0647	PA(18:0_22:6)	GP	PA
LIPID-N-1457	PA(20:0_18:1)	GP	PA
LIPID-N-0208	PC(16:0_18:0)	GP	PC
LIPID-N-0219	PC(17:0_18:1)	GP	PC
LIPID-N-1016	PC(18:0_15:1)	GP	PC
LIPID-N-0258	PC(18:0_20:3)	GP	PC
LIPID-N-1027	PC(18:1_16:3)	GP	PC
LIPID-N-0224	PC(18:1_20:0)	GP	PC
LIPID-P-0568	PC(O-16:1_22:6)	GP	PC-O
LIPID-P-0550	PC(O-18:1_18:2)	GP	PC-O
LIPID-P-0541	PC(O-18:1_22:0)	GP	PC-O
LIPID-N-1080	PE(15:1_22:3)	GP	PE
LIPID-N-1086	PE(15:1_22:4)	GP	PE
LIPID-N-0325	PE(16:0_18:0)	GP	PE
LIPID-N-0327	PE(18:0_18:0)	GP	PE
LIPID-N-0338	PE(18:1_18:0)	GP	PE
LIPID-N-0340	PE(20:0_18:1)	GP	PE
LIPID-N-0357	PE(20:0_18:2)	GP	PE
LIPID-N-0337	PE(20:1_16:0)	GP	PE
LIPID-N-0358	PE(20:1_18:1)	GP	PE
LIPID-N-1105	PE(20:2_22:6)	GP	PE
LIPID-N-0393	PE(20:4_20:0)	GP	PE
LIPID-N-0421	PE(20:4_22:2)	GP	PE
LIPID-N-1064	PE(22:0_18:2)	GP	PE
LIPID-N-0755	PE(O-16:1_20:1)	GP	PE-O
LIPID-N-0753	PE(O-18:1_18:1)	GP	PE-O
LIPID-N-0814	PE(O-18:1_20:4)	GP	PE-O
LIPID-N-0777	PE(O-20:1_18:2)	GP	PE-O
LIPID-N-0821	PE(O-20:1_20:4)	GP	PE-O
LIPID-N-0826	PE(O-20:1_22:4)	GP	PE-O
LIPID-P-1330	PE(P-16:0_20:2)	GP	PE-P
LIPID-P-0654	PE(P-18:0_20:4)	GP	PE-P
LIPID-P-0650	PE(P-18:0_22:3)	GP	PE-P
LIPID-P-1390	PE(P-18:1_22:5)	GP	PE-P
LIPID-N-0432	PG(16:0_16:0)	GP	PG
LIPID-N-0451	PG(18:2_18:1)	GP	PG
LIPID-N-1219	PG(18:2_22:5)	GP	PG
LIPID-N-1193	PG(19:0_20:4)	GP	PG
LIPID-N-1405	PI(15:0_18:2)	GP	PI
LIPID-N-0480	PI(17:0_18:1)	GP	PI
LIPID-N-1418	PI(18:1_17:2)	GP	PI
LIPID-N-0578	PS(18:1_19:1)	GP	PS
LIPID-N-1323	PS(18:2_20:2)	GP	PS
LIPID-N-1360	PS(18:2_22:5)	GP	PS
LIPID-N-1365	PS(18:2_22:6)	GP	PS
LIPID-N-1334	PS(19:1_20:4)	GP	PS
LIPID-N-1324	PS(20:0_20:4)	GP	PS
LIPID-P-0334	SHexCer(d18:1/24:0)	SP	SHexCer
LIPID-P-0730	SM(d18:0/16:0)	SP	SM
LIPID-P-0732	SM(d18:0/18:0)	SP	SM
LIPID-P-0743	SM(d18:1/21:0)	SP	SM
LIPID-P-0744	SM(d18:1/22:0)	SP	SM
LIPID-P-0763	SM(d18:2/22:1)	SP	SM
LIPID-P-0764	SM(d18:2/23:1)	SP	SM
LIPID-P-1281	SPH(d20:1)	SP	SPH
LIPID-P-0821	TG(10:0_12:0_18:1)	GL	TG
LIPID-P-0877	TG(10:0_12:0_18:2)	GL	TG
LIPID-P-0774	TG(10:0_14:0_16:0)	GL	TG
LIPID-P-0776	TG(10:0_15:0_16:0)	GL	TG
LIPID-P-0771	TG(10:0_16:0_12:0)	GL	TG
LIPID-P-0824	TG(10:0_16:0_16:1)	GL	TG
LIPID-P-0778	TG(12:0_12:0_18:0)	GL	TG
LIPID-P-0777	TG(12:0_14:0_16:0)	GL	TG
LIPID-P-0823	TG(12:0_14:0_16:1)	GL	TG
LIPID-P-0783	TG(12:0_14:0_18:0)	GL	TG
LIPID-P-0829	TG(12:0_14:0_18:1)	GL	TG
LIPID-P-0886	TG(12:0_14:0_18:2)	GL	TG
LIPID-P-0781	TG(12:0_15:0_16:0)	GL	TG
LIPID-P-0825	TG(12:0_15:0_16:1)	GL	TG
LIPID-P-0891	TG(12:0_15:0_18:2)	GL	TG
LIPID-P-0827	TG(12:0_16:0_16:1)	GL	TG
LIPID-P-1132	TG(12:0_16:0_22:6)	GL	TG
LIPID-P-2276	TG(12:0_18:1_22:6)	GL	TG
LIPID-P-1163	TG(12:0_18:3_20:4)	GL	TG
LIPID-P-0780	TG(13:0_14:0_16:0)	GL	TG
LIPID-P-0782	TG(14:0_14:0_16:0)	GL	TG
LIPID-P-2284	TG(14:0_14:0_16:1)	GL	TG
LIPID-P-0884	TG(14:0_14:1_16:1)	GL	TG
LIPID-P-0785	TG(14:0_15:0_16:0)	GL	TG
LIPID-P-0832	TG(14:0_15:0_16:1)	GL	TG
LIPID-P-0836	TG(14:0_15:0_18:1)	GL	TG
LIPID-P-0786	TG(14:0_16:0_16:0)	GL	TG
LIPID-P-0799	TG(14:0_16:0_22:0)	GL	TG
LIPID-P-0903	TG(14:0_16:1_18:1)	GL	TG
LIPID-P-0966	TG(14:0_16:1_18:2)	GL	TG
LIPID-P-1130	TG(14:0_16:1_20:5)	GL	TG
LIPID-P-0972	TG(14:0_17:1_18:2)	GL	TG
LIPID-P-0798	TG(14:0_18:0_20:0)	GL	TG
LIPID-P-2287	TG(14:0_18:2_18:4)	GL	TG
LIPID-P-1055	TG(14:0_20:0_20:4)	GL	TG
LIPID-P-0955	TG(14:1_14:1_16:1)	GL	TG
LIPID-P-0959	TG(14:1_15:1_16:1)	GL	TG
LIPID-P-0960	TG(14:1_16:1_16:1)	GL	TG
LIPID-P-1027	TG(14:1_16:1_16:2)	GL	TG
LIPID-P-1080	TG(14:1_16:1_16:3)	GL	TG
LIPID-P-0964	TG(14:1_16:1_18:1)	GL	TG
LIPID-P-2292	TG(14:1_16:1_20:5)	GL	TG
LIPID-P-1195	TG(14:1_16:1_22:6)	GL	TG
LIPID-P-1127	TG(14:1_18:2_18:3)	GL	TG
LIPID-P-0890	TG(15:0_14:1_16:1)	GL	TG
LIPID-P-2295	TG(15:0_15:0_15:1)	GL	TG
LIPID-P-0787	TG(15:0_16:0_16:0)	GL	TG
LIPID-P-0835	TG(15:0_16:0_16:1)	GL	TG
LIPID-P-0896	TG(15:0_16:1_16:1)	GL	TG
LIPID-P-1093	TG(15:0_16:1_20:4)	GL	TG
LIPID-P-2296	TG(15:0_18:0_18:1)	GL	TG
LIPID-P-0861	TG(15:0_24:0_18:1)	GL	TG
LIPID-P-0788	TG(16:0_16:0_16:0)	GL	TG
LIPID-P-0791	TG(16:0_16:0_17:0)	GL	TG
LIPID-P-0793	TG(16:0_16:0_18:0)	GL	TG
LIPID-P-0906	TG(16:0_16:1_17:1)	GL	TG
LIPID-P-0909	TG(16:0_16:1_18:1)	GL	TG
LIPID-P-0975	TG(16:0_16:1_18:2)	GL	TG
LIPID-P-0927	TG(16:0_16:1_22:1)	GL	TG
LIPID-P-1054	TG(16:0_16:1_22:3)	GL	TG
LIPID-P-1171	TG(16:0_16:1_22:6)	GL	TG
LIPID-P-1081	TG(16:0_16:2_16:3)	GL	TG
LIPID-P-2310	TG(16:0_16:2_20:5)	GL	TG
LIPID-P-0795	TG(16:0_17:0_18:0)	GL	TG
LIPID-P-1107	TG(16:0_17:0_22:5)	GL	TG
LIPID-P-0797	TG(16:0_18:0_18:0)	GL	TG
LIPID-P-0805	TG(16:0_18:0_20:0)	GL	TG
LIPID-P-1151	TG(16:0_18:0_22:6)	GL	TG
LIPID-P-0931	TG(16:0_18:1_21:1)	GL	TG
LIPID-P-0858	TG(16:0_18:1_22:0)	GL	TG
LIPID-P-0947	TG(16:0_18:1_26:1)	GL	TG
LIPID-P-0867	TG(16:0_20:1_22:0)	GL	TG
LIPID-P-1235	TG(16:0_22:5_22:6)	GL	TG
LIPID-P-1240	TG(16:0_22:6_22:6)	GL	TG
LIPID-P-0862	TG(16:0_23:0_18:1)	GL	TG
LIPID-P-0857	TG(16:0_24:0_16:1)	GL	TG
LIPID-P-0864	TG(16:0_24:0_18:1)	GL	TG
LIPID-P-0869	TG(16:0_25:0_18:1)	GL	TG
LIPID-P-0871	TG(16:0_26:0_18:1)	GL	TG
LIPID-P-0970	TG(16:1_16:1_17:1)	GL	TG
LIPID-P-1037	TG(16:1_16:1_18:2)	GL	TG
LIPID-P-1166	TG(16:1_16:1_20:5)	GL	TG
LIPID-P-1197	TG(16:1_16:1_22:6)	GL	TG
LIPID-P-2318	TG(16:1_18:1_16:4)	GL	TG
LIPID-P-1063	TG(16:1_18:1_22:2)	GL	TG
LIPID-P-1201	TG(16:1_18:1_22:6)	GL	TG
LIPID-P-1007	TG(16:1_18:1_24:1)	GL	TG
LIPID-P-1215	TG(16:1_18:2_22:6)	GL	TG
LIPID-P-1120	TG(17:0_18:0_22:5)	GL	TG
LIPID-P-0921	TG(17:0_18:1_18:1)	GL	TG
LIPID-P-1108	TG(17:0_18:1_20:4)	GL	TG
LIPID-P-1154	TG(17:0_18:1_22:5)	GL	TG
LIPID-P-1203	TG(17:0_18:2_22:6)	GL	TG
LIPID-P-1066	TG(17:1_18:1_22:2)	GL	TG
LIPID-P-2347	TG(17:1_18:2_22:6)	GL	TG
LIPID-P-2348	TG(17:1_19:2_19:2)	GL	TG
LIPID-P-2366	TG(18:0_16:1_24:6)	GL	TG
LIPID-P-0804	TG(18:0_18:0_18:0)	GL	TG
LIPID-P-0936	TG(18:0_18:2_20:0)	GL	TG
LIPID-P-2357	TG(18:0_18:2_22:3)	GL	TG
LIPID-P-0872	TG(18:0_20:1_22:0)	GL	TG
LIPID-P-0948	TG(18:0_20:1_22:1)	GL	TG
LIPID-P-0940	TG(18:0_22:0_18:2)	GL	TG
LIPID-P-2331	TG(18:1_16:2_20:5)	GL	TG
LIPID-P-1182	TG(18:1_18:1_22:5)	GL	TG
LIPID-P-1017	TG(18:1_18:1_24:1)	GL	TG
LIPID-P-1142	TG(18:1_18:2_18:3)	GL	TG
LIPID-P-2324	TG(18:1_18:3_16:4)	GL	TG
LIPID-P-2373	TG(18:1_20:1_20:2)	GL	TG
LIPID-P-1236	TG(18:1_20:4_22:6)	GL	TG
LIPID-P-1192	TG(18:1_22:1_22:5)	GL	TG
LIPID-P-2383	TG(18:2_20:2_22:6)	GL	TG
LIPID-P-2384	TG(18:2_20:3_22:5)	GL	TG
LIPID-P-1234	TG(18:2_20:4_20:5)	GL	TG
LIPID-P-0938	TG(19:0_18:1_20:1)	GL	TG
LIPID-P-2386	TG(20:0_18:2_22:4)	GL	TG
LIPID-P-1078	TG(21:1_22:1_18:2)	GL	TG
LIPID-P-0944	TG(23:0_18:1_18:1)	GL	TG
LIPID-P-0945	TG(24:0_18:1_18:1)	GL	TG
LIPID-P-0949	TG(24:0_18:1_20:1)	GL	TG
LIPID-P-0770	TG(8:0_14:0_16:0)	GL	TG
LIPID-P-0775	TG(8:0_14:0_18:0)	GL	TG
LIPID-P-0820	TG(8:0_14:0_18:1)	GL	TG
LIPID-P-0875	TG(8:0_14:0_18:2)	GL	TG
LIPID-P-0772	TG(8:0_16:0_16:0)	GL	TG
LIPID-P-0954	TG(8:0_16:0_18:3)	GL	TG
LIPID-P-0876	TG(8:0_16:1_16:1)	GL	TG
LIPID-P-0952	TG(8:0_16:1_18:2)	GL	TG
LIPID-P-0882	TG(9:0_16:0_18:2)	GL	TG
LIPID-P-1890	TG(O-16:0_16:0_20:4)	GL	TG-O
LIPID-P-1896	TG(O-16:0_16:0_22:5)	GL	TG-O
LIPID-P-1891	TG(O-18:0_16:0_20:4)	GL	TG-O
LIPID-P-1892	TG(O-18:1_18:1_18:2)	GL	TG-O

## Sheet: Supplementary Table 5
Supplementary Table 5. Lipids specific in abdominal fat of Ross 308 broilers
Index	Compounds	Class_I	Class_II
LIPID-N-0022	12,13-EpOME	FA	Eicosanoid
LIPID-N-0026	9,10-DiHOME	FA	Eicosanoid
LIPID-P-0002	Carnitine C2:0	FA	CAR
LIPID-P-0003	Carnitine C3:0	FA	CAR
LIPID-P-0004	Carnitine C4:0	FA	CAR
LIPID-N-0606	CerP(d18:1/24:0)	SP	CerP
LIPID-P-0052	Cholesterol	ST	Cho
LIPID-P-0225	DG(16:0_18:3)	GL	DG
LIPID-P-0001	DL-Carnitine	FA	CAR
LIPID-N-0094	FFA(18:3)	FA	FFA
LIPID-N-0101	FFA(20:5)	FA	FFA
LIPID-N-0104	FFA(22:6)	FA	FFA
LIPID-N-0103	FFA(24:5)	FA	FFA
LIPID-N-0015	Glycocholic acid	ST	BA
LIPID-P-2132	HexCer(t14:2/30:2(2OH))	SP	HexCer-AP
LIPID-N-0957	LNAPE(16:0/N-16:0)	GP	LNAPE
LIPID-N-0976	LNAPE(20:4/N-22:4)	GP	LNAPE
LIPID-P-0351	LPC(0:0/15:0)	GP	LPC
LIPID-P-0350	LPC(14:0/0:0)	GP	LPC
LIPID-P-0352	LPC(15:0/0:0)	GP	LPC
LIPID-P-0389	LPC(20:5/0:0)	GP	LPC
LIPID-N-0167	LPG(18:0/0:0)	GP	LPG
LIPID-N-0175	LPI(16:0/0:0)	GP	LPI
LIPID-N-0178	LPI(18:1/0:0)	GP	LPI
LIPID-N-0179	LPI(18:2/0:0)	GP	LPI
LIPID-N-0683	LPI(19:0)	GP	LPI
LIPID-N-0181	LPI(20:4/0:0)	GP	LPI
LIPID-N-0187	LPS(18:0/0:0)	GP	LPS
LIPID-N-0196	LPS(18:2/0:0)	GP	LPS
LIPID-N-0188	LPS(20:0/0:0)	GP	LPS
LIPID-N-0198	LPS(20:4/0:0)	GP	LPS
LIPID-N-0189	LPS(22:0/0:0)	GP	LPS
LIPID-N-1477	PA(10:0_20:4)	GP	PA
LIPID-N-1490	PA(12:0_20:5)	GP	PA
LIPID-N-1446	PA(16:0_20:0)	GP	PA
LIPID-N-1448	PA(16:0_23:0)	GP	PA
LIPID-N-1463	PA(17:1_21:1)	GP	PA
LIPID-N-0625	PA(18:0_18:0)	GP	PA
LIPID-N-1470	PA(18:0_20:3)	GP	PA
LIPID-N-0640	PA(18:0_20:4)	GP	PA
LIPID-N-1471	PA(18:1_20:2)	GP	PA
LIPID-N-1483	PA(19:0_20:4)	GP	PA
LIPID-N-1473	PA(20:0_18:3)	GP	PA
LIPID-N-1507	PA(20:1_22:5)	GP	PA
LIPID-N-1459	PA(21:0_24:1)	GP	PA
LIPID-N-1474	PA(22:1_18:2)	GP	PA
LIPID-N-1497	PA(22:1_20:4)	GP	PA
LIPID-N-1468	PA(24:0_20:2)	GP	PA
LIPID-N-1458	PA(25:0_20:1)	GP	PA
LIPID-N-0978	PC(12:0_14:1)	GP	PC
LIPID-N-1005	PC(12:0_20:1)	GP	PC
LIPID-N-0984	PC(13:0_16:0)	GP	PC
LIPID-N-0994	PC(13:0_18:0)	GP	PC
LIPID-N-0268	PC(14:0_20:4)	GP	PC
LIPID-N-0245	PC(14:1_18:2)	GP	PC
LIPID-N-0205	PC(15:0_16:0)	GP	PC
[truncated: 186 more rows]

## Sheet: Supplementary Table 6
Supplementary Table 6. KEGG Pathways significantly enriched with lipids specific to the abdominal fat of Ross 308 broilers.
[truncated: 13 more rows]

[truncated: 6 more sheets: Supplementary Table 7, Supplementary Table 8, Supplementary Table 9, Supplementary Table 10, Supplementary Table 11, Supplementary Table 12]
